# Supplementary material for: Proteomic screening identifies HNRNPA2B1 as an epigenetic repressor of Epstein-Barr virus reactivation
Source: J Virol. 2026 Jun 12;100(7):e00613-26. doi: 10.1128/jvi.00613-26 (PMC13386990; doi:10.1128/jvi.00613-26)
Supplement: Table S1 — Proteins identified by enChIP-MS at EBV ZTA promoter. [file jvi.00613-26-s0001.xlsx]

## Sheet: Total list
Table S1. Proteins identified by enChIP-MS at EBV ZTA promoter
reference	Gene Symbol	Annotation	MWT(kDa)	Sum Intensity 1. FLAG-dCas9(sg-NC)	Sum Intensity 2. FLAG-dCas9(sg-NC)	Sum Intensity 3. FLAG-dCas9(sg5-ZTAp)	Sum Intensity 4. FLAG-dCas9 (sg5-ZTAp)	average sg5-ZTAp intensity	log10 (average sg5-ZTAp intensity)	average sg-NC intensity	sg5-ZTAp/sg-NC	log2 (sg5-ZTAp/sg-NC)
sp|P16403|H12_HUMAN	HIST1H1C	Histone H1.2 OS=Homo sapiens GN=HIST1H1C PE=1 SV=2	21.35	0.1	0.1	1500000	14000000	7750000	6.8893	0.1	77500000	26.2077
sp|P25789|PSA4_HUMAN	PSMA4	Proteasome subunit alpha type-4 OS=Homo sapiens GN=PSMA4 PE=1 SV=1	29.47	0.1	0.1	0.1	13000000	6.5e+06	6.81291	0.1	6.5e+07	25.9539
sp|Q86Y25|Z354C_HUMAN	ZNF354C	Zinc finger protein 354C OS=Homo sapiens GN=ZNF354C PE=2 SV=1	64.8	0.1	0.1	0.1	9300000	4.65e+06	6.66745	0.1	4.65e+07	25.4707
sp|P42766|RL35_HUMAN	RPL35	60S ribosomal protein L35 OS=Homo sapiens GN=RPL35 PE=1 SV=2	14.54	0.1	0.1	0.1	5900000	2.95e+06	6.46982	0.1	2.95e+07	24.8142
sp|Q93079|H2B1H_HUMAN	HIST1H2BH	Histone H2B type 1-H OS=Homo sapiens GN=HIST1H2BH PE=1 SV=3	13.88	0.1	0.1	0.1	5500000	2.75e+06	6.43933	0.1	2.75e+07	24.7129
tr|E9PK54|E9PK54_HUMAN	HSPA8	Heat shock cognate 71 kDa protein (Fragment) OS=Homo sapiens GN=HSPA8 PE=1 SV=8	19.94	0.1	0.1	850000	3500000	2175000	6.33746	0.1	21750000	24.3745
sp|Q5JXB2|UE2NL_HUMAN	UBE2NL	Putative ubiquitin-conjugating enzyme E2 N-like OS=Homo sapiens GN=UBE2NL PE=1 SV=1	17.37	0.1	0.1	850000	3500000	2175000	6.33746	0.1	21750000	24.3745
sp|P62277|RS13_HUMAN	RPS13	40S ribosomal protein S13 OS=Homo sapiens GN=RPS13 PE=1 SV=2	17.21	0.1	0.1	0.1	4300000	2.15e+06	6.33244	0.1	2.15e+07	24.3578
tr|A0A024RBS1|A0A024RBS1_HUMAN	GCN1L1	GCN1 general control of amino-acid synthesis 1-like 1 (Yeast), isoform CRA_b OS=Homo sapiens GN=GCN1L1 PE=4 SV=1	266.71	0.1	0.1	4200000	0.1	2.1e+06	6.32222	0.1	2.1e+07	24.3239
sp|O43813|LANC1_HUMAN	LANCL1	LanC-like protein 1 OS=Homo sapiens GN=LANCL1 PE=1 SV=1	45.25	0.1	0.1	140000	3700000	1920000	6.2833	0.1	19200000	24.1946
tr|K7ES63|K7ES63_HUMAN	TUBB6	Tubulin beta chain (Fragment) OS=Homo sapiens GN=TUBB6 PE=1 SV=1	12.58	0.1	0.1	610000	2600000	1605000	6.20548	0.1	16050000	23.9361
sp|P41091|IF2G_HUMAN	EIF2S3	Eukaryotic translation initiation factor 2 subunit 3 OS=Homo sapiens GN=EIF2S3 PE=1 SV=3	51.08	0.1	0.1	300000	2700000	1500000	6.17609	0.1	15000000	23.8385
sp|P0DN37|PAL4G_HUMAN	PPIAL4G	Peptidyl-prolyl cis-trans isomerase A-like 4G OS=Homo sapiens GN=PPIAL4G PE=3 SV=1	18.15	0.1	0.1	2800000	0.1	1.4e+06	6.14613	0.1	1.4e+07	23.7389
sp|P41567|EIF1_HUMAN	EIF1	Eukaryotic translation initiation factor 1 OS=Homo sapiens GN=EIF1 PE=1 SV=1	12.72	0.1	0.1	0.1	2600000	1.3e+06	6.11394	0.1	1.3e+07	23.632
sp|Q9Y3U8|RL36_HUMAN	RPL36	60S ribosomal protein L36 OS=Homo sapiens GN=RPL36 PE=1 SV=3	12.25	0.1	0.1	0.1	2400000	1.2e+06	6.07918	0.1	1.2e+07	23.5165
sp|P35754|GLRX1_HUMAN	GLRX	Glutaredoxin-1 OS=Homo sapiens GN=GLRX PE=1 SV=2	11.77	0.1	0.1	390000	2000000	1195000	6.07737	0.1	11950000	23.5105
sp|P36969|GPX4_HUMAN	GPX4	Phospholipid hydroperoxide glutathione peroxidase, mitochondrial OS=Homo sapiens GN=GPX4 PE=1 SV=3	22.16	0.1	0.1	360000	2000000	1180000	6.07188	0.1	11800000	23.4923
sp|Q13151|ROA0_HUMAN	HNRNPA0	Heterogeneous nuclear ribonucleoprotein A0 OS=Homo sapiens GN=HNRNPA0 PE=1 SV=1	30.82	0.1	0.1	490000	1800000	1145000	6.05881	0.1	11450000	23.4488
sp|Q86XI2|CNDG2_HUMAN	NCAPG2	Condensin-2 complex subunit G2 OS=Homo sapiens GN=NCAPG2 PE=1 SV=1	130.88	0.1	0.1	0.1	2200000	1.1e+06	6.04139	0.1	1.1e+07	23.391
sp|Q8NBI6|XXLT1_HUMAN	XXYLT1	Xyloside xylosyltransferase 1 OS=Homo sapiens GN=XXYLT1 PE=1 SV=1	43.78	0.1	0.1	0.1	2000000	1e+06	6	0.1	1e+07	23.2535
sp|Q9Y6C9|MTCH2_HUMAN	MTCH2	Mitochondrial carrier homolog 2 OS=Homo sapiens GN=MTCH2 PE=1 SV=1	33.31	0.1	0.1	260000	1700000	980000	5.99123	0.1	9800000	23.2244
sp|Q8TF09|DLRB2_HUMAN	DYNLRB2	Dynein light chain roadblock-type 2 OS=Homo sapiens GN=DYNLRB2 PE=1 SV=1	10.85	0.1	0.1	0.1	1900000	950000	5.97772	0.1	9.5e+06	23.1795
sp|Q02487|DSC2_HUMAN	DSC2	Desmocollin-2 OS=Homo sapiens GN=DSC2 PE=1 SV=1	99.9	0.1	0.1	1800000	0.1	900000	5.95424	0.1	9e+06	23.1015
tr|G5E9X6|G5E9X6_HUMAN	PRB1	Basic salivary proline-rich protein 1 OS=Homo sapiens GN=PRB1 PE=1 SV=1	19.58	0.1	0.1	1800000	0.1	900000	5.95424	0.1	9e+06	23.1015
sp|P78417|GSTO1_HUMAN	GSTO1	Glutathione S-transferase omega-1 OS=Homo sapiens GN=GSTO1 PE=1 SV=2	27.55	0.1	0.1	0.1	1800000	900000	5.95424	0.1	9e+06	23.1015
tr|G3V2T4|G3V2T4_HUMAN	LGMN	Legumain (Fragment) OS=Homo sapiens GN=LGMN PE=1 SV=1	14.63	0.1	0.1	0.1	1700000	850000	5.92942	0.1	8.5e+06	23.019
sp|P63167|DYL1_HUMAN	DYNLL1	Dynein light chain 1, cytoplasmic OS=Homo sapiens GN=DYNLL1 PE=1 SV=1	10.36	0.1	0.1	0.1	1600000	800000	5.90309	0.1	8e+06	22.9316
sp|P43405|KSYK_HUMAN	SYK	Tyrosine-protein kinase SYK OS=Homo sapiens GN=SYK PE=1 SV=1	72.02	0.1	0.1	380000	1200000	790000	5.89763	0.1	7900000	22.9134
sp|P05386|RLA1_HUMAN	RPLP1	60S acidic ribosomal protein P1 OS=Homo sapiens GN=RPLP1 PE=1 SV=1	11.51	0.1	0.1	0.1	1400000	700000	5.8451	0.1	7e+06	22.7389
sp|P39060|COIA1_HUMAN	COL18A1	Collagen alpha-1(XVIII) chain OS=Homo sapiens GN=COL18A1 PE=1 SV=5	178.08	0.1	0.1	0.1	1300000	650000	5.81291	0.1	6.5e+06	22.632
sp|Q96S19|MTL26_HUMAN	METTL26	Methyltransferase-like 26 OS=Homo sapiens GN=METTL26 PE=1 SV=2	22.56	0.1	0.1	160000	1100000	630000	5.79934	0.1	6300000	22.5869
sp|Q9NRR5|UBQL4_HUMAN	UBQLN4	Ubiquilin-4 OS=Homo sapiens GN=UBQLN4 PE=1 SV=2	63.81	0.1	0.1	0.1	1200000	600000	5.77815	0.1	6e+06	22.5165
sp|A6NHL2|TBAL3_HUMAN	TUBAL3	Tubulin alpha chain-like 3 OS=Homo sapiens GN=TUBAL3 PE=1 SV=2	49.88	0.1	0.1	0.1	1200000	600000	5.77815	0.1	6e+06	22.5165
sp|Q9Y2H1|ST38L_HUMAN	STK38L	Serine/threonine-protein kinase 38-like OS=Homo sapiens GN=STK38L PE=1 SV=3	53.97	0.1	0.1	0.1	1100000	550000	5.74036	0.1	5.5e+06	22.391
sp|Q86U42|PABP2_HUMAN	PABPN1	Polyadenylate-binding protein 2 OS=Homo sapiens GN=PABPN1 PE=1 SV=3	32.73	0.1	0.1	0.1	1100000	550000	5.74036	0.1	5.5e+06	22.391
tr|B7Z9A1|B7Z9A1_HUMAN		cDNA FLJ55274, highly similar to Four and a half LIM domains protein 1 OS=Homo sapiens PE=2 SV=1	36.18	0.1	0.1	0.1	1100000	550000	5.74036	0.1	5.5e+06	22.391
tr|B3KMR5|B3KMR5_HUMAN		cDNA FLJ12434 fis, clone NT2RM1000037, highly similar to Homo sapiens KIAA0690 protein OS=Homo sapiens PE=2 SV=1	143.58	0.1	0.1	240000	830000	535000	5.72835	0.1	5350000	22.3511
sp|P60763|RAC3_HUMAN	RAC3	Ras-related C3 botulinum toxin substrate 3 OS=Homo sapiens GN=RAC3 PE=1 SV=1	21.37	0.1	0.1	0.1	1000000	500000	5.69897	0.1	5e+06	22.2535
sp|P61513|RL37A_HUMAN	RPL37A	60S ribosomal protein L37a OS=Homo sapiens GN=RPL37A PE=1 SV=2	10.27	0.1	0.1	0.1	890000	445000	5.64836	0.1	4.45e+06	22.0854
sp|P62910|RL32_HUMAN	RPL32	60S ribosomal protein L32 OS=Homo sapiens GN=RPL32 PE=1 SV=2	15.85	0.1	0.1	0.1	870000	435000	5.63849	0.1	4.35e+06	22.0526
tr|C9JI87|C9JI87_HUMAN	VDAC1	Voltage-dependent anion-selective channel protein 1 (Fragment) OS=Homo sapiens GN=VDAC1 PE=1 SV=6	20.26	0.1	0.1	0.1	860000	430000	5.63347	0.1	4.3e+06	22.0359
sp|O75608|LYPA1_HUMAN	LYPLA1	Acyl-protein thioesterase 1 OS=Homo sapiens GN=LYPLA1 PE=1 SV=1	24.65	0.1	0.1	0.1	850000	425000	5.62839	0.1	4.25e+06	22.019
sp|Q8IV08|PLD3_HUMAN	PLD3	Phospholipase D3 OS=Homo sapiens GN=PLD3 PE=1 SV=1	54.67	0.1	0.1	0.1	830000	415000	5.61805	0.1	4.15e+06	21.9847
sp|P63173|RL38_HUMAN	RPL38	60S ribosomal protein L38 OS=Homo sapiens GN=RPL38 PE=1 SV=2	8.21	0.1	0.1	0.1	780000	390000	5.59106	0.1	3.9e+06	21.895
sp|O14965|AURKA_HUMAN	AURKA	Aurora kinase A OS=Homo sapiens GN=AURKA PE=1 SV=2	45.78	0.1	0.1	0.1	740000	370000	5.5682	0.1	3.7e+06	21.8191
sp|Q5U5X0|LYRM7_HUMAN	LYRM7	Complex III assembly factor LYRM7 OS=Homo sapiens GN=LYRM7 PE=1 SV=1	11.95	0.1	0.1	0.1	740000	370000	5.5682	0.1	3.7e+06	21.8191
sp|P14406|CX7A2_HUMAN	COX7A2	Cytochrome c oxidase subunit 7A2, mitochondrial OS=Homo sapiens GN=COX7A2 PE=1 SV=1	9.39	0.1	0.1	0.1	720000	360000	5.5563	0.1	3.6e+06	21.7796
sp|P01857|IGHG1_HUMAN	IGHG1	Immunoglobulin heavy constant gamma 1 OS=Homo sapiens GN=IGHG1 PE=1 SV=1	36.08	0.1	0.1	0.1	710000	355000	5.55023	0.1	3.55e+06	21.7594
sp|P53999|TCP4_HUMAN	SUB1	Activated RNA polymerase II transcriptional coactivator p15 OS=Homo sapiens GN=SUB1 PE=1 SV=3	14.39	0.1	0.1	0.1	710000	355000	5.55023	0.1	3.55e+06	21.7594
sp|P63279|UBC9_HUMAN	UBE2I	SUMO-conjugating enzyme UBC9 OS=Homo sapiens GN=UBE2I PE=1 SV=1	18	0.1	0.1	0.1	700000	350000	5.54407	0.1	3.5e+06	21.7389
sp|P19021|AMD_HUMAN	PAM	Peptidyl-glycine alpha-amidating monooxygenase OS=Homo sapiens GN=PAM PE=1 SV=2	108.26	0.1	0.1	0.1	700000	350000	5.54407	0.1	3.5e+06	21.7389
sp|Q71UM5|RS27L_HUMAN	RPS27L	40S ribosomal protein S27-like OS=Homo sapiens GN=RPS27L PE=1 SV=3	9.47	0.1	0.1	0.1	680000	340000	5.53148	0.1	3.4e+06	21.6971
sp|P09486|SPRC_HUMAN	SPARC	SPARC OS=Homo sapiens GN=SPARC PE=1 SV=1	34.61	0.1	0.1	0.1	680000	340000	5.53148	0.1	3.4e+06	21.6971
sp|Q9HB90|RRAGC_HUMAN	RRAGC	Ras-related GTP-binding protein C OS=Homo sapiens GN=RRAGC PE=1 SV=1	44.2	0.1	0.1	0.1	680000	340000	5.53148	0.1	3.4e+06	21.6971
sp|Q92688|AN32B_HUMAN	ANP32B	Acidic leucine-rich nuclear phosphoprotein 32 family member B OS=Homo sapiens GN=ANP32B PE=1 SV=1	28.77	0.1	0.1	91000	550000	320500	5.50583	0.1	3205000	21.6119
sp|Q9UKN8|TF3C4_HUMAN	GTF3C4	General transcription factor 3C polypeptide 4 OS=Homo sapiens GN=GTF3C4 PE=1 SV=2	91.92	0.1	0.1	0.1	640000	320000	5.50515	0.1	3.2e+06	21.6096
tr|D6RHH4|D6RHH4_HUMAN	RACK1	Receptor of-activated protein C kinase 1 OS=Homo sapiens GN=RACK1 PE=1 SV=1	25.85	0.1	0.1	0.1	640000	320000	5.50515	0.1	3.2e+06	21.6096
tr|G9BZK0|G9BZK0_HUMAN		Glyceraldehyde-3-phosphate dehydrogenase (Fragment) OS=Homo sapiens PE=2 SV=1	4.57	0.1	0.1	0.1	640000	320000	5.50515	0.1	3.2e+06	21.6096
sp|Q9HAP6|LIN7B_HUMAN	LIN7B	Protein lin-7 homolog B OS=Homo sapiens GN=LIN7B PE=1 SV=1	22.88	0.1	0.1	0.1	640000	320000	5.50515	0.1	3.2e+06	21.6096
sp|Q70IA6|MOB2_HUMAN	MOB2	MOB kinase activator 2 OS=Homo sapiens GN=MOB2 PE=1 SV=1	26.91	0.1	0.1	260000	380000	320000	5.50515	0.1	3200000	21.6096
sp|P29803|ODPAT_HUMAN	PDHA2	Pyruvate dehydrogenase E1 component subunit alpha, testis-specific form, mitochondrial OS=Homo sapiens GN=PDHA2 PE=1 SV=1	42.91	0.1	0.1	470000	170000	320000	5.50515	0.1	3200000	21.6096
sp|P18065|IBP2_HUMAN	IGFBP2	Insulin-like growth factor-binding protein 2 OS=Homo sapiens GN=IGFBP2 PE=1 SV=2	34.79	0.1	0.1	0.1	630000	315000	5.49831	0.1	3.15e+06	21.5869
sp|Q96C36|P5CR2_HUMAN	PYCR2	Pyrroline-5-carboxylate reductase 2 OS=Homo sapiens GN=PYCR2 PE=1 SV=1	33.62	0.1	0.1	0.1	620000	310000	5.49136	0.1	3.1e+06	21.5638
sp|P36873|PP1G_HUMAN	PPP1CC	Serine/threonine-protein phosphatase PP1-gamma catalytic subunit OS=Homo sapiens GN=PPP1CC PE=1 SV=1	36.96	0.1	0.1	0.1	620000	310000	5.49136	0.1	3.1e+06	21.5638
sp|P05154|IPSP_HUMAN	SERPINA5	Plasma serine protease inhibitor OS=Homo sapiens GN=SERPINA5 PE=1 SV=3	45.65	0.1	0.1	410000	180000	295000	5.46982	0.1	2950000	21.4923
sp|Q9NYK5|RM39_HUMAN	MRPL39	39S ribosomal protein L39, mitochondrial OS=Homo sapiens GN=MRPL39 PE=1 SV=3	38.69	0.1	0.1	100000	490000	295000	5.46982	0.1	2950000	21.4923
sp|P61586|RHOA_HUMAN	RHOA	Transforming protein RhoA OS=Homo sapiens GN=RHOA PE=1 SV=1	21.75	0.1	0.1	170000	420000	295000	5.46982	0.1	2950000	21.4923
sp|O95816|BAG2_HUMAN	BAG2	BAG family molecular chaperone regulator 2 OS=Homo sapiens GN=BAG2 PE=1 SV=1	23.76	0.1	0.1	0.1	570000	285000	5.45484	0.1	2.85e+06	21.4425
sp|Q9H1A4|APC1_HUMAN	ANAPC1	Anaphase-promoting complex subunit 1 OS=Homo sapiens GN=ANAPC1 PE=1 SV=1	216.36	0.1	0.1	0.1	550000	275000	5.43933	0.1	2.75e+06	21.391
sp|Q9GZX9|TWSG1_HUMAN	TWSG1	Twisted gastrulation protein homolog 1 OS=Homo sapiens GN=TWSG1 PE=1 SV=1	25	0.1	0.1	550000	0.1	275000	5.43933	0.1	2.75e+06	21.391
sp|Q9Y3C8|UFC1_HUMAN	UFC1	Ubiquitin-fold modifier-conjugating enzyme 1 OS=Homo sapiens GN=UFC1 PE=1 SV=3	19.45	0.1	0.1	0.1	550000	275000	5.43933	0.1	2.75e+06	21.391
sp|P52815|RM12_HUMAN	MRPL12	39S ribosomal protein L12, mitochondrial OS=Homo sapiens GN=MRPL12 PE=1 SV=2	21.33	0.1	0.1	91000	450000	270500	5.43217	0.1	2705000	21.3672
sp|P30508|1C12_HUMAN	HLA-C	HLA class I histocompatibility antigen, Cw-12 alpha chain OS=Homo sapiens GN=HLA-C PE=1 SV=2	40.86	0.1	0.1	0.1	540000	270000	5.43136	0.1	2.7e+06	21.3645
sp|O94992|HEXI1_HUMAN	HEXIM1	Protein HEXIM1 OS=Homo sapiens GN=HEXIM1 PE=1 SV=1	40.6	0.1	0.1	0.1	540000	270000	5.43136	0.1	2.7e+06	21.3645
sp|O75448|MED24_HUMAN	MED24	Mediator of RNA polymerase II transcription subunit 24 OS=Homo sapiens GN=MED24 PE=1 SV=1	110.23	0.1	0.1	0.1	520000	260000	5.41497	0.1	2.6e+06	21.3101
tr|E9PN89|E9PN89_HUMAN	HSPA8	Heat shock cognate 71 kDa protein (Fragment) OS=Homo sapiens GN=HSPA8 PE=1 SV=1	34.8	0.1	0.1	0.1	520000	260000	5.41497	0.1	2.6e+06	21.3101
sp|P53582|MAP11_HUMAN	METAP1	Methionine aminopeptidase 1 OS=Homo sapiens GN=METAP1 PE=1 SV=2	43.19	0.1	0.1	310000	210000	260000	5.41497	0.1	2600000	21.3101
sp|Q5SWX8|ODR4_HUMAN	ODR4	Protein odr-4 homolog OS=Homo sapiens GN=ODR4 PE=1 SV=1	51.07	0.1	0.1	0.1	510000	255000	5.40654	0.1	2.55e+06	21.2821
sp|O00273|DFFA_HUMAN	DFFA	DNA fragmentation factor subunit alpha OS=Homo sapiens GN=DFFA PE=1 SV=1	36.5	0.1	0.1	140000	370000	255000	5.40654	0.1	2550000	21.2821
sp|Q9NTM9|CUTC_HUMAN	CUTC	Copper homeostasis protein cutC homolog OS=Homo sapiens GN=CUTC PE=1 SV=1	29.32	0.1	0.1	0.1	500000	250000	5.39794	0.1	2.5e+06	21.2535
tr|B4DNA0|B4DNA0_HUMAN		cDNA FLJ58027 OS=Homo sapiens PE=2 SV=1	47.35	0.1	0.1	0.1	500000	250000	5.39794	0.1	2.5e+06	21.2535
sp|Q2TAY7|SMU1_HUMAN	SMU1	WD40 repeat-containing protein SMU1 OS=Homo sapiens GN=SMU1 PE=1 SV=2	57.51	0.1	0.1	0.1	480000	240000	5.38021	0.1	2.4e+06	21.1946
sp|Q9GZX7|AICDA_HUMAN	AICDA	Single-stranded DNA cytosine deaminase OS=Homo sapiens GN=AICDA PE=1 SV=1	23.94	0.1	0.1	0.1	480000	240000	5.38021	0.1	2.4e+06	21.1946
sp|Q9BW92|SYTM_HUMAN	TARS2	Threonine--tRNA ligase, mitochondrial OS=Homo sapiens GN=TARS2 PE=1 SV=1	80.99	0.1	0.1	0.1	470000	235000	5.37107	0.1	2.35e+06	21.1642
sp|Q9UI15|TAGL3_HUMAN	TAGLN3	Transgelin-3 OS=Homo sapiens GN=TAGLN3 PE=1 SV=2	22.46	0.1	0.1	0.1	470000	235000	5.37107	0.1	2.35e+06	21.1642
sp|Q6PIW4|FIGL1_HUMAN	FIGNL1	Fidgetin-like protein 1 OS=Homo sapiens GN=FIGNL1 PE=1 SV=2	74.03	0.1	0.1	0.1	470000	235000	5.37107	0.1	2.35e+06	21.1642
sp|P54707|AT12A_HUMAN	ATP12A	Potassium-transporting ATPase alpha chain 2 OS=Homo sapiens GN=ATP12A PE=1 SV=3	115.44	0.1	0.1	0.1	470000	235000	5.37107	0.1	2.35e+06	21.1642
sp|Q16690|DUS5_HUMAN	DUSP5	Dual specificity protein phosphatase 5 OS=Homo sapiens GN=DUSP5 PE=1 SV=2	42.02	0.1	0.1	0.1	470000	235000	5.37107	0.1	2.35e+06	21.1642
sp|Q13242|SRSF9_HUMAN	SRSF9	Serine/arginine-rich splicing factor 9 OS=Homo sapiens GN=SRSF9 PE=1 SV=1	25.53	0.1	0.1	0.1	460000	230000	5.36173	0.1	2.3e+06	21.1332
sp|P10155|RO60_HUMAN	TROVE2	60 kDa SS-A/Ro ribonucleoprotein OS=Homo sapiens GN=TROVE2 PE=1 SV=2	60.63	0.1	0.1	0.1	450000	225000	5.35218	0.1	2.25e+06	21.1015
sp|P48506|GSH1_HUMAN	GCLC	Glutamate--cysteine ligase catalytic subunit OS=Homo sapiens GN=GCLC PE=1 SV=2	72.72	0.1	0.1	0.1	440000	220000	5.34242	0.1	2.2e+06	21.0691
sp|O60888|CUTA_HUMAN	CUTA	Protein CutA OS=Homo sapiens GN=CUTA PE=1 SV=2	19.1	0.1	0.1	0.1	440000	220000	5.34242	0.1	2.2e+06	21.0691
sp|P21912|SDHB_HUMAN	SDHB	Succinate dehydrogenase [ubiquinone] iron-sulfur subunit, mitochondrial OS=Homo sapiens GN=SDHB PE=1 SV=3	31.61	0.1	0.1	0.1	430000	215000	5.33244	0.1	2.15e+06	21.0359
sp|Q6UWP8|SBSN_HUMAN	SBSN	Suprabasin OS=Homo sapiens GN=SBSN PE=1 SV=2	60.5	0.1	0.1	420000	0.1	210000	5.32222	0.1	2.1e+06	21.002
sp|Q9HAU5|RENT2_HUMAN	UPF2	Regulator of nonsense transcripts 2 OS=Homo sapiens GN=UPF2 PE=1 SV=1	147.72	0.1	0.1	0.1	410000	205000	5.31175	0.1	2.05e+06	20.9672
sp|Q3MHD2|LSM12_HUMAN	LSM12	Protein LSM12 homolog OS=Homo sapiens GN=LSM12 PE=1 SV=2	21.69	0.1	0.1	410000	0.1	205000	5.31175	0.1	2.05e+06	20.9672
sp|O75493|CAH11_HUMAN	CA11	Carbonic anhydrase-related protein 11 OS=Homo sapiens GN=CA11 PE=1 SV=2	36.22	0.1	0.1	80000	330000	205000	5.31175	0.1	2050000	20.9672
sp|P60520|GBRL2_HUMAN	GABARAPL2	Gamma-aminobutyric acid receptor-associated protein-like 2 OS=Homo sapiens GN=GABARAPL2 PE=1 SV=1	13.66	0.1	0.1	0.1	400000	200000	5.30103	0.1	2e+06	20.9316
tr|H3BTU6|H3BTU6_HUMAN	CORO1A	Coronin (Fragment) OS=Homo sapiens GN=CORO1A PE=1 SV=1	27.05	0.1	0.1	0.1	400000	200000	5.30103	0.1	2e+06	20.9316
sp|P32926|DSG3_HUMAN	DSG3	Desmoglein-3 OS=Homo sapiens GN=DSG3 PE=1 SV=2	107.47	0.1	0.1	400000	0.1	200000	5.30103	0.1	2e+06	20.9316
sp|O60262|GBG7_HUMAN	GNG7	Guanine nucleotide-binding protein G(I)/G(S)/G(O) subunit gamma-7 OS=Homo sapiens GN=GNG7 PE=1 SV=1	7.52	0.1	0.1	130000	270000	200000	5.30103	0.1	2000000	20.9316
sp|Q9BRX5|PSF3_HUMAN	GINS3	DNA replication complex GINS protein PSF3 OS=Homo sapiens GN=GINS3 PE=1 SV=1	24.52	0.1	0.1	31000	360000	195500	5.29115	0.1	1955000	20.8987
sp|Q9BRK3|MXRA8_HUMAN	MXRA8	Matrix remodeling-associated protein 8 OS=Homo sapiens GN=MXRA8 PE=1 SV=1	49.1	0.1	0.1	0.1	390000	195000	5.29003	0.1	1.95e+06	20.895
tr|Q6LD99|Q6LD99_HUMAN	carbonic	Carbonic anhydrase II (Fragment) OS=Homo sapiens GN=carbonic anhydrase II/ CA II PE=2 SV=1	2.12	0.1	0.1	380000	0.1	190000	5.27875	0.1	1.9e+06	20.8576
sp|Q15555|MARE2_HUMAN	MAPRE2	Microtubule-associated protein RP/EB family member 2 OS=Homo sapiens GN=MAPRE2 PE=1 SV=1	37.01	0.1	0.1	0.1	370000	185000	5.26717	0.1	1.85e+06	20.8191
sp|P62070|RRAS2_HUMAN	RRAS2	Ras-related protein R-Ras2 OS=Homo sapiens GN=RRAS2 PE=1 SV=1	23.38	0.1	0.1	130000	240000	185000	5.26717	0.1	1850000	20.8191
sp|O95292|VAPB_HUMAN	VAPB	Vesicle-associated membrane protein-associated protein B/C OS=Homo sapiens GN=VAPB PE=1 SV=3	27.21	0.1	0.1	0.1	360000	180000	5.25527	0.1	1.8e+06	20.7796
sp|Q6NXT6|TAPT1_HUMAN	TAPT1	Transmembrane anterior posterior transformation protein 1 homolog OS=Homo sapiens GN=TAPT1 PE=1 SV=1	64.22	0.1	0.1	0.1	340000	170000	5.23045	0.1	1.7e+06	20.6971
sp|O75027|ABCB7_HUMAN	ABCB7	ATP-binding cassette sub-family B member 7, mitochondrial OS=Homo sapiens GN=ABCB7 PE=1 SV=2	82.59	0.1	0.1	0.1	340000	170000	5.23045	0.1	1.7e+06	20.6971
sp|P07203|GPX1_HUMAN	GPX1	Glutathione peroxidase 1 OS=Homo sapiens GN=GPX1 PE=1 SV=4	22.08	0.1	0.1	0.1	340000	170000	5.23045	0.1	1.7e+06	20.6971
sp|Q8ND56|LS14A_HUMAN	LSM14A	Protein LSM14 homolog A OS=Homo sapiens GN=LSM14A PE=1 SV=3	50.5	0.1	0.1	0.1	330000	165000	5.21748	0.1	1.65e+06	20.654
sp|P53597|SUCA_HUMAN	SUCLG1	Succinate--CoA ligase [ADP/GDP-forming] subunit alpha, mitochondrial OS=Homo sapiens GN=SUCLG1 PE=1 SV=4	36.23	0.1	0.1	0.1	330000	165000	5.21748	0.1	1.65e+06	20.654
sp|Q9BUJ2|HNRL1_HUMAN	HNRNPUL1	Heterogeneous nuclear ribonucleoprotein U-like protein 1 OS=Homo sapiens GN=HNRNPUL1 PE=1 SV=2	95.68	0.1	0.1	0.1	330000	165000	5.21748	0.1	1.65e+06	20.654
sp|Q08752|PPID_HUMAN	PPID	Peptidyl-prolyl cis-trans isomerase D OS=Homo sapiens GN=PPID PE=1 SV=3	40.74	0.1	0.1	0.1	330000	165000	5.21748	0.1	1.65e+06	20.654
sp|Q96EP5|DAZP1_HUMAN	DAZAP1	DAZ-associated protein 1 OS=Homo sapiens GN=DAZAP1 PE=1 SV=1	43.36	0.1	0.1	0.1	330000	165000	5.21748	0.1	1.65e+06	20.654
sp|Q8IZP0|ABI1_HUMAN	ABI1	Abl interactor 1 OS=Homo sapiens GN=ABI1 PE=1 SV=4	55.05	0.1	0.1	0.1	320000	160000	5.20412	0.1	1.6e+06	20.6096
sp|Q9UK76|JUPI1_HUMAN	JPT1	Jupiter microtubule associated homolog 1 OS=Homo sapiens GN=JPT1 PE=1 SV=3	16	0.1	0.1	0.1	300000	150000	5.17609	0.1	1.5e+06	20.5165
sp|P22004|BMP6_HUMAN	BMP6	Bone morphogenetic protein 6 OS=Homo sapiens GN=BMP6 PE=1 SV=1	57.19	0.1	0.1	0.1	300000	150000	5.17609	0.1	1.5e+06	20.5165
sp|P53350|PLK1_HUMAN	PLK1	Serine/threonine-protein kinase PLK1 OS=Homo sapiens GN=PLK1 PE=1 SV=1	68.21	0.1	0.1	0.1	290000	145000	5.16137	0.1	1.45e+06	20.4676
sp|Q7Z4Q2|HEAT3_HUMAN	HEATR3	HEAT repeat-containing protein 3 OS=Homo sapiens GN=HEATR3 PE=1 SV=2	74.53	0.1	0.1	0.1	290000	145000	5.16137	0.1	1.45e+06	20.4676
sp|Q96CS3|FAF2_HUMAN	FAF2	FAS-associated factor 2 OS=Homo sapiens GN=FAF2 PE=1 SV=2	52.59	0.1	0.1	0.1	280000	140000	5.14613	0.1	1.4e+06	20.417
sp|Q14393|GAS6_HUMAN	GAS6	Growth arrest-specific protein 6 OS=Homo sapiens GN=GAS6 PE=1 SV=2	79.63	0.1	0.1	0.1	280000	140000	5.14613	0.1	1.4e+06	20.417
sp|P39687|AN32A_HUMAN	ANP32A	Acidic leucine-rich nuclear phosphoprotein 32 family member A OS=Homo sapiens GN=ANP32A PE=1 SV=1	28.57	0.1	0.1	0.1	280000	140000	5.14613	0.1	1.4e+06	20.417
sp|P30447|1A23_HUMAN	HLA-A	HLA class I histocompatibility antigen, A-23 alpha chain OS=Homo sapiens GN=HLA-A PE=1 SV=1	40.71	0.1	0.1	92000	180000	136000	5.13354	0.1	1360000	20.3752
sp|Q9NP79|VTA1_HUMAN	VTA1	Vacuolar protein sorting-associated protein VTA1 homolog OS=Homo sapiens GN=VTA1 PE=1 SV=1	33.86	0.1	0.1	0.1	270000	135000	5.13033	0.1	1.35e+06	20.3645
sp|Q7L5N1|CSN6_HUMAN	COPS6	COP9 signalosome complex subunit 6 OS=Homo sapiens GN=COPS6 PE=1 SV=1	36.14	0.1	0.1	0.1	270000	135000	5.13033	0.1	1.35e+06	20.3645
sp|Q8TEA1|NSUN6_HUMAN	NSUN6	Putative methyltransferase NSUN6 OS=Homo sapiens GN=NSUN6 PE=1 SV=1	51.74	0.1	0.1	0.1	270000	135000	5.13033	0.1	1.35e+06	20.3645
sp|O60547|GMDS_HUMAN	GMDS	GDP-mannose 4,6 dehydratase OS=Homo sapiens GN=GMDS PE=1 SV=1	41.92	0.1	0.1	0.1	270000	135000	5.13033	0.1	1.35e+06	20.3645
sp|P22732|GTR5_HUMAN	SLC2A5	Solute carrier family 2, facilitated glucose transporter member 5 OS=Homo sapiens GN=SLC2A5 PE=1 SV=1	54.94	0.1	0.1	0.1	260000	130000	5.11394	0.1	1.3e+06	20.3101
sp|Q15054|DPOD3_HUMAN	POLD3	DNA polymerase delta subunit 3 OS=Homo sapiens GN=POLD3 PE=1 SV=2	51.37	0.1	0.1	0.1	260000	130000	5.11394	0.1	1.3e+06	20.3101
sp|O95639|CPSF4_HUMAN	CPSF4	Cleavage and polyadenylation specificity factor subunit 4 OS=Homo sapiens GN=CPSF4 PE=1 SV=1	30.23	0.1	0.1	90000	170000	130000	5.11394	0.1	1300000	20.3101
sp|O95671|ASML_HUMAN	ASMTL	N-acetylserotonin O-methyltransferase-like protein OS=Homo sapiens GN=ASMTL PE=1 SV=3	68.81	0.1	0.1	0.1	250000	125000	5.09691	0.1	1.25e+06	20.2535
sp|P51531|SMCA2_HUMAN	SMARCA2	Probable global transcription activator S0.12L2 OS=Homo sapiens GN=SMARCA2 PE=1 SV=2	181.17	0.1	0.1	0.1	250000	125000	5.09691	0.1	1.25e+06	20.2535
sp|Q9BPW8|NIPS1_HUMAN	NIPSNAP1	Protein NipSnap homolog 1 OS=Homo sapiens GN=NIPSNAP1 PE=1 SV=1	33.29	0.1	0.1	0.1	250000	125000	5.09691	0.1	1.25e+06	20.2535
sp|O95271|TNKS1_HUMAN	TNKS	Tankyrase-1 OS=Homo sapiens GN=TNKS PE=1 SV=2	141.95	0.1	0.1	0.1	250000	125000	5.09691	0.1	1.25e+06	20.2535
tr|A0A1B0GW05|A0A1B0GW05_HUMAN	DPY19L1	Probable C-mannosyltransferase DPY19L1 OS=Homo sapiens GN=DPY19L1 PE=1 SV=1	84.48	0.1	0.1	250000	0.1	125000	5.09691	0.1	1.25e+06	20.2535
tr|G3V1R1|G3V1R1_HUMAN	PRB1	Basic salivary proline-rich protein 1 OS=Homo sapiens GN=PRB1 PE=1 SV=1	17.66	0.1	0.1	240000	0.1	120000	5.07918	0.1	1.2e+06	20.1946
sp|Q9UJY4|GGA2_HUMAN	GGA2	ADP-ribosylation factor-binding protein GGA2 OS=Homo sapiens GN=GGA2 PE=1 SV=3	67.11	0.1	0.1	0.1	240000	120000	5.07918	0.1	1.2e+06	20.1946
sp|O75934|SPF27_HUMAN	BCAS2	Pre-mRNA-splicing factor SPF27 OS=Homo sapiens GN=BCAS2 PE=1 SV=1	26.11	0.1	0.1	0.1	240000	120000	5.07918	0.1	1.2e+06	20.1946
sp|Q15067|ACOX1_HUMAN	ACOX1	Peroxisomal acyl-coenzyme A oxidase 1 OS=Homo sapiens GN=ACOX1 PE=1 SV=3	74.38	0.1	0.1	0.1	230000	115000	5.0607	0.1	1.15e+06	20.1332
sp|Q9H2A7|CXL16_HUMAN	CXCL16	C-X-C motif chemokine 16 OS=Homo sapiens GN=CXCL16 PE=2 SV=4	27.56	0.1	0.1	0.1	230000	115000	5.0607	0.1	1.15e+06	20.1332
sp|Q16877|F264_HUMAN	PFKFB4	6-phosphofructo-2-kinase/fructose-2,6-bisphosphatase 4 OS=Homo sapiens GN=PFKFB4 PE=2 SV=6	54.01	0.1	0.1	0.1	230000	115000	5.0607	0.1	1.15e+06	20.1332
sp|P84085|ARF5_HUMAN	ARF5	ADP-ribosylation factor 5 OS=Homo sapiens GN=ARF5 PE=1 SV=2	20.52	0.1	0.1	0.1	220000	110000	5.04139	0.1	1.1e+06	20.0691
sp|Q9BUP0|EFHD1_HUMAN	EFHD1	EF-hand domain-containing protein D1 OS=Homo sapiens GN=EFHD1 PE=1 SV=1	26.91	0.1	0.1	0.1	220000	110000	5.04139	0.1	1.1e+06	20.0691
sp|P11172|UMPS_HUMAN	UMPS	Uridine 5'-monophosphate synthase OS=Homo sapiens GN=UMPS PE=1 SV=1	52.19	0.1	0.1	0.1	210000	105000	5.02119	0.1	1.05e+06	20.002
sp|Q96CW1|AP2M1_HUMAN	AP2M1	AP-2 complex subunit mu OS=Homo sapiens GN=AP2M1 PE=1 SV=2	49.62	0.1	0.1	0.1	210000	105000	5.02119	0.1	1.05e+06	20.002
sp|Q9Y2Z4|SYYM_HUMAN	YARS2	Tyrosine--tRNA ligase, mitochondrial OS=Homo sapiens GN=YARS2 PE=1 SV=2	53.17	0.1	0.1	0.1	210000	105000	5.02119	0.1	1.05e+06	20.002
sp|O60784|TOM1_HUMAN	TOM1	Target of Myb protein 1 OS=Homo sapiens GN=TOM1 PE=1 SV=2	53.78	0.1	0.1	0.1	200000	100000	5	0.1	1e+06	19.9316
sp|Q14320|FA50A_HUMAN	FAM50A	Protein FAM50A OS=Homo sapiens GN=FAM50A PE=1 SV=2	40.22	0.1	0.1	200000	0.1	100000	5	0.1	1e+06	19.9316
sp|Q8NC96|NECP1_HUMAN	NECAP1	Adaptin ear-binding coat-associated protein 1 OS=Homo sapiens GN=NECAP1 PE=1 SV=2	29.72	0.1	0.1	0.1	200000	100000	5	0.1	1e+06	19.9316
sp|Q96KP1|EXOC2_HUMAN	EXOC2	Exocyst complex component 2 OS=Homo sapiens GN=EXOC2 PE=1 SV=1	104	0.1	0.1	0.1	200000	100000	5	0.1	1e+06	19.9316
sp|Q9H7Z6|KAT8_HUMAN	KAT8	Histone acetyltransferase KAT8 OS=Homo sapiens GN=KAT8 PE=1 SV=2	52.37	0.1	0.1	0.1	200000	100000	5	0.1	1e+06	19.9316
tr|H0YLF3|H0YLF3_HUMAN	B2M	Beta-2-microglobulin (Fragment) OS=Homo sapiens GN=B2M PE=1 SV=1	8.49	0.1	0.1	0.1	200000	100000	5	0.1	1e+06	19.9316
sp|Q96CP2|FWCH2_HUMAN	FLYWCH2	FLYWCH family member 2 OS=Homo sapiens GN=FLYWCH2 PE=1 SV=1	14.55	0.1	0.1	200000	0.1	100000	5	0.1	1e+06	19.9316
sp|Q13617|CUL2_HUMAN	CUL2	Cullin-2 OS=Homo sapiens GN=CUL2 PE=1 SV=2	86.93	0.1	0.1	0.1	190000	95000.1	4.97772	0.1	950000	19.8576
sp|Q9NUQ7|UFSP2_HUMAN	UFSP2	Ufm1-specific protease 2 OS=Homo sapiens GN=UFSP2 PE=1 SV=3	53.23	0.1	0.1	0.1	190000	95000.1	4.97772	0.1	950000	19.8576
tr|Q6PUJ7|Q6PUJ7_HUMAN	HEL-215	Epididymis luminal protein 215 OS=Homo sapiens GN=HEL-215 PE=2 SV=1	29.8	0.1	0.1	0.1	190000	95000.1	4.97772	0.1	950000	19.8576
sp|O00470|MEIS1_HUMAN	MEIS1	Homeobox protein Meis1 OS=Homo sapiens GN=MEIS1 PE=1 SV=1	42.99	0.1	0.1	0.1	190000	95000.1	4.97772	0.1	950000	19.8576
sp|Q96GC5|RM48_HUMAN	MRPL48	39S ribosomal protein L48, mitochondrial OS=Homo sapiens GN=MRPL48 PE=1 SV=2	23.92	0.1	0.1	0.1	190000	95000.1	4.97772	0.1	950000	19.8576
sp|O60880|SH21A_HUMAN	SH2D1A	SH2 domain-containing protein 1A OS=Homo sapiens GN=SH2D1A PE=1 SV=1	14.18	0.1	0.1	0.1	180000	90000.1	4.95424	0.1	900000	19.7796
sp|O95140|MFN2_HUMAN	MFN2	Mitofusin-2 OS=Homo sapiens GN=MFN2 PE=1 SV=3	86.35	0.1	0.1	0.1	180000	90000.1	4.95424	0.1	900000	19.7796
sp|Q9NRF8|PYRG2_HUMAN	CTPS2	CTP synthase 2 OS=Homo sapiens GN=CTPS2 PE=1 SV=1	65.64	0.1	0.1	0.1	170000	85000.1	4.92942	0.1	850000	19.6971
sp|P10301|RRAS_HUMAN	RRAS	Ras-related protein R-Ras OS=Homo sapiens GN=RRAS PE=1 SV=1	23.47	0.1	0.1	0.1	170000	85000.1	4.92942	0.1	850000	19.6971
sp|Q96GG9|DCNL1_HUMAN	DCUN1D1	DCN1-like protein 1 OS=Homo sapiens GN=DCUN1D1 PE=1 SV=1	30.11	0.1	0.1	0.1	170000	85000.1	4.92942	0.1	850000	19.6971
sp|Q96HE7|ERO1A_HUMAN	ERO1A	ERO1-like protein alpha OS=Homo sapiens GN=ERO1A PE=1 SV=2	54.36	0.1	0.1	0.1	170000	85000.1	4.92942	0.1	850000	19.6971
sp|Q06265|EXOS9_HUMAN	EXOSC9	Exosome complex component RRP45 OS=Homo sapiens GN=EXOSC9 PE=1 SV=3	48.92	0.1	0.1	0.1	170000	85000.1	4.92942	0.1	850000	19.6971
sp|Q9Y4G6|TLN2_HUMAN	TLN2	Talin-2 OS=Homo sapiens GN=TLN2 PE=1 SV=4	271.44	0.1	0.1	0.1	170000	85000.1	4.92942	0.1	850000	19.6971
sp|Q96AQ6|PBIP1_HUMAN	PBXIP1	Pre-B-cell leukemia transcription factor-interacting protein 1 OS=Homo sapiens GN=PBXIP1 PE=1 SV=1	80.59	0.1	0.1	0.1	160000	80000.1	4.90309	0.1	800000	19.6096
sp|Q16576|RBBP7_HUMAN	RBBP7	Histone-binding protein RBBP7 OS=Homo sapiens GN=RBBP7 PE=1 SV=1	47.79	0.1	0.1	0.1	160000	80000.1	4.90309	0.1	800000	19.6096
sp|Q9NQR4|NIT2_HUMAN	NIT2	Omega-amidase NIT2 OS=Homo sapiens GN=NIT2 PE=1 SV=1	30.59	0.1	0.1	0.1	160000	80000.1	4.90309	0.1	800000	19.6096
sp|O94985|CSTN1_HUMAN	CLSTN1	Calsyntenin-1 OS=Homo sapiens GN=CLSTN1 PE=1 SV=1	109.72	0.1	0.1	0.1	150000	75000.1	4.87506	0.1	750000	19.5165
sp|P48507|GSH0_HUMAN	GCLM	Glutamate--cysteine ligase regulatory subunit OS=Homo sapiens GN=GCLM PE=1 SV=1	30.71	0.1	0.1	0.1	150000	75000.1	4.87506	0.1	750000	19.5165
sp|Q13363|CTBP1_HUMAN	CTBP1	C-terminal-binding protein 1 OS=Homo sapiens GN=CTBP1 PE=1 SV=2	47.51	0.1	0.1	150000	0.1	75000.1	4.87506	0.1	750000	19.5165
sp|Q9H0E2|TOLIP_HUMAN	TOLLIP	Toll-interacting protein OS=Homo sapiens GN=TOLLIP PE=1 SV=1	30.26	0.1	0.1	0.1	150000	75000.1	4.87506	0.1	750000	19.5165
sp|O96017|CHK2_HUMAN	CHEK2	Serine/threonine-protein kinase Chk2 OS=Homo sapiens GN=CHEK2 PE=1 SV=1	60.88	0.1	0.1	0.1	150000	75000.1	4.87506	0.1	750000	19.5165
sp|Q9BT25|HAUS8_HUMAN	HAUS8	HAUS augmin-like complex subunit 8 OS=Homo sapiens GN=HAUS8 PE=1 SV=3	44.83	0.1	0.1	0.1	150000	75000.1	4.87506	0.1	750000	19.5165
sp|Q96F63|CCD97_HUMAN	CCDC97	Coiled-coil domain-containing protein 97 OS=Homo sapiens GN=CCDC97 PE=1 SV=1	38.92	0.1	0.1	0.1	150000	75000.1	4.87506	0.1	750000	19.5165
tr|C7DJS1|C7DJS1_HUMAN	GSTP1	Glutathione S-transferase pi (Fragment) OS=Homo sapiens GN=GSTP1 PE=2 SV=1	16.67	0.1	0.1	0.1	150000	75000.1	4.87506	0.1	750000	19.5165
sp|Q8WUD1|RAB2B_HUMAN	RAB2B	Ras-related protein Rab-2B OS=Homo sapiens GN=RAB2B PE=1 SV=1	24.2	0.1	0.1	140000	0.1	70000.1	4.8451	0.1	700000	19.417
sp|Q5M775|CYTSB_HUMAN	SPECC1	Cytospin-B OS=Homo sapiens GN=SPECC1 PE=1 SV=1	118.51	0.1	0.1	0.1	140000	70000.1	4.8451	0.1	700000	19.417
sp|Q92572|AP3S1_HUMAN	AP3S1	AP-3 complex subunit sigma-1 OS=Homo sapiens GN=AP3S1 PE=1 SV=1	21.72	0.1	0.1	0.1	140000	70000.1	4.8451	0.1	700000	19.417
sp|Q9BPX5|ARP5L_HUMAN	ARPC5L	Actin-related protein 2/3 complex subunit 5-like protein OS=Homo sapiens GN=ARPC5L PE=1 SV=1	16.93	0.1	0.1	140000	0.1	70000.1	4.8451	0.1	700000	19.417
sp|P62273|RS29_HUMAN	RPS29	40S ribosomal protein S29 OS=Homo sapiens GN=RPS29 PE=1 SV=2	6.67	0.1	0.1	0.1	140000	70000.1	4.8451	0.1	700000	19.417
tr|A0A142IK94|A0A142IK94_HUMAN	CALR	Calreticulin (Fragment) OS=Homo sapiens GN=CALR PE=4 SV=1	8.97	0.1	0.1	0.1	140000	70000.1	4.8451	0.1	700000	19.417
tr|F5GZG1|F5GZG1_HUMAN	RAP1B	Ras-related protein Rap-1b (Fragment) OS=Homo sapiens GN=RAP1B PE=1 SV=8	13.82	0.1	0.1	0.1	140000	70000.1	4.8451	0.1	700000	19.417
tr|F8W0Q9|F8W0Q9_HUMAN	PPHLN1	Periphilin-1 OS=Homo sapiens GN=PPHLN1 PE=1 SV=1	44.66	0.1	0.1	0.1	140000	70000.1	4.8451	0.1	700000	19.417
sp|O00762|UBE2C_HUMAN	UBE2C	Ubiquitin-conjugating enzyme E2 C OS=Homo sapiens GN=UBE2C PE=1 SV=1	19.64	0.1	0.1	0.1	140000	70000.1	4.8451	0.1	700000	19.417
sp|Q8TBC4|UBA3_HUMAN	UBA3	NEDD8-activating enzyme E1 catalytic subunit OS=Homo sapiens GN=UBA3 PE=1 SV=2	51.82	0.1	0.1	0.1	140000	70000.1	4.8451	0.1	700000	19.417
sp|Q6RFH5|WDR74_HUMAN	WDR74	WD repeat-containing protein 74 OS=Homo sapiens GN=WDR74 PE=1 SV=1	42.41	0.1	0.1	0.1	140000	70000.1	4.8451	0.1	700000	19.417
sp|Q16763|UBE2S_HUMAN	UBE2S	Ubiquitin-conjugating enzyme E2 S OS=Homo sapiens GN=UBE2S PE=1 SV=2	23.83	0.1	0.1	140000	0.1	70000.1	4.8451	0.1	700000	19.417
sp|Q06330|SUH_HUMAN	RBPJ	Recombining binding protein suppressor of hairless OS=Homo sapiens GN=RBPJ PE=1 SV=3	55.6	0.1	0.1	140000	0.1	70000.1	4.8451	0.1	700000	19.417
tr|Q3B7X4|Q3B7X4_HUMAN	IMMT	MICOS complex subunit MIC60 OS=Homo sapiens GN=IMMT PE=2 SV=1	40.47	0.1	0.1	130000	0.1	65000.1	4.81291	0.1	650000	19.3101
sp|Q9NVP2|ASF1B_HUMAN	ASF1B	Histone chaperone ASF1B OS=Homo sapiens GN=ASF1B PE=1 SV=1	22.42	0.1	0.1	0.1	130000	65000.1	4.81291	0.1	650000	19.3101
sp|Q2TAL8|QRIC1_HUMAN	QRICH1	Glutamine-rich protein 1 OS=Homo sapiens GN=QRICH1 PE=1 SV=1	86.38	0.1	0.1	0.1	130000	65000.1	4.81291	0.1	650000	19.3101
sp|P14921|ETS1_HUMAN	ETS1	Protein C-ets-1 OS=Homo sapiens GN=ETS1 PE=1 SV=1	50.38	0.1	0.1	0.1	130000	65000.1	4.81291	0.1	650000	19.3101
sp|O75746|CMC1_HUMAN	SLC25A12	Calcium-binding mitochondrial carrier protein Aralar1 OS=Homo sapiens GN=SLC25A12 PE=1 SV=2	74.71	0.1	0.1	0.1	130000	65000.1	4.81291	0.1	650000	19.3101
sp|Q9C0B0|UNK_HUMAN	UNK	RING finger protein unkempt homolog OS=Homo sapiens GN=UNK PE=1 SV=2	88.03	0.1	0.1	0.1	130000	65000.1	4.81291	0.1	650000	19.3101
sp|Q15269|PWP2_HUMAN	PWP2	Periodic tryptophan protein 2 homolog OS=Homo sapiens GN=PWP2 PE=2 SV=2	102.39	0.1	0.1	0.1	130000	65000.1	4.81291	0.1	650000	19.3101
sp|Q9NZB2|F120A_HUMAN	FAM120A	Constitutive coactivator of PPAR-gamma-like protein 1 OS=Homo sapiens GN=FAM120A PE=1 SV=2	121.81	0.1	0.1	0.1	120000	60000.1	4.77815	0.1	600000	19.1946
sp|Q8N5N7|RM50_HUMAN	MRPL50	39S ribosomal protein L50, mitochondrial OS=Homo sapiens GN=MRPL50 PE=1 SV=2	18.31	0.1	0.1	0.1	120000	60000.1	4.77815	0.1	600000	19.1946
sp|Q86UK7|ZN598_HUMAN	ZNF598	E3 ubiquitin-protein ligase ZNF598 OS=Homo sapiens GN=ZNF598 PE=1 SV=1	98.58	0.1	0.1	0.1	120000	60000.1	4.77815	0.1	600000	19.1946
sp|O95456|PSMG1_HUMAN	PSMG1	Proteasome assembly chaperone 1 OS=Homo sapiens GN=PSMG1 PE=1 SV=1	32.83	0.1	0.1	0.1	120000	60000.1	4.77815	0.1	600000	19.1946
sp|Q8NBM4|UBAC2_HUMAN	UBAC2	Ubiquitin-associated domain-containing protein 2 OS=Homo sapiens GN=UBAC2 PE=1 SV=1	38.94	0.1	0.1	0.1	120000	60000.1	4.77815	0.1	600000	19.1946
sp|P11912|CD79A_HUMAN	CD79A	B-cell antigen receptor complex-associated protein alpha chain OS=Homo sapiens GN=CD79A PE=1 SV=2	25.02	0.1	0.1	0.1	120000	60000.1	4.77815	0.1	600000	19.1946
sp|Q9BW71|HIRP3_HUMAN	HIRIP3	HIRA-interacting protein 3 OS=Homo sapiens GN=HIRIP3 PE=1 SV=3	61.92	0.1	0.1	0.1	120000	60000.1	4.77815	0.1	600000	19.1946
sp|Q8TDY4|ASAP3_HUMAN	ASAP3	Arf-GAP with SH3 domain, ANK repeat and PH domain-containing protein 3 OS=Homo sapiens GN=ASAP3 PE=1 SV=1	99.09	0.1	0.1	0.1	120000	60000.1	4.77815	0.1	600000	19.1946
sp|Q9C026|TRIM9_HUMAN	TRIM9	E3 ubiquitin-protein ligase TRIM9 OS=Homo sapiens GN=TRIM9 PE=1 SV=1	79.13	0.1	0.1	0.1	120000	60000.1	4.77815	0.1	600000	19.1946
sp|Q6ZTQ3|RASF6_HUMAN	RASSF6	Ras association domain-containing protein 6 OS=Homo sapiens GN=RASSF6 PE=1 SV=1	43.36	0.1	0.1	0.1	120000	60000.1	4.77815	0.1	600000	19.1946
sp|Q07960|RHG01_HUMAN	ARHGAP1	Rho GTPase-activating protein 1 OS=Homo sapiens GN=ARHGAP1 PE=1 SV=1	50.4	0.1	0.1	0.1	110000	55000.1	4.74036	0.1	550000	19.0691
sp|Q9P0P0|RN181_HUMAN	R0.1181	E3 ubiquitin-protein ligase R0.1181 OS=Homo sapiens GN=R0.1181 PE=1 SV=1	17.9	0.1	0.1	0.1	110000	55000.1	4.74036	0.1	550000	19.0691
sp|Q96BR5|COA7_HUMAN	COA7	Cytochrome c oxidase assembly factor 7 OS=Homo sapiens GN=COA7 PE=1 SV=2	25.69	0.1	0.1	110000	0.1	55000.1	4.74036	0.1	550000	19.0691
sp|Q9Y296|TPPC4_HUMAN	TRAPPC4	Trafficking protein particle complex subunit 4 OS=Homo sapiens GN=TRAPPC4 PE=1 SV=1	24.32	0.1	0.1	0.1	110000	55000.1	4.74036	0.1	550000	19.0691
sp|P15927|RFA2_HUMAN	RPA2	Replication protein A 32 kDa subunit OS=Homo sapiens GN=RPA2 PE=1 SV=1	29.23	0.1	0.1	110000	0.1	55000.1	4.74036	0.1	550000	19.0691
tr|Q308M8|Q308M8_HUMAN		RAN binding protein 3 transcript variant a OS=Homo sapiens PE=2 SV=1	52.9	0.1	0.1	0.1	110000	55000.1	4.74036	0.1	550000	19.0691
sp|Q9H9A7|RMI1_HUMAN	RMI1	RecQ-mediated genome instability protein 1 OS=Homo sapiens GN=RMI1 PE=1 SV=3	70.1	0.1	0.1	0.1	110000	55000.1	4.74036	0.1	550000	19.0691
sp|Q96IV0|NGLY1_HUMAN	NGLY1	Peptide-N(4)-(N-acetyl-beta-glucosaminyl)asparagine amidase OS=Homo sapiens GN=NGLY1 PE=1 SV=1	74.34	0.1	0.1	0.1	110000	55000.1	4.74036	0.1	550000	19.0691
sp|Q9BTL3|RAM_HUMAN	FAM103A1	RNMT-activating mini protein OS=Homo sapiens GN=FAM103A1 PE=1 SV=1	14.37	0.1	0.1	0.1	110000	55000.1	4.74036	0.1	550000	19.0691
sp|O75832|PSD10_HUMAN	PSMD10	26S proteasome non-ATPase regulatory subunit 10 OS=Homo sapiens GN=PSMD10 PE=1 SV=1	24.41	0.1	0.1	0.1	110000	55000.1	4.74036	0.1	550000	19.0691
sp|O43639|NCK2_HUMAN	NCK2	Cytoplasmic protein NCK2 OS=Homo sapiens GN=NCK2 PE=1 SV=2	42.89	0.1	0.1	110000	0.1	55000.1	4.74036	0.1	550000	19.0691
sp|P28300|LYOX_HUMAN	LOX	Protein-lysine 6-oxidase OS=Homo sapiens GN=LOX PE=1 SV=2	46.91	0.1	0.1	0.1	110000	55000.1	4.74036	0.1	550000	19.0691
tr|B1AK88|B1AK88_HUMAN	CAPZB	Capping protein (Actin filament) muscle Z-line, beta, isoform CRA_d OS=Homo sapiens GN=CAPZB PE=1 SV=1	33.76	0.1	0.1	110000	0.1	55000.1	4.74036	0.1	550000	19.0691
sp|Q9BWU0|NADAP_HUMAN	SLC4A1AP	Kanadaptin OS=Homo sapiens GN=SLC4A1AP PE=1 SV=1	88.76	0.1	0.1	0.1	100000	50000.1	4.69897	0.1	500000	18.9316
sp|Q9H267|VP33B_HUMAN	VPS33B	Vacuolar protein sorting-associated protein 33B OS=Homo sapiens GN=VPS33B PE=1 SV=2	70.54	0.1	0.1	0.1	100000	50000.1	4.69897	0.1	500000	18.9316
sp|P32019|I5P2_HUMAN	INPP5B	Type II inositol 1,4,5-trisphosphate 5-phosphatase OS=Homo sapiens GN=INPP5B PE=1 SV=4	112.78	0.1	0.1	0.1	100000	50000.1	4.69897	0.1	500000	18.9316
sp|Q96HQ2|C2AIL_HUMAN	CDKN2AIPNL	CDKN2AIP N-terminal-like protein OS=Homo sapiens GN=CDKN2AIPNL PE=1 SV=1	13.19	0.1	0.1	0.1	97000	48500.1	4.68574	0.1	485000	18.8876
sp|Q9NZ45|CISD1_HUMAN	CISD1	CDGSH iron-sulfur domain-containing protein 1 OS=Homo sapiens GN=CISD1 PE=1 SV=1	12.19	0.1	0.1	0.1	97000	48500.1	4.68574	0.1	485000	18.8876
sp|Q69YN2|C19L1_HUMAN	CWF19L1	CWF19-like protein 1 OS=Homo sapiens GN=CWF19L1 PE=1 SV=2	60.58	0.1	0.1	97000	0.1	48500.1	4.68574	0.1	485000	18.8876
sp|Q9NYY8|FAKD2_HUMAN	FASTKD2	FAST kinase domain-containing protein 2, mitochondrial OS=Homo sapiens GN=FASTKD2 PE=1 SV=1	81.41	0.1	0.1	0.1	96000	48000.1	4.68124	0.1	480000	18.8727
tr|Q8NB80|Q8NB80_HUMAN		cDNA FLJ34106 fis, clone FCBBF3008073, highly similar to SPLICING FACTOR, ARGININE/SERINE-RICH 7 OS=Homo sapiens PE=2 SV=1	15.85	0.1	0.1	0.1	95000	47500.1	4.67669	0.1	475000	18.8576
sp|Q9NQ75|CASS4_HUMAN	CASS4	Cas scaffolding protein family member 4 OS=Homo sapiens GN=CASS4 PE=1 SV=2	87.09	0.1	0.1	0.1	95000	47500.1	4.67669	0.1	475000	18.8576
sp|Q8N999|CL029_HUMAN	C12orf29	Uncharacterized protein C12orf29 OS=Homo sapiens GN=C12orf29 PE=1 SV=2	37.47	0.1	0.1	0.1	95000	47500.1	4.67669	0.1	475000	18.8576
sp|O00488|ZN593_HUMAN	ZNF593	Zinc finger protein 593 OS=Homo sapiens GN=ZNF593 PE=1 SV=2	15.19	0.1	0.1	0.1	94000	47000.1	4.6721	0.1	470000	18.8423
sp|Q6NXR4|TTI2_HUMAN	TTI2	TELO2-interacting protein 2 OS=Homo sapiens GN=TTI2 PE=1 SV=1	56.88	0.1	0.1	28000	66000	47000	4.6721	0.1	470000	18.8423
tr|Q0QEN7|Q0QEN7_HUMAN	ATP5B	ATP synthase subunit beta (Fragment) OS=Homo sapiens GN=ATP5B PE=2 SV=1	48.08	0.1	0.1	11000	82000	46500	4.66745	0.1	465000	18.8269
sp|Q9NP64|NO40_HUMAN	ZCCHC17	Nucleolar protein of 40 kDa OS=Homo sapiens GN=ZCCHC17 PE=1 SV=1	27.55	0.1	0.1	0.1	92000	46000.1	4.66276	0.1	460000	18.8113
sp|P32121|ARRB2_HUMAN	ARRB2	Beta-arrestin-2 OS=Homo sapiens GN=ARRB2 PE=1 SV=2	46.08	0.1	0.1	0.1	91000	45500.1	4.65801	0.1	455000	18.7955
sp|P33240|CSTF2_HUMAN	CSTF2	Cleavage stimulation factor subunit 2 OS=Homo sapiens GN=CSTF2 PE=1 SV=1	60.92	0.1	0.1	0.1	90000	45000.1	4.65321	0.1	450000	18.7796
sp|Q7Z6J4|FGD2_HUMAN	FGD2	FYVE, RhoGEF and PH domain-containing protein 2 OS=Homo sapiens GN=FGD2 PE=1 SV=1	74.84	0.1	0.1	0.1	90000	45000.1	4.65321	0.1	450000	18.7796
sp|Q96GC9|VMP1_HUMAN	VMP1	Vacuole membrane protein 1 OS=Homo sapiens GN=VMP1 PE=1 SV=1	46.21	0.1	0.1	0.1	90000	45000.1	4.65321	0.1	450000	18.7796
sp|O43765|SGTA_HUMAN	SGTA	Small glutamine-rich tetratricopeptide repeat-containing protein alpha OS=Homo sapiens GN=SGTA PE=1 SV=1	34.04	0.1	0.1	88000	0.1	44000.1	4.64345	0.1	440000	18.7471
sp|Q96EP0|R0.131_HUMAN	R0.131	E3 ubiquitin-protein ligase R0.131 OS=Homo sapiens GN=R0.131 PE=1 SV=1	119.58	0.1	0.1	0.1	87000	43500.1	4.63849	0.1	435000	18.7307
sp|Q8NHV4|NEDD1_HUMAN	NEDD1	Protein NEDD1 OS=Homo sapiens GN=NEDD1 PE=1 SV=1	71.92	0.1	0.1	0.1	86000	43000.1	4.63347	0.1	430000	18.714
sp|Q9UBG7|RBPJL_HUMAN	RBPJL	Recombining binding protein suppressor of hairless-like protein OS=Homo sapiens GN=RBPJL PE=2 SV=3	56.71	0.1	0.1	0.1	85000	42500.1	4.62839	0.1	425000	18.6971
sp|P54727|RD23B_HUMAN	RAD23B	UV excision repair protein RAD23 homolog B OS=Homo sapiens GN=RAD23B PE=1 SV=1	43.14	0.1	0.1	0.1	84000	42000.1	4.62325	0.1	420000	18.68
sp|Q9UPT5|EXOC7_HUMAN	EXOC7	Exocyst complex component 7 OS=Homo sapiens GN=EXOC7 PE=1 SV=3	83.33	0.1	0.1	0.1	81000	40500.1	4.60746	0.1	405000	18.6276
sp|Q8IZ69|TRM2A_HUMAN	TRMT2A	tRNA (uracil-5-)-methyltransferase homolog A OS=Homo sapiens GN=TRMT2A PE=1 SV=2	68.68	0.1	0.1	0.1	80000	40000.1	4.60206	0.1	400000	18.6096
sp|Q86YA3|ZGRF1_HUMAN	ZGRF1	Protein ZGRF1 OS=Homo sapiens GN=ZGRF1 PE=1 SV=3	236.45	0.1	0.1	0.1	80000	40000.1	4.60206	0.1	400000	18.6096
sp|Q8IWW6|RHG12_HUMAN	ARHGAP12	Rho GTPase-activating protein 12 OS=Homo sapiens GN=ARHGAP12 PE=1 SV=1	96.2	0.1	0.1	0.1	79000	39500.1	4.5966	0.1	395000	18.5915
sp|Q9Y4D1|DAAM1_HUMAN	DAAM1	Disheveled-associated activator of morphogenesis 1 OS=Homo sapiens GN=DAAM1 PE=1 SV=2	123.4	0.1	0.1	0.1	79000	39500.1	4.5966	0.1	395000	18.5915
sp|P63172|DYLT1_HUMAN	DYNLT1	Dynein light chain Tctex-type 1 OS=Homo sapiens GN=DYNLT1 PE=1 SV=1	12.44	0.1	0.1	0.1	77000	38500.1	4.58546	0.1	385000	18.5545
sp|Q8IUF8|RIOX2_HUMAN	RIOX2	Ribosomal oxygenase 2 OS=Homo sapiens GN=RIOX2 PE=1 SV=1	52.77	0.1	0.1	0.1	74000	37000.1	4.5682	0.1	370000	18.4972
sp|O95466|FMNL1_HUMAN	FMNL1	Formin-like protein 1 OS=Homo sapiens GN=FMNL1 PE=1 SV=3	121.78	0.1	0.1	0.1	74000	37000.1	4.5682	0.1	370000	18.4972
sp|Q9H714|RUBCL_HUMAN	RUBCNL	Protein RUBCNL-like OS=Homo sapiens GN=RUBCNL PE=1 SV=3	73.41	0.1	0.1	0.1	73000	36500.1	4.56229	0.1	365000	18.4775
sp|Q5TAQ9|DCAF8_HUMAN	DCAF8	DDB1- and CUL4-associated factor 8 OS=Homo sapiens GN=DCAF8 PE=1 SV=1	66.81	0.1	0.1	0.1	73000	36500.1	4.56229	0.1	365000	18.4775
sp|Q8IXQ3|CI040_HUMAN	C9orf40	Uncharacterized protein C9orf40 OS=Homo sapiens GN=C9orf40 PE=1 SV=1	21.05	0.1	0.1	0.1	72000	36000.1	4.5563	0.1	360000	18.4576
tr|Q16768|Q16768_HUMAN	GAPD	Glyceraldehyde 3-phosphate dehydrogenase (Fragment) OS=Homo sapiens GN=GAPD PE=2 SV=1	4.89	0.1	0.1	0.1	70000	35000.1	4.54407	0.1	350000	18.417
sp|P53611|PGTB2_HUMAN	RABGGTB	Geranylgeranyl transferase type-2 subunit beta OS=Homo sapiens GN=RABGGTB PE=1 SV=2	36.9	0.1	0.1	0.1	70000	35000.1	4.54407	0.1	350000	18.417
sp|Q96R06|SPAG5_HUMAN	SPAG5	Sperm-associated antigen 5 OS=Homo sapiens GN=SPAG5 PE=1 SV=2	134.34	0.1	0.1	0.1	68000	34000.1	4.53148	0.1	340000	18.3752
sp|Q9NRG9|AAAS_HUMAN	AAAS	Aladin OS=Homo sapiens GN=AAAS PE=1 SV=1	59.54	0.1	0.1	0.1	66000	33000.1	4.51851	0.1	330000	18.3321
sp|P57081|WDR4_HUMAN	WDR4	tRNA (guanine-N(7)-)-methyltransferase non-catalytic subunit WDR4 OS=Homo sapiens GN=WDR4 PE=1 SV=2	45.46	0.1	0.1	0.1	65000	32500	4.51188	0.1	325000	18.3101
sp|P20839|IMDH1_HUMAN	IMPDH1	Inosine-5'-monophosphate dehydrogenase 1 OS=Homo sapiens GN=IMPDH1 PE=1 SV=2	55.37	0.1	0.1	0.1	63000	31500	4.49831	0.1	315000	18.265
sp|Q9Y3Q8|T22D4_HUMAN	TSC22D4	TSC22 domain family protein 4 OS=Homo sapiens GN=TSC22D4 PE=1 SV=2	41	0.1	0.1	0.1	63000	31500	4.49831	0.1	315000	18.265
sp|Q9ULC5|ACSL5_HUMAN	ACSL5	Long-chain-fatty-acid--CoA ligase 5 OS=Homo sapiens GN=ACSL5 PE=1 SV=1	75.94	0.1	0.1	0.1	62000	31000	4.49136	0.1	310000	18.2419
sp|Q92925|SMRD2_HUMAN	SMARCD2	SWI/S0.1-related matrix-associated actin-dependent regulator of chromatin subfamily D member 2 OS=Homo sapiens GN=SMARCD2 PE=1 SV=3	58.88	0.1	0.1	62000	0.1	31000	4.49136	0.1	310000	18.2419
sp|Q9H3R5|CENPH_HUMAN	CENPH	Centromere protein H OS=Homo sapiens GN=CENPH PE=1 SV=1	28.46	0.1	0.1	61000	0.1	30500	4.4843	0.1	305000	18.2185
sp|Q96JI7|SPTCS_HUMAN	SPG11	Spatacsin OS=Homo sapiens GN=SPG11 PE=1 SV=3	278.69	0.1	0.1	0.1	59000	29500	4.46982	0.1	295000	18.1704
sp|Q6ULP2|AFTIN_HUMAN	AFTPH	Aftiphilin OS=Homo sapiens GN=AFTPH PE=1 SV=2	102.14	0.1	0.1	59000	0.1	29500	4.46982	0.1	295000	18.1704
sp|P13674|P4HA1_HUMAN	P4HA1	Prolyl 4-hydroxylase subunit alpha-1 OS=Homo sapiens GN=P4HA1 PE=1 SV=2	61.01	0.1	0.1	0.1	58000	29000	4.4624	0.1	290000	18.1457
sp|Q9BUQ8|DDX23_HUMAN	DDX23	Probable ATP-dependent RNA helicase DDX23 OS=Homo sapiens GN=DDX23 PE=1 SV=3	95.52	0.1	0.1	0.1	58000	29000	4.4624	0.1	290000	18.1457
sp|Q9UK41|VPS28_HUMAN	VPS28	Vacuolar protein sorting-associated protein 28 homolog OS=Homo sapiens GN=VPS28 PE=1 SV=1	25.41	0.1	0.1	0.1	58000	29000	4.4624	0.1	290000	18.1457
sp|Q9NXH9|TRM1_HUMAN	TRMT1	tRNA (guanine(26)-N(2))-dimethyltransferase OS=Homo sapiens GN=TRMT1 PE=1 SV=1	72.19	0.1	0.1	0.1	57000	28500	4.45485	0.1	285000	18.1206
sp|Q9NXG2|THUM1_HUMAN	THUMPD1	THUMP domain-containing protein 1 OS=Homo sapiens GN=THUMPD1 PE=1 SV=2	39.29	0.1	0.1	0.1	57000	28500	4.45485	0.1	285000	18.1206
sp|O75915|PRAF3_HUMAN	ARL6IP5	PRA1 family protein 3 OS=Homo sapiens GN=ARL6IP5 PE=1 SV=1	21.6	0.1	0.1	0.1	56000	28000	4.44716	0.1	280000	18.0951
sp|Q13496|MTM1_HUMAN	MTM1	Myotubularin OS=Homo sapiens GN=MTM1 PE=1 SV=2	69.89	0.1	0.1	0.1	55000	27500	4.43933	0.1	275000	18.0691
tr|E7EUI6|E7EUI6_HUMAN	ITGB1	Integrin beta-1 (Fragment) OS=Homo sapiens GN=ITGB1 PE=1 SV=1	17.05	0.1	0.1	0.1	55000	27500	4.43933	0.1	275000	18.0691
sp|Q13445|TMED1_HUMAN	TMED1	Transmembrane emp24 domain-containing protein 1 OS=Homo sapiens GN=TMED1 PE=1 SV=1	25.19	0.1	0.1	0.1	54000	27000	4.43136	0.1	270000	18.0426
sp|Q8IYB8|SUV3_HUMAN	SUPV3L1	ATP-dependent RNA helicase SUPV3L1, mitochondrial OS=Homo sapiens GN=SUPV3L1 PE=1 SV=1	87.94	0.1	0.1	0.1	54000	27000	4.43136	0.1	270000	18.0426
sp|Q6P2I3|FAH2B_HUMAN	FAHD2B	Fumarylacetoacetate hydrolase domain-containing protein 2B OS=Homo sapiens GN=FAHD2B PE=1 SV=1	34.59	0.1	0.1	0.1	54000	27000	4.43136	0.1	270000	18.0426
sp|Q96RQ1|ERGI2_HUMAN	ERGIC2	Endoplasmic reticulum-Golgi intermediate compartment protein 2 OS=Homo sapiens GN=ERGIC2 PE=1 SV=2	42.52	0.1	0.1	0.1	54000	27000	4.43136	0.1	270000	18.0426
sp|Q9BW61|DDA1_HUMAN	DDA1	DET1- and DDB1-associated protein 1 OS=Homo sapiens GN=DDA1 PE=1 SV=1	11.83	0.1	0.1	0.1	54000	27000	4.43136	0.1	270000	18.0426
tr|A0A024R6W3|A0A024R6W3_HUMAN	CBFB	Core-binding factor, beta subunit, isoform CRA_a OS=Homo sapiens GN=CBFB PE=4 SV=1	17.98	0.1	0.1	0.1	53000	26500	4.42325	0.1	265000	18.0156
sp|P49137|MAPK2_HUMAN	MAPKAPK2	MAP kinase-activated protein kinase 2 OS=Homo sapiens GN=MAPKAPK2 PE=1 SV=1	45.54	0.1	0.1	0.1	52000	26000	4.41497	0.1	260000	17.9882
sp|P42575|CASP2_HUMAN	CASP2	Caspase-2 OS=Homo sapiens GN=CASP2 PE=1 SV=2	50.65	0.1	0.1	0.1	52000	26000	4.41497	0.1	260000	17.9882
sp|Q9BTA9|WAC_HUMAN	WAC	WW domain-containing adapter protein with coiled-coil OS=Homo sapiens GN=WAC PE=1 SV=3	70.68	0.1	0.1	0.1	51000	25500	4.40654	0.1	255000	17.9601
sp|Q99567|NUP88_HUMAN	NUP88	Nuclear pore complex protein Nup88 OS=Homo sapiens GN=NUP88 PE=1 SV=2	83.49	0.1	0.1	0.1	51000	25500	4.40654	0.1	255000	17.9601
sp|Q9P2W9|STX18_HUMAN	STX18	Syntaxin-18 OS=Homo sapiens GN=STX18 PE=1 SV=1	38.65	0.1	0.1	0.1	51000	25500	4.40654	0.1	255000	17.9601
sp|P10114|RAP2A_HUMAN	RAP2A	Ras-related protein Rap-2a OS=Homo sapiens GN=RAP2A PE=1 SV=1	20.6	0.1	0.1	0.1	50000	25000	4.39794	0.1	250000	17.9316
sp|O15020|SPTN2_HUMAN	SPTBN2	Spectrin beta chain, non-erythrocytic 2 OS=Homo sapiens GN=SPTBN2 PE=1 SV=3	271.16	0.1	0.1	0.1	49000	24500	4.38917	0.1	245000	17.9024
tr|E9PL71|E9PL71_HUMAN	EEF1D	Elongation factor 1-delta (Fragment) OS=Homo sapiens GN=EEF1D PE=1 SV=1	20.81	0.1	0.1	48000	0.1	24000	4.38021	0.1	240000	17.8727
sp|Q07812|BAX_HUMAN	BAX	Apoptosis regulator BAX OS=Homo sapiens GN=BAX PE=1 SV=1	21.17	0.1	0.1	47000	0.1	23500	4.37107	0.1	235000	17.8423
sp|Q96QR8|PURB_HUMAN	PURB	Transcriptional activator protein Pur-beta OS=Homo sapiens GN=PURB PE=1 SV=3	33.22	0.1	0.1	0.1	46000	23000	4.36173	0.1	230000	17.8113
tr|G3V5U6|G3V5U6_HUMAN	GSTZ1	Maleylacetoacetate isomerase (Fragment) OS=Homo sapiens GN=GSTZ1 PE=1 SV=1	6.65	0.1	0.1	0.1	44000	22000	4.34242	0.1	220000	17.7471
tr|Q96DP0|Q96DP0_HUMAN		cDNA FLJ31479 fis, clone NT2NE2001634, moderately similar to NADH-UBIQUINONE OXIDOREDUCTASE 9 KD SUBUNIT (EC 1.6.5.3) OS=Homo sapiens PE=2 SV=1	49.22	0.1	0.1	0.1	43000	21500	4.33244	0.1	215000	17.714
sp|Q9Y3D9|RT23_HUMAN	MRPS23	28S ribosomal protein S23, mitochondrial OS=Homo sapiens GN=MRPS23 PE=1 SV=2	21.76	0.1	0.1	0.1	43000	21500	4.33244	0.1	215000	17.714
sp|Q9H7C9|AAMDC_HUMAN	AAMDC	Mth938 domain-containing protein OS=Homo sapiens GN=AAMDC PE=1 SV=1	13.32	0.1	0.1	42000	0.1	21000	4.32222	0.1	210000	17.68
sp|Q9NSV4|DIAP3_HUMAN	DIAPH3	Protein diaphanous homolog 3 OS=Homo sapiens GN=DIAPH3 PE=1 SV=4	136.84	0.1	0.1	0.1	41000	20500	4.31175	0.1	205000	17.6453
sp|P21953|ODBB_HUMAN	BCKDHB	2-oxoisovalerate dehydrogenase subunit beta, mitochondrial OS=Homo sapiens GN=BCKDHB PE=1 SV=2	43.09	0.1	0.1	0.1	41000	20500	4.31175	0.1	205000	17.6453
sp|P08758|ANXA5_HUMAN	ANXA5	Annexin A5 OS=Homo sapiens GN=ANXA5 PE=1 SV=2	35.91	0.1	0.1	0.1	40000	20000	4.30103	0.1	200000	17.6096
sp|Q9BY11|PACN1_HUMAN	PACSIN1	Protein kinase C and casein kinase substrate in neurons protein 1 OS=Homo sapiens GN=PACSIN1 PE=1 SV=1	50.93	0.1	0.1	0.1	39000	19500	4.29004	0.1	195000	17.5731
sp|O00194|RB27B_HUMAN	RAB27B	Ras-related protein Rab-27B OS=Homo sapiens GN=RAB27B PE=1 SV=4	24.59	0.1	0.1	0.1	35000	17500	4.24304	0.1	175000	17.417
tr|C9JA93|C9JA93_HUMAN	TBC1D15	TBC1 domain family member 15 (Fragment) OS=Homo sapiens GN=TBC1D15 PE=1 SV=1	32.12	0.1	0.1	0.1	35000	17500	4.24304	0.1	175000	17.417
sp|Q9BXB5|OSB10_HUMAN	OSBPL10	Oxysterol-binding protein-related protein 10 OS=Homo sapiens GN=OSBPL10 PE=1 SV=2	83.92	0.1	0.1	0.1	35000	17500	4.24304	0.1	175000	17.417
sp|P19784|CSK22_HUMAN	CSNK2A2	Casein kinase II subunit alpha' OS=Homo sapiens GN=CSNK2A2 PE=1 SV=1	41.19	0.1	0.1	33000	0.1	16500	4.21749	0.1	165000	17.3321
sp|Q9UL45|BL1S6_HUMAN	BLOC1S6	Biogenesis of lysosome-related organelles complex 1 subunit 6 OS=Homo sapiens GN=BLOC1S6 PE=1 SV=1	19.73	0.1	0.1	0.1	32000	16000	4.20412	0.1	160000	17.2877
sp|Q9H9P8|L2HDH_HUMAN	L2HGDH	L-2-hydroxyglutarate dehydrogenase, mitochondrial OS=Homo sapiens GN=L2HGDH PE=1 SV=3	50.28	0.1	0.1	0.1	31000	15500	4.19033	0.1	155000	17.2419
sp|P31949|S10AB_HUMAN	S100A11	Protein S100-A11 OS=Homo sapiens GN=S100A11 PE=1 SV=2	11.73	0.1	0.1	0.1	30000	15000	4.17609	0.1	150000	17.1946
sp|Q969U7|PSMG2_HUMAN	PSMG2	Proteasome assembly chaperone 2 OS=Homo sapiens GN=PSMG2 PE=1 SV=1	29.38	0.1	0.1	0.1	28000	14000	4.14613	0.1	140000	17.0951
sp|O43464|HTRA2_HUMAN	HTRA2	Serine protease HTRA2, mitochondrial OS=Homo sapiens GN=HTRA2 PE=1 SV=2	48.81	0.1	0.1	0.1	27000	13500	4.13034	0.1	135000	17.0426
sp|Q15311|RBP1_HUMAN	RALBP1	RalA-binding protein 1 OS=Homo sapiens GN=RALBP1 PE=1 SV=3	76.02	0.1	0.1	0.1	27000	13500	4.13034	0.1	135000	17.0426
sp|O75718|CRTAP_HUMAN	CRTAP	Cartilage-associated protein OS=Homo sapiens GN=CRTAP PE=1 SV=1	46.53	0.1	0.1	0.1	27000	13500	4.13034	0.1	135000	17.0426
sp|Q8NBF2|NHLC2_HUMAN	NHLRC2	NHL repeat-containing protein 2 OS=Homo sapiens GN=NHLRC2 PE=1 SV=1	79.39	0.1	0.1	0.1	25000	12500	4.09691	0.1	125000	16.9316
sp|Q9UM19|HPCL4_HUMAN	HPCAL4	Hippocalcin-like protein 4 OS=Homo sapiens GN=HPCAL4 PE=1 SV=3	22.19	0.1	0.1	0.1	25000	12500	4.09691	0.1	125000	16.9316
sp|Q6NW29|RWDD4_HUMAN	RWDD4	RWD domain-containing protein 4 OS=Homo sapiens GN=RWDD4 PE=1 SV=3	21.24	0.1	0.1	0.1	24000	12000	4.07918	0.1	120000	16.8727
sp|P57740|NU107_HUMAN	NUP107	Nuclear pore complex protein Nup107 OS=Homo sapiens GN=NUP107 PE=1 SV=1	106.31	0.1	0.1	0.1	23000	11500	4.0607	0.1	115000	16.8113
sp|Q2TAZ0|ATG2A_HUMAN	ATG2A	Autophagy-related protein 2 homolog A OS=Homo sapiens GN=ATG2A PE=1 SV=3	212.73	0.1	0.1	0.1	23000	11500	4.0607	0.1	115000	16.8113
sp|Q13015|AF1Q_HUMAN	MLLT11	Protein AF1q OS=Homo sapiens GN=MLLT11 PE=1 SV=1	10.05	0.1	0.1	0.1	22000	11000	4.04139	0.1	110000	16.7472
sp|Q9H270|VPS11_HUMAN	VPS11	Vacuolar protein sorting-associated protein 11 homolog OS=Homo sapiens GN=VPS11 PE=1 SV=1	107.77	0.1	0.1	0.1	20000	10000	4	0.1	100000	16.6096
sp|Q9UFG5|CS025_HUMAN	C19orf25	UPF0449 protein C19orf25 OS=Homo sapiens GN=C19orf25 PE=1 SV=2	12.87	0.1	0.1	0.1	20000	10000	4	0.1	100000	16.6096
tr|L8E885|L8E885_HUMAN	FAM169A	Alternative protein FAM169A OS=Homo sapiens GN=FAM169A PE=4 SV=1	6.16	0.1	0.1	0.1	20000	10000	4	0.1	100000	16.6096
sp|Q9P253|VPS18_HUMAN	VPS18	Vacuolar protein sorting-associated protein 18 homolog OS=Homo sapiens GN=VPS18 PE=1 SV=2	110.12	0.1	0.1	0.1	18000	9000.05	3.95424	0.1	90000.5	16.4576
sp|O95785|WIZ_HUMAN	WIZ	Protein Wiz OS=Homo sapiens GN=WIZ PE=1 SV=2	178.56	0.1	0.1	0.1	17000	8500.05	3.92942	0.1	85000.5	16.3752
sp|P10109|ADX_HUMAN	FDX1	Adrenodoxin, mitochondrial OS=Homo sapiens GN=FDX1 PE=1 SV=1	19.38	0.1	0.1	0.1	14000	7000.05	3.8451	0.1	70000.5	16.0951
sp|P42226|STAT6_HUMAN	STAT6	Signal transducer and activator of transcription 6 OS=Homo sapiens GN=STAT6 PE=1 SV=1	94.08	0.1	0.1	0.1	14000	7000.05	3.8451	0.1	70000.5	16.0951
sp|Q7Z3C6|ATG9A_HUMAN	ATG9A	Autophagy-related protein 9A OS=Homo sapiens GN=ATG9A PE=1 SV=3	94.39	0.1	0.1	0.1	13000	6500.05	3.81292	0.1	65000.5	15.9882
sp|Q5VZ89|DEN4C_HUMAN	DENND4C	DENN domain-containing protein 4C OS=Homo sapiens GN=DENND4C PE=1 SV=3	212.58	0.1	0.1	0.1	13000	6500.05	3.81292	0.1	65000.5	15.9882
sp|Q9BYX4|IFIH1_HUMAN	IFIH1	Interferon-induced helicase C domain-containing protein 1 OS=Homo sapiens GN=IFIH1 PE=1 SV=3	116.61	0.1	0.1	0.1	13000	6500.05	3.81292	0.1	65000.5	15.9882
sp|Q3ZCW2|LEGL_HUMAN	LGALSL	Galectin-related protein OS=Homo sapiens GN=LGALSL PE=1 SV=2	18.97	0.1	0.1	0.1	13000	6500.05	3.81292	0.1	65000.5	15.9882
sp|Q92793|CBP_HUMAN	CREBBP	CREB-binding protein OS=Homo sapiens GN=CREBBP PE=1 SV=3	265.18	0.1	0.1	0.1	13000	6500.05	3.81292	0.1	65000.5	15.9882
sp|Q5TEJ8|THMS2_HUMAN	THEMIS2	Protein THEMIS2 OS=Homo sapiens GN=THEMIS2 PE=1 SV=1	72	0.1	0.1	0.1	12000	6000.05	3.77815	0.1	60000.5	15.8727
sp|Q96NL8|CH037_HUMAN	C8orf37	Protein C8orf37 OS=Homo sapiens GN=C8orf37 PE=1 SV=1	23.37	0.1	0.1	0.1	12000	6000.05	3.77815	0.1	60000.5	15.8727
sp|Q969Y2|GTPB3_HUMAN	GTPBP3	tRNA modification GTPase GTPBP3, mitochondrial OS=Homo sapiens GN=GTPBP3 PE=1 SV=2	52.03	0.1	0.1	0.1	9100	4550.05	3.65802	0.1	45500.5	15.4736
sp|Q9UKV8|AGO2_HUMAN	AGO2	Protein argonaute-2 OS=Homo sapiens GN=AGO2 PE=1 SV=3	97.15	0.1	0.1	0.1	8600	4300.05	3.63347	0.1	43000.5	15.3921
sp|Q6P0N0|M18BP_HUMAN	MIS18BP1	Mis18-binding protein 1 OS=Homo sapiens GN=MIS18BP1 PE=1 SV=1	129.01	0.1	0.1	0.1	8000	4000.05	3.60207	0.1	40000.5	15.2877
sp|P48729|KC1A_HUMAN	CSNK1A1	Casein kinase I isoform alpha OS=Homo sapiens GN=CSNK1A1 PE=1 SV=2	38.89	0.1	0.1	0.1	6100	3050.05	3.48431	0.1	30500.5	14.8965
sp|O43175|SERA_HUMAN	PHGDH	D-3-phosphoglycerate dehydrogenase OS=Homo sapiens GN=PHGDH PE=1 SV=4	56.61	0.1	0.1	0.1	4300	2150.05	3.33245	0.1	21500.5	14.3921
sp|P62851|RS25_HUMAN	RPS25	40S ribosomal protein S25 OS=Homo sapiens GN=RPS25 PE=1 SV=1	13.73	45000	0.1	140000	9200000	4670000	6.66932	22500	207.555	7.69735
sp|P62829|RL23_HUMAN	RPL23	60S ribosomal protein L23 OS=Homo sapiens GN=RPL23 PE=1 SV=1	14.86	32000	0.1	0.1	5100000	2.55e+06	6.40654	16000	159.375	7.31628
sp|Q9BXW7|HDHD5_HUMAN	HDHD5	Haloacid dehalogenase-like hydrolase domain-containing 5 OS=Homo sapiens GN=HDHD5 PE=1 SV=1	46.29	2800	0.1	0.1	410000	205000	5.31175	1400.05	146.423	7.194
sp|Q96GA3|LTV1_HUMAN	LTV1	Protein LTV1 homolog OS=Homo sapiens GN=LTV1 PE=1 SV=1	54.82	66000	0.1	0.1	9100000	4.55e+06	6.65801	33000.1	137.879	7.10725
sp|Q9Y5A9|YTHD2_HUMAN	YTHDF2	YTH domain-containing family protein 2 OS=Homo sapiens GN=YTHDF2 PE=1 SV=2	62.3	16000	0.1	0.1	1100000	550000	5.74036	8000.05	68.7496	6.10328
sp|P06730|IF4E_HUMAN	EIF4E	Eukaryotic translation initiation factor 4E OS=Homo sapiens GN=EIF4E PE=1 SV=2	25.08	0.1	32000	0.1	1800000	900000	5.95424	16000	56.2498	5.81378
sp|Q13011|ECH1_HUMAN	ECH1	Delta(3,5)-Delta(2,4)-dienoyl-CoA isomerase, mitochondrial OS=Homo sapiens GN=ECH1 PE=1 SV=2	35.79	0.1	93000	0.1	5000000	2.5e+06	6.39794	46500.1	53.7634	5.74855
sp|Q9GZV4|IF5A2_HUMAN	EIF5A2	Eukaryotic translation initiation factor 5A-2 OS=Homo sapiens GN=EIF5A2 PE=1 SV=3	16.78	270000	0.1	770000	12000000	6385000	6.80516	135000	47.2963	5.56365
sp|Q9HBI0|PARVG_HUMAN	PARVG	Gamma-parvin OS=Homo sapiens GN=PARVG PE=1 SV=1	37.46	0.1	100000	0.1	4700000	2.35e+06	6.37107	50000.1	47	5.55459
sp|P23025|XPA_HUMAN	XPA	DNA repair protein complementing XP-A cells OS=Homo sapiens GN=XPA PE=1 SV=1	31.35	18000	0.1	330000	460000	395000	5.5966	9000.05	43.8886	5.45578
sp|P82650|RT22_HUMAN	MRPS22	28S ribosomal protein S22, mitochondrial OS=Homo sapiens GN=MRPS22 PE=1 SV=1	41.25	0.1	39000	0.1	1700000	850000	5.92942	19500	43.5896	5.44591
sp|O95376|ARI2_HUMAN	ARIH2	E3 ubiquitin-protein ligase ARIH2 OS=Homo sapiens GN=ARIH2 PE=1 SV=1	57.78	0.1	19000	140000	600000	370000	5.5682	9500.05	38.9472	5.28345
sp|Q8WXF1|PSPC1_HUMAN	PSPC1	Paraspeckle component 1 OS=Homo sapiens GN=PSPC1 PE=1 SV=1	58.71	34000	0.1	0.1	1300000	650000	5.81291	17000	38.2352	5.25683
sp|P39656|OST48_HUMAN	DDOST	Dolichyl-diphosphooligosaccharide--protein glycosyltransferase 48 kDa subunit OS=Homo sapiens GN=DDOST PE=1 SV=4	50.77	40000	0.1	290000	1200000	745000	5.87216	20000	37.2499	5.21916
tr|A8K7N0|A8K7N0_HUMAN		cDNA FLJ75556, highly similar to Homo sapiens ribosomal protein L14, mRNA OS=Homo sapiens PE=2 SV=1	23.63	62000	0.1	0.1	2200000	1.1e+06	6.04139	31000	35.4838	5.14909
sp|P05161|ISG15_HUMAN	ISG15	Ubiquitin-like protein ISG15 OS=Homo sapiens GN=ISG15 PE=1 SV=5	17.88	200000	45000	630000	7700000	4165000	6.61962	122500	34	5.08746
sp|Q13642|FHL1_HUMAN	FHL1	Four and a half LIM domains protein 1 OS=Homo sapiens GN=FHL1 PE=1 SV=4	36.24	0.1	340000	3000000	7600000	5300000	6.72428	170000	31.1765	4.96239
sp|Q13330|MTA1_HUMAN	MTA1	Metastasis-associated protein MTA1 OS=Homo sapiens GN=MTA1 PE=1 SV=2	80.74	0.1	7500	0.1	230000	115000	5.0607	3750.05	30.6663	4.93858
sp|Q8WUA2|PPIL4_HUMAN	PPIL4	Peptidyl-prolyl cis-trans isomerase-like 4 OS=Homo sapiens GN=PPIL4 PE=1 SV=1	57.19	53000	160000	83000	6300000	3191500	6.50399	106500	29.9671	4.90531
sp|O75381|PEX14_HUMAN	PEX14	Peroxisomal membrane protein PEX14 OS=Homo sapiens GN=PEX14 PE=1 SV=1	41.21	24000	0.1	0.1	710000	355000	5.55023	12000	29.5832	4.88671
sp|Q8N428|GLT16_HUMAN	GALNT16	Polypeptide N-acetylgalactosaminyltransferase 16 OS=Homo sapiens GN=GALNT16 PE=1 SV=2	63.03	76000	61000	0.1	3700000	1.85e+06	6.26717	68500	27.0073	4.75528
sp|A9UHW6|MI4GD_HUMAN	MIF4GD	MIF4G domain-containing protein OS=Homo sapiens GN=MIF4GD PE=1 SV=1	25.41	14000	0.1	0.1	370000	185000	5.26717	7000.05	26.4284	4.72402
sp|Q8N6T3|ARFG1_HUMAN	ARFGAP1	ADP-ribosylation factor GTPase-activating protein 1 OS=Homo sapiens GN=ARFGAP1 PE=1 SV=2	44.64	42000	85000	280000	2900000	1590000	6.2014	63500	25.0394	4.64613
sp|Q53GG5|PDLI3_HUMAN	PDLIM3	PDZ and LIM domain protein 3 OS=Homo sapiens GN=PDLIM3 PE=1 SV=1	39.21	220000	82000	450000	6900000	3675000	6.56526	151000	24.3377	4.60512
sp|P62861|RS30_HUMAN	FAU	40S ribosomal protein S30 OS=Homo sapiens GN=FAU PE=1 SV=1	6.64	130000	0.1	0.1	2900000	1.45e+06	6.16137	65000.1	22.3077	4.47947
sp|P04899|GNAI2_HUMAN	GNAI2	Guanine nucleotide-binding protein G(i) subunit alpha-2 OS=Homo sapiens GN=GNAI2 PE=1 SV=3	40.43	0.1	35000	0.1	740000	370000	5.5682	17500	21.1428	4.40209
sp|P61313|RL15_HUMAN	RPL15	60S ribosomal protein L15 OS=Homo sapiens GN=RPL15 PE=1 SV=2	24.13	440000	0.1	0.1	9100000	4.55e+06	6.65801	220000	20.6818	4.37029
sp|P59998|ARPC4_HUMAN	ARPC4	Actin-related protein 2/3 complex subunit 4 OS=Homo sapiens GN=ARPC4 PE=1 SV=3	19.65	210000	0.1	540000	3800000	2170000	6.33646	105000	20.6667	4.36923
sp|P61457|PHS_HUMAN	PCBD1	Pterin-4-alpha-carbinolamine dehydratase OS=Homo sapiens GN=PCBD1 PE=1 SV=2	11.99	460000	0.1	0.1	9100000	4.55e+06	6.65801	230000	19.7826	4.30616
sp|Q9NXJ5|PGPI_HUMAN	PGPEP1	Pyroglutamyl-peptidase 1 OS=Homo sapiens GN=PGPEP1 PE=1 SV=1	23.12	8200	0.1	18000	140000	79000	4.89763	4100.05	19.2681	4.26814
sp|P48739|PIPNB_HUMAN	PITPNB	Phosphatidylinositol transfer protein beta isoform OS=Homo sapiens GN=PITPNB PE=1 SV=2	31.52	170000	0.1	830000	2400000	1615000	6.20817	85000.1	19	4.24793
sp|Q96EY7|PTCD3_HUMAN	PTCD3	Pentatricopeptide repeat domain-containing protein 3, mitochondrial OS=Homo sapiens GN=PTCD3 PE=1 SV=3	78.5	0.1	67000	0.1	1200000	600000	5.77815	33500.1	17.9104	4.16273
sp|Q9UJD0|RIMS3_HUMAN	RIMS3	Regulating synaptic membrane exocytosis protein 3 OS=Homo sapiens GN=RIMS3 PE=1 SV=1	32.78	17000	0.1	0.1	300000	150000	5.17609	8500.05	17.647	4.14135
sp|A0AVT1|UBA6_HUMAN	UBA6	Ubiquitin-like modifier-activating enzyme 6 OS=Homo sapiens GN=UBA6 PE=1 SV=1	117.9	36000	19000	0.1	950000	475000	5.67669	27500	17.2727	4.11042
sp|O00151|PDLI1_HUMAN	PDLIM1	PDZ and LIM domain protein 1 OS=Homo sapiens GN=PDLIM1 PE=1 SV=4	36.05	70000	0.1	0.1	1200000	600000	5.77815	35000.1	17.1428	4.09953
sp|P09917|LOX5_HUMAN	ALOX5	Arachidonate 5-lipoxygenase OS=Homo sapiens GN=ALOX5 PE=1 SV=2	77.93	9600	0.1	0.1	160000	80000.1	4.90309	4800.05	16.6665	4.05888
sp|P26368|U2AF2_HUMAN	U2AF2	Splicing factor U2AF 65 kDa subunit OS=Homo sapiens GN=U2AF2 PE=1 SV=4	53.47	49000	10000	94000	880000	487000	5.68753	29500	16.5085	4.04513
sp|Q7LG56|RIR2B_HUMAN	RRM2B	Ribonucleoside-diphosphate reductase subunit M2 B OS=Homo sapiens GN=RRM2B PE=1 SV=1	40.71	27000	10000	18000	590000	304000	5.48287	18500	16.4324	4.03847
sp|Q92538|GBF1_HUMAN	GBF1	Golgi-specific brefeldin A-resistance guanine nucleotide exchange factor 1 OS=Homo sapiens GN=GBF1 PE=1 SV=2	206.31	210000	0.1	0.1	3400000	1.7e+06	6.23045	105000	16.1905	4.01707
sp|P99999|CYC_HUMAN	CYCS	Cytochrome c OS=Homo sapiens GN=CYCS PE=1 SV=2	11.74	0.1	6100	0.1	93000	46500.1	4.66745	3050.05	15.2457	3.93033
sp|P28074|PSB5_HUMAN	PSMB5	Proteasome subunit beta type-5 OS=Homo sapiens GN=PSMB5 PE=1 SV=3	28.46	1600000	0.1	0.1	24000000	1.2e+07	7.07918	800000	15	3.90689
sp|P62906|RL10A_HUMAN	RPL10A	60S ribosomal protein L10a OS=Homo sapiens GN=RPL10A PE=1 SV=2	24.82	1000000	0.1	0.1	15000000	7.5e+06	6.87506	500000	15	3.90689
sp|Q14444|CAPR1_HUMAN	CAPRIN1	Caprin-1 OS=Homo sapiens GN=CAPRIN1 PE=1 SV=2	78.32	0.1	160000	0.1	2400000	1.2e+06	6.07918	80000.1	15	3.90689
sp|O00764|PDXK_HUMAN	PDXK	Pyridoxal kinase OS=Homo sapiens GN=PDXK PE=1 SV=1	35.08	0.1	8300	0.1	120000	60000.1	4.77815	4150.05	14.4577	3.85376
sp|Q8ND04|SMG8_HUMAN	SMG8	Protein SMG8 OS=Homo sapiens GN=SMG8 PE=1 SV=1	109.61	13000	0.1	0.1	180000	90000.1	4.95424	6500.05	13.8461	3.7914
sp|P00441|SODC_HUMAN	SOD1	Superoxide dismutase [Cu-Zn] OS=Homo sapiens GN=SOD1 PE=1 SV=2	15.93	92000	0.1	0.1	1200000	600000	5.77815	46000.1	13.0435	3.70526
sp|O14933|UB2L6_HUMAN	UBE2L6	Ubiquitin/ISG15-conjugating enzyme E2 L6 OS=Homo sapiens GN=UBE2L6 PE=1 SV=4	17.76	1100000	240000	7200000	9800000	8500000	6.92942	670000	12.6866	3.66523
sp|Q71DI3|H32_HUMAN	HIST2H3A	Histone H3.2 OS=Homo sapiens GN=HIST2H3A PE=1 SV=3	15.38	2600000	0.1	0.1	32000000	1.6e+07	7.20412	1.3e+06	12.3077	3.62149
sp|O14777|NDC80_HUMAN	NDC80	Kinetochore protein NDC80 homolog OS=Homo sapiens GN=NDC80 PE=1 SV=1	73.87	18000	7500	0.1	310000	155000	5.19033	12750	12.1569	3.6037
sp|Q6ZRS2|SRCAP_HUMAN	SRCAP	Helicase SRCAP OS=Homo sapiens GN=SRCAP PE=1 SV=3	343.34	67000	9800	0.1	930000	465000	5.66745	38400	12.1094	3.59805
sp|Q9BSJ8|ESYT1_HUMAN	ESYT1	Extended synaptotagmin-1 OS=Homo sapiens GN=ESYT1 PE=1 SV=1	122.78	84000	0.1	0.1	1000000	500000	5.69897	42000.1	11.9047	3.57347
sp|O00411|RPOM_HUMAN	POLRMT	DNA-directed RNA polymerase, mitochondrial OS=Homo sapiens GN=POLRMT PE=1 SV=2	138.53	3800	0.1	0.1	45000	22500	4.35218	1900.05	11.8418	3.56582
sp|Q96KK5|H2A1H_HUMAN	HIST1H2AH	Histone H2A type 1-H OS=Homo sapiens GN=HIST1H2AH PE=1 SV=3	13.9	1200000	1000000	990000	25000000	12995000	7.11378	1100000	11.8136	3.56238
tr|A2KUC3|A2KUC3_HUMAN	IGHV	UGa8H (Fragment) OS=Homo sapiens GN=IGHV PE=4 SV=1	13.05	0.1	33000	0.1	380000	190000	5.27875	16500	11.5151	3.52546
sp|P55039|DRG2_HUMAN	DRG2	Developmentally-regulated GTP-binding protein 2 OS=Homo sapiens GN=DRG2 PE=1 SV=1	40.72	19000	4700	0.1	270000	135000	5.13033	11850	11.3924	3.51
sp|Q92922|SMRC1_HUMAN	SMARCC1	SWI/S0.1 complex subunit SMARCC1 OS=Homo sapiens GN=SMARCC1 PE=1 SV=3	122.79	180000	660000	54000	9400000	4727000	6.67459	420000	11.2548	3.49246
sp|Q9NZ32|ARP10_HUMAN	ACTR10	Actin-related protein 10 OS=Homo sapiens GN=ACTR10 PE=1 SV=1	46.28	0.1	53000	0.1	590000	295000	5.46982	26500	11.1321	3.47665
sp|Q9H0U4|RAB1B_HUMAN	RAB1B	Ras-related protein Rab-1B OS=Homo sapiens GN=RAB1B PE=1 SV=1	22.16	42000	0.1	0.1	460000	230000	5.36173	21000	10.9524	3.45317
sp|Q96I15|SCLY_HUMAN	SCLY	Selenocysteine lyase OS=Homo sapiens GN=SCLY PE=1 SV=4	48.12	73000	43000	39000	1200000	619500	5.79204	58000	10.681	3.41698
sp|A6NHR9|SMHD1_HUMAN	SMCHD1	Structural maintenance of chromosomes flexible hinge domain-containing protein 1 OS=Homo sapiens GN=SMCHD1 PE=1 SV=2	226.23	45000	0.1	0.1	480000	240000	5.38021	22500	10.6666	3.41503
sp|Q9UPM8|AP4E1_HUMAN	AP4E1	AP-4 complex subunit epsilon-1 OS=Homo sapiens GN=AP4E1 PE=1 SV=2	127.21	0.1	15000	0.1	160000	80000.1	4.90309	7500.05	10.6666	3.41503
sp|P05423|RPC4_HUMAN	POLR3D	DNA-directed RNA polymerase III subunit RPC4 OS=Homo sapiens GN=POLR3D PE=1 SV=2	44.37	8200	5000	0.1	140000	70000.1	4.8451	6600	10.6061	3.40682
sp|Q9UNH7|SNX6_HUMAN	SNX6	Sorting nexin-6 OS=Homo sapiens GN=SNX6 PE=1 SV=1	46.62	78000	0.1	86000	740000	413000	5.61595	39000.1	10.5897	3.40459
sp|P30084|ECHM_HUMAN	ECHS1	Enoyl-CoA hydratase, mitochondrial OS=Homo sapiens GN=ECHS1 PE=1 SV=4	31.37	0.1	61000	0.1	640000	320000	5.50515	30500	10.4918	3.39119
sp|P83731|RL24_HUMAN	RPL24	60S ribosomal protein L24 OS=Homo sapiens GN=RPL24 PE=1 SV=1	17.77	250000	0.1	0.1	2600000	1.3e+06	6.11394	125000	10.4	3.37851
sp|Q13724|MOGS_HUMAN	MOGS	Mannosyl-oligosaccharide glucosidase OS=Homo sapiens GN=MOGS PE=1 SV=5	91.86	12000	8600	0.1	210000	105000	5.02119	10300	10.1942	3.34967
sp|P25788|PSA3_HUMAN	PSMA3	Proteasome subunit alpha type-3 OS=Homo sapiens GN=PSMA3 PE=1 SV=2	28.42	120000	0.1	0.1	1200000	600000	5.77815	60000.1	9.99999	3.32193
sp|P49755|TMEDA_HUMAN	TMED10	Transmembrane emp24 domain-containing protein 10 OS=Homo sapiens GN=TMED10 PE=1 SV=2	24.96	77000	0.1	0.1	770000	385000	5.58546	38500.1	9.99999	3.32193
sp|P49247|RPIA_HUMAN	RPIA	Ribose-5-phosphate isomerase OS=Homo sapiens GN=RPIA PE=1 SV=3	33.25	46000	21000	0.1	660000	330000	5.51851	33500	9.85075	3.30023
sp|O43379|WDR62_HUMAN	WDR62	WD repeat-containing protein 62 OS=Homo sapiens GN=WDR62 PE=1 SV=4	165.85	64000	30000	0.1	890000	445000	5.64836	47000	9.46809	3.24307
sp|Q16769|QPCT_HUMAN	QPCT	Glutaminyl-peptide cyclotransferase OS=Homo sapiens GN=QPCT PE=1 SV=1	40.85	35000	0.1	0.1	330000	165000	5.21748	17500	9.42855	3.23704
sp|P53621|COPA_HUMAN	COPA	Coatomer subunit alpha OS=Homo sapiens GN=COPA PE=1 SV=2	138.26	330000	320000	93000	5900000	2996500	6.47661	325000	9.22	3.20477
sp|P08237|PFKAM_HUMAN	PFKM	ATP-dependent 6-phosphofructokinase, muscle type OS=Homo sapiens GN=PFKM PE=1 SV=2	85.13	740000	75000	1000000	6300000	3650000	6.56229	407500	8.95706	3.16302
sp|P37268|FDFT_HUMAN	FDFT1	Squalene synthase OS=Homo sapiens GN=FDFT1 PE=1 SV=1	48.08	320000	270000	66000	5100000	2583000	6.41212	295000	8.75593	3.13026
tr|B4DH52|B4DH52_HUMAN		cDNA FLJ55916, highly similar to General transcription factor II-I OS=Homo sapiens PE=2 SV=1	111.85	40000	0.1	0.1	350000	175000	5.24304	20000	8.74998	3.12928
sp|P30050|RL12_HUMAN	RPL12	60S ribosomal protein L12 OS=Homo sapiens GN=RPL12 PE=1 SV=1	17.81	980000	370000	750000	11000000	5875000	6.76901	675000	8.7037	3.12163
sp|Q96DE0|NUD16_HUMAN	NUDT16	U8 snoRNA-decapping enzyme OS=Homo sapiens GN=NUDT16 PE=1 SV=2	21.26	82000	31000	0.1	980000	490000	5.6902	56500	8.67257	3.11646
sp|O00268|TAF4_HUMAN	TAF4	Transcription initiation factor TFIID subunit 4 OS=Homo sapiens GN=TAF4 PE=1 SV=2	110.05	15000	0.1	130000	0.1	65000.1	4.81291	7500.05	8.66662	3.11547
sp|O15400|STX7_HUMAN	STX7	Syntaxin-7 OS=Homo sapiens GN=STX7 PE=1 SV=4	29.8	130000	92000	0.1	1900000	950000	5.97772	111000	8.55856	3.09737
sp|Q04760|LGUL_HUMAN	GLO1	Lactoylglutathione lyase OS=Homo sapiens GN=GLO1 PE=1 SV=4	20.76	13000	0.1	0.1	110000	55000.1	4.74036	6500.05	8.46148	3.08091
sp|Q9BTV5|FSD1_HUMAN	FSD1	Fibronectin type III and SPRY domain-containing protein 1 OS=Homo sapiens GN=FSD1 PE=1 SV=1	55.78	0.1	3200	0.1	27000	13500	4.13034	1600.05	8.43727	3.07678
sp|Q14807|KIF22_HUMAN	KIF22	Kinesin-like protein KIF22 OS=Homo sapiens GN=KIF22 PE=1 SV=5	73.22	0.1	19000	0.1	160000	80000.1	4.90309	9500.05	8.42101	3.07399
sp|P22061|PIMT_HUMAN	PCMT1	Protein-L-isoaspartate(D-aspartate) O-methyltransferase OS=Homo sapiens GN=PCMT1 PE=1 SV=4	24.62	610000	390000	1900000	6500000	4200000	6.62325	500000	8.4	3.07039
sp|Q9NVX0|HAUS2_HUMAN	HAUS2	HAUS augmin-like complex subunit 2 OS=Homo sapiens GN=HAUS2 PE=1 SV=1	26.92	2300	0.1	0.1	19000	9500.05	3.97773	1150.05	8.26055	3.04624
sp|P01906|DQA2_HUMAN	HLA-DQA2	HLA class II histocompatibility antigen, DQ alpha 2 chain OS=Homo sapiens GN=HLA-DQA2 PE=1 SV=2	28.01	220000	71000	500000	1900000	1200000	6.07918	145500	8.24742	3.04394
sp|P47756|CAPZB_HUMAN	CAPZB	F-actin-capping protein subunit beta OS=Homo sapiens GN=CAPZB PE=1 SV=4	31.33	2900000	360000	2100000	24000000	13050000	7.11561	1630000	8.00613	3.00111
sp|Q96QG7|MTMR9_HUMAN	MTMR9	Myotubularin-related protein 9 OS=Homo sapiens GN=MTMR9 PE=1 SV=1	63.42	24000	0.1	0.1	190000	95000.1	4.97772	12000	7.91664	2.98489
sp|P84095|RHOG_HUMAN	RHOG	Rho-related GTP-binding protein RhoG OS=Homo sapiens GN=RHOG PE=1 SV=1	21.29	180000	86000	0.1	2100000	1.05e+06	6.02119	133000	7.89474	2.98089
sp|P82673|RT35_HUMAN	MRPS35	28S ribosomal protein S35, mitochondrial OS=Homo sapiens GN=MRPS35 PE=1 SV=1	36.82	22000	0.1	0.1	170000	85000.1	4.92942	11000	7.72724	2.94995
sp|Q9ULV4|COR1C_HUMAN	CORO1C	Coronin-1C OS=Homo sapiens GN=CORO1C PE=1 SV=1	53.22	11000	0.1	0.1	85000	42500.1	4.62839	5500.05	7.72721	2.94995
sp|Q9GZS3|WDR61_HUMAN	WDR61	WD repeat-containing protein 61 OS=Homo sapiens GN=WDR61 PE=1 SV=1	33.56	310000	150000	720000	2800000	1760000	6.24551	230000	7.65217	2.93587
tr|A7E2D6|A7E2D6_HUMAN	NAV2	NAV2 protein OS=Homo sapiens GN=NAV2 PE=2 SV=1	261.56	0.1	170000	1300000	0.1	650000	5.81291	85000.1	7.64705	2.9349
sp|Q13268|DHRS2_HUMAN	DHRS2	Dehydrogenase/reductase SDR family member 2, mitochondrial OS=Homo sapiens GN=DHRS2 PE=1 SV=4	29.91	1700000	710000	3400000	15000000	9200000	6.96379	1205000	7.63485	2.9326
sp|O75607|NPM3_HUMAN	NPM3	Nucleoplasmin-3 OS=Homo sapiens GN=NPM3 PE=1 SV=3	19.33	0.1	320000	0.1	2400000	1.2e+06	6.07918	160000	7.5	2.90689
sp|Q9UIV1|CNOT7_HUMAN	CNOT7	CCR4-NOT transcription complex subunit 7 OS=Homo sapiens GN=CNOT7 PE=1 SV=3	32.72	4600	0.1	0.1	34000	17000	4.23045	2300.05	7.39117	2.8858
sp|Q96ST3|SIN3A_HUMAN	SIN3A	Paired amphipathic helix protein Sin3a OS=Homo sapiens GN=SIN3A PE=1 SV=2	145.08	96000	150000	0.1	1800000	900000	5.95424	123000	7.31707	2.87127
sp|P27694|RFA1_HUMAN	RPA1	Replication protein A 70 kDa DNA-binding subunit OS=Homo sapiens GN=RPA1 PE=1 SV=2	68.1	510000	90000	420000	3900000	2160000	6.33445	300000	7.2	2.848
sp|Q8WXD5|GEMI6_HUMAN	GEMIN6	Gem-associated protein 6 OS=Homo sapiens GN=GEMIN6 PE=1 SV=1	18.81	110000	0.1	0.1	790000	395000	5.5966	55000.1	7.18181	2.84435
sp|Q9Y4E8|UBP15_HUMAN	USP15	Ubiquitin carboxyl-terminal hydrolase 15 OS=Homo sapiens GN=USP15 PE=1 SV=3	112.35	0.1	130000	180000	750000	465000	5.66745	65000.1	7.15384	2.83872
sp|A8MVU1|NCF1C_HUMAN	NCF1C	Putative neutrophil cytosol factor 1C OS=Homo sapiens GN=NCF1C PE=5 SV=1	41.82	0.1	160000	340000	790000	565000	5.75205	80000.1	7.0625	2.82018
sp|Q9Y2G5|OFUT2_HUMAN	POFUT2	GDP-fucose protein O-fucosyltransferase 2 OS=Homo sapiens GN=POFUT2 PE=1 SV=3	49.94	36000	8400	0.1	310000	155000	5.19033	22200	6.98198	2.80364
sp|P41208|CETN2_HUMAN	CETN2	Centrin-2 OS=Homo sapiens GN=CETN2 PE=1 SV=1	19.73	0.1	36000	0.1	250000	125000	5.09691	18000	6.94443	2.79586
sp|Q01469|FABP5_HUMAN	FABP5	Fatty acid-binding protein, epidermal OS=Homo sapiens GN=FABP5 PE=1 SV=3	15.15	140000	120000	460000	1300000	880000	5.94448	130000	6.76923	2.75899
sp|P47813|IF1AX_HUMAN	EIF1AX	Eukaryotic translation initiation factor 1A, X-chromosomal OS=Homo sapiens GN=EIF1AX PE=1 SV=2	16.45	0.1	320000	660000	1500000	1080000	6.03342	160000	6.75	2.75489
sp|P52823|STC1_HUMAN	STC1	Stanniocalcin-1 OS=Homo sapiens GN=STC1 PE=1 SV=1	27.6	560000	270000	1100000	4500000	2800000	6.44716	415000	6.74699	2.75424
sp|Q86W92|LIPB1_HUMAN	PPFIBP1	Liprin-beta-1 OS=Homo sapiens GN=PPFIBP1 PE=1 SV=2	113.95	66000	8800	0.1	500000	250000	5.39794	37400	6.68449	2.74082
sp|Q9UID3|VPS51_HUMAN	VPS51	Vacuolar protein sorting-associated protein 51 homolog OS=Homo sapiens GN=VPS51 PE=1 SV=2	85.99	21000	0.1	0.1	140000	70000.1	4.8451	10500	6.66664	2.73696
sp|O60610|DIAP1_HUMAN	DIAPH1	Protein diaphanous homolog 1 OS=Homo sapiens GN=DIAPH1 PE=1 SV=2	141.26	58000	0.1	0.1	380000	190000	5.27875	29000	6.55171	2.71187
sp|Q9UKM9|RALY_HUMAN	RALY	RNA-binding protein Raly OS=Homo sapiens GN=RALY PE=1 SV=1	32.44	52000	0.1	0.1	340000	170000	5.23045	26000	6.53845	2.70895
sp|Q6YP21|KAT3_HUMAN	KYAT3	Kynurenine--oxoglutarate transaminase 3 OS=Homo sapiens GN=KYAT3 PE=1 SV=1	51.37	0.1	13000	0.1	85000	42500.1	4.62839	6500.05	6.53842	2.70894
sp|Q9Y2Z0|SGT1_HUMAN	SUGT1	Protein SGT1 homolog OS=Homo sapiens GN=SUGT1 PE=1 SV=3	41	2100000	710000	1300000	17000000	9150000	6.96142	1405000	6.51246	2.7032
sp|Q8WUA4|TF3C2_HUMAN	GTF3C2	General transcription factor 3C polypeptide 2 OS=Homo sapiens GN=GTF3C2 PE=1 SV=2	100.62	0.1	14000	0.1	91000	45500.1	4.65801	7000.05	6.49996	2.70043
sp|O75489|NDUS3_HUMAN	NDUFS3	NADH dehydrogenase [ubiquinone] iron-sulfur protein 3, mitochondrial OS=Homo sapiens GN=NDUFS3 PE=1 SV=1	30.22	0.1	54000	0.1	350000	175000	5.24304	27000	6.48147	2.69632
sp|Q8IXB1|DJC10_HUMAN	DNAJC10	DnaJ homolog subfamily C member 10 OS=Homo sapiens GN=DNAJC10 PE=1 SV=2	91.02	760000	490000	1400000	6700000	4050000	6.60746	625000	6.48	2.69599
sp|Q9P265|DIP2B_HUMAN	DIP2B	Disco-interacting protein 2 homolog B OS=Homo sapiens GN=DIP2B PE=1 SV=3	171.38	15000	0.1	0.1	97000	48500.1	4.68574	7500.05	6.46663	2.69301
sp|Q9H0W9|CK054_HUMAN	C11orf54	Ester hydrolase C11orf54 OS=Homo sapiens GN=C11orf54 PE=1 SV=1	35.09	34000	9400	0.1	280000	140000	5.14613	21700	6.45162	2.68966
sp|Q15717|ELAV1_HUMAN	ELAVL1	ELAV-like protein 1 OS=Homo sapiens GN=ELAVL1 PE=1 SV=2	36.07	4400000	920000	4200000	30000000	17100000	7.233	2660000	6.42857	2.6845
sp|P45984|MK09_HUMAN	MAPK9	Mitogen-activated protein kinase 9 OS=Homo sapiens GN=MAPK9 PE=1 SV=2	48.11	7400	0.1	0.1	47000	23500	4.37107	3700.05	6.35128	2.66705
sp|Q9BRR6|ADPGK_HUMAN	ADPGK	ADP-dependent glucokinase OS=Homo sapiens GN=ADPGK PE=1 SV=1	54.05	38000	0.1	0.1	240000	120000	5.07918	19000	6.31578	2.65896
sp|P22090|RS4Y1_HUMAN	RPS4Y1	40S ribosomal protein S4, Y isoform 1 OS=Homo sapiens GN=RPS4Y1 PE=1 SV=2	29.44	1400000	0.1	1900000	6900000	4400000	6.64345	700000	6.28571	2.65208
sp|P55854|SUMO3_HUMAN	SUMO3	Small ubiquitin-related modifier 3 OS=Homo sapiens GN=SUMO3 PE=1 SV=2	11.63	410000	0.1	970000	1600000	1285000	6.1089	205000	6.26829	2.64807
sp|P50914|RL14_HUMAN	RPL14	60S ribosomal protein L14 OS=Homo sapiens GN=RPL14 PE=1 SV=4	23.42	2100000	1100000	3000000	17000000	10000000	7	1600000	6.25	2.64386
sp|P23743|DGKA_HUMAN	DGKA	Diacylglycerol kinase alpha OS=Homo sapiens GN=DGKA PE=1 SV=3	82.58	3000	3100	0.1	38000	19000	4.27875	3050	6.22952	2.63912
sp|Q5MNZ6|WIPI3_HUMAN	WDR45B	WD repeat domain phosphoinositide-interacting protein 3 OS=Homo sapiens GN=WDR45B PE=2 SV=2	38.1	140000	53000	0.1	1200000	600000	5.77815	96500	6.21762	2.63636
sp|P06753|TPM3_HUMAN	TPM3	Tropomyosin alpha-3 chain OS=Homo sapiens GN=TPM3 PE=1 SV=2	32.93	250000	200000	77000	2700000	1388500	6.14255	225000	6.17111	2.62553
sp|Q14344|GNA13_HUMAN	GNA13	Guanine nucleotide-binding protein subunit alpha-13 OS=Homo sapiens GN=GNA13 PE=1 SV=2	44.02	110000	0.1	150000	520000	335000	5.52504	55000.1	6.0909	2.60666
sp|Q9NXF7|DCA16_HUMAN	DCAF16	DDB1- and CUL4-associated factor 16 OS=Homo sapiens GN=DCAF16 PE=1 SV=1	24.18	66000	0.1	0.1	400000	200000	5.30103	33000.1	6.0606	2.59946
sp|Q9Y237|PIN4_HUMAN	PIN4	Peptidyl-prolyl cis-trans isomerase NIMA-interacting 4 OS=Homo sapiens GN=PIN4 PE=1 SV=1	13.8	28000	10000	0.1	230000	115000	5.0607	19000	6.05263	2.59756
sp|Q969Q0|RL36L_HUMAN	RPL36AL	60S ribosomal protein L36a-like OS=Homo sapiens GN=RPL36AL PE=1 SV=3	12.46	0.1	290000	550000	1200000	875000	5.94201	145000	6.03448	2.59323
sp|O14737|PDCD5_HUMAN	PDCD5	Programmed cell death protein 5 OS=Homo sapiens GN=PDCD5 PE=1 SV=3	14.28	350000	14000	15000	2100000	1057500	6.02428	182000	5.81044	2.53865
sp|Q13485|SMAD4_HUMAN	SMAD4	Mothers against decapentaplegic homolog 4 OS=Homo sapiens GN=SMAD4 PE=1 SV=1	60.4	0.1	50000	0.1	290000	145000	5.16137	25000	5.79999	2.53605
sp|Q9UHI6|DDX20_HUMAN	DDX20	Probable ATP-dependent RNA helicase DDX20 OS=Homo sapiens GN=DDX20 PE=1 SV=2	92.18	0.1	95000	0.1	550000	275000	5.43933	47500.1	5.78947	2.53343
sp|Q58FF8|H90B2_HUMAN	HSP90AB2P	Putative heat shock protein HSP 90-beta 2 OS=Homo sapiens GN=HSP90AB2P PE=1 SV=2	44.32	6600000	1700000	6000000	42000000	24000000	7.38021	4150000	5.78313	2.53185
sp|O15355|PPM1G_HUMAN	PPM1G	Protein phosphatase 1G OS=Homo sapiens GN=PPM1G PE=1 SV=1	59.23	1000000	1000000	430000	11000000	5715000	6.75702	1000000	5.715	2.51475
sp|P27361|MK03_HUMAN	MAPK3	Mitogen-activated protein kinase 3 OS=Homo sapiens GN=MAPK3 PE=1 SV=4	43.11	350000	0.1	0.1	2000000	1e+06	6	175000	5.71428	2.51457
sp|P11171|41_HUMAN	EPB41	Protein 4.1 OS=Homo sapiens GN=EPB41 PE=1 SV=4	96.96	56000	0.1	0.1	320000	160000	5.20412	28000	5.71428	2.51457
sp|Q96T23|RSF1_HUMAN	RSF1	Remodeling and spacing factor 1 OS=Homo sapiens GN=RSF1 PE=1 SV=2	163.72	510000	16000	0.1	3000000	1.5e+06	6.17609	263000	5.70342	2.51183
sp|Q16650|TBR1_HUMAN	TBR1	T-box brain protein 1 OS=Homo sapiens GN=TBR1 PE=1 SV=1	74.01	440000	190000	470000	3100000	1785000	6.25164	315000	5.66667	2.5025
sp|P68104|EF1A1_HUMAN	EEF1A1	Elongation factor 1-alpha 1 OS=Homo sapiens GN=EEF1A1 PE=1 SV=1	50.11	23000000	9300000	23000000	160000000	91500000	7.96142	16150000	5.66563	2.50224
sp|Q9UHD1|CHRD1_HUMAN	CHORDC1	Cysteine and histidine-rich domain-containing protein 1 OS=Homo sapiens GN=CHORDC1 PE=1 SV=2	37.47	52000	270000	120000	1700000	910000	5.95904	161000	5.65217	2.49881
sp|Q14258|TRI25_HUMAN	TRIM25	E3 ubiquitin/ISG15 ligase TRIM25 OS=Homo sapiens GN=TRIM25 PE=1 SV=2	70.93	350000	420000	1800000	2500000	2150000	6.33244	385000	5.58442	2.48141
sp|O60749|SNX2_HUMAN	SNX2	Sorting nexin-2 OS=Homo sapiens GN=SNX2 PE=1 SV=2	58.43	0.1	120000	0.1	670000	335000	5.52504	60000.1	5.58333	2.48113
sp|Q99417|MYCBP_HUMAN	MYCBP	C-Myc-binding protein OS=Homo sapiens GN=MYCBP PE=1 SV=3	11.96	480000	0.1	2200000	470000	1335000	6.12548	240000	5.5625	2.47573
sp|Q8WXC6|CSN9_HUMAN	COPS9	COP9 signalosome complex subunit 9 OS=Homo sapiens GN=COPS9 PE=1 SV=3	6.21	2700	0.1	0.1	15000	7500.05	3.87506	1350.05	5.55539	2.47389
sp|P56279|TCL1A_HUMAN	TCL1A	T-cell leukemia/lymphoma protein 1A OS=Homo sapiens GN=TCL1A PE=1 SV=1	13.45	83000	0.1	0.1	460000	230000	5.36173	41500.1	5.54216	2.47045
sp|P62249|RS16_HUMAN	RPS16	40S ribosomal protein S16 OS=Homo sapiens GN=RPS16 PE=1 SV=2	16.44	4100000	2000000	4800000	29000000	16900000	7.22789	3050000	5.54098	2.47014
sp|P48147|PPCE_HUMAN	PREP	Prolyl endopeptidase OS=Homo sapiens GN=PREP PE=1 SV=2	80.65	190000	62000	80000	1300000	690000	5.83885	126000	5.47619	2.45317
sp|P67775|PP2AA_HUMAN	PPP2CA	Serine/threonine-protein phosphatase 2A catalytic subunit alpha isoform OS=Homo sapiens GN=PPP2CA PE=1 SV=1	35.57	230000	63000	0.1	1600000	800000	5.90309	146500	5.46075	2.4491
sp|P61758|PFD3_HUMAN	VBP1	Prefoldin subunit 3 OS=Homo sapiens GN=VBP1 PE=1 SV=3	22.64	67000	230000	320000	1300000	810000	5.90849	148500	5.45455	2.44746
sp|P61960|UFM1_HUMAN	UFM1	Ubiquitin-fold modifier 1 OS=Homo sapiens GN=UFM1 PE=1 SV=1	9.11	33000	0.1	0.1	180000	90000.1	4.95424	16500	5.45453	2.44746
sp|Q9NTX5|ECHD1_HUMAN	ECHDC1	Ethylmalonyl-CoA decarboxylase OS=Homo sapiens GN=ECHDC1 PE=1 SV=2	33.68	40000	17000	0.1	310000	155000	5.19033	28500	5.4386	2.44323
sp|P09884|DPOLA_HUMAN	POLA1	DNA polymerase alpha catalytic subunit OS=Homo sapiens GN=POLA1 PE=1 SV=2	165.81	70000	62000	57000	660000	358500	5.55449	66000	5.43182	2.44144
sp|Q86Y56|DAAF5_HUMAN	DNAAF5	Dynein assembly factor 5, axonemal OS=Homo sapiens GN=DNAAF5 PE=1 SV=4	93.46	66000	39000	0.1	570000	285000	5.45484	52500	5.42857	2.44057
sp|Q14651|PLSI_HUMAN	PLS1	Plastin-1 OS=Homo sapiens GN=PLS1 PE=1 SV=2	70.21	690000	270000	0.1	5200000	2.6e+06	6.41497	480000	5.41667	2.43741
sp|Q00059|TFAM_HUMAN	TFAM	Transcription factor A, mitochondrial OS=Homo sapiens GN=TFAM PE=1 SV=1	29.08	0.1	240000	0.1	1300000	650000	5.81291	120000	5.41666	2.4374
sp|Q9H488|OFUT1_HUMAN	POFUT1	GDP-fucose protein O-fucosyltransferase 1 OS=Homo sapiens GN=POFUT1 PE=1 SV=1	43.93	450000	0.1	910000	1500000	1205000	6.08099	225000	5.35555	2.42104
sp|P53041|PPP5_HUMAN	PPP5C	Serine/threonine-protein phosphatase 5 OS=Homo sapiens GN=PPP5C PE=1 SV=1	56.84	140000	290000	270000	2000000	1135000	6.055	215000	5.27907	2.40028
sp|Q10471|GALT2_HUMAN	GALNT2	Polypeptide N-acetylgalactosaminyltransferase 2 OS=Homo sapiens GN=GALNT2 PE=1 SV=1	64.69	890000	530000	790000	6700000	3745000	6.57345	710000	5.27465	2.39907
sp|Q10570|CPSF1_HUMAN	CPSF1	Cleavage and polyadenylation specificity factor subunit 1 OS=Homo sapiens GN=CPSF1 PE=1 SV=2	160.78	33000	24000	0.1	300000	150000	5.17609	28500	5.26316	2.39593
sp|Q06830|PRDX1_HUMAN	PRDX1	Peroxiredoxin-1 OS=Homo sapiens GN=PRDX1 PE=1 SV=1	22.1	110000000	27000000	86000000	630000000	358000000	8.55388	68500000	5.22628	2.38578
sp|P51570|GALK1_HUMAN	GALK1	Galactokinase OS=Homo sapiens GN=GALK1 PE=1 SV=1	42.25	1900000	960000	8700000	6200000	7450000	6.87216	1430000	5.20979	2.38123
sp|Q9UNM6|PSD13_HUMAN	PSMD13	26S proteasome non-ATPase regulatory subunit 13 OS=Homo sapiens GN=PSMD13 PE=1 SV=2	42.92	250000	58000	0.1	1600000	800000	5.90309	154000	5.19481	2.37707
sp|O60783|RT14_HUMAN	MRPS14	28S ribosomal protein S14, mitochondrial OS=Homo sapiens GN=MRPS14 PE=1 SV=1	15.13	130000	0.1	310000	360000	335000	5.52504	65000.1	5.15384	2.36565
sp|P19623|SPEE_HUMAN	SRM	Spermidine synthase OS=Homo sapiens GN=SRM PE=1 SV=1	33.8	220000	110000	0.1	1700000	850000	5.92942	165000	5.15152	2.365
sp|Q96F85|CNRP1_HUMAN	CNRIP1	CB1 cannabinoid receptor-interacting protein 1 OS=Homo sapiens GN=CNRIP1 PE=1 SV=1	18.64	0.1	41000	0.1	210000	105000	5.02119	20500	5.12194	2.35669
sp|Q99729|ROAA_HUMAN	HNRNPAB	Heterogeneous nuclear ribonucleoprotein A/B OS=Homo sapiens GN=HNRNPAB PE=1 SV=2	36.2	180000	55000	0.1	1200000	600000	5.77815	117500	5.10638	2.3523
sp|P51648|AL3A2_HUMAN	ALDH3A2	Fatty aldehyde dehydrogenase OS=Homo sapiens GN=ALDH3A2 PE=1 SV=1	54.81	26000	170000	0.1	1000000	500000	5.69897	98000	5.10204	2.35107
sp|Q9NR31|SAR1A_HUMAN	SAR1A	GTP-binding protein SAR1a OS=Homo sapiens GN=SAR1A PE=1 SV=1	22.35	120000	0.1	0.1	610000	305000	5.4843	60000.1	5.08333	2.34577
sp|P00918|CAH2_HUMAN	CA2	Carbonic anhydrase 2 OS=Homo sapiens GN=CA2 PE=1 SV=2	29.23	2700000	2400000	3800000	22000000	12900000	7.11059	2550000	5.05882	2.3388
sp|Q13057|COASY_HUMAN	COASY	Bifunctional coenzyme A synthase OS=Homo sapiens GN=COASY PE=1 SV=4	62.29	140000	4700	0.1	730000	365000	5.56229	72350	5.04492	2.33483
sp|Q9BYB4|GNB1L_HUMAN	GNB1L	Guanine nucleotide-binding protein subunit beta-like protein 1 OS=Homo sapiens GN=GNB1L PE=1 SV=2	35.6	690000	260000	4600000	170000	2385000	6.37749	475000	5.02105	2.32799
sp|P01834|IGKC_HUMAN	IGKC	Immunoglobulin kappa constant OS=Homo sapiens GN=IGKC PE=1 SV=2	11.76	970000	410000	710000	6200000	3455000	6.53845	690000	5.00725	2.32402
sp|P10515|ODP2_HUMAN	DLAT	Dihydrolipoyllysine-residue acetyltransferase component of pyruvate dehydrogenase complex, mitochondrial OS=Homo sapiens GN=DLAT PE=1 SV=3	68.95	350000	130000	0.1	2400000	1.2e+06	6.07918	240000	5	2.32193
sp|P26373|RL13_HUMAN	RPL13	60S ribosomal protein L13 OS=Homo sapiens GN=RPL13 PE=1 SV=4	24.25	3000000	1300000	2500000	19000000	10750000	7.03141	2150000	5	2.32193
sp|O14879|IFIT3_HUMAN	IFIT3	Interferon-induced protein with tetratricopeptide repeats 3 OS=Homo sapiens GN=IFIT3 PE=1 SV=1	55.95	0.1	64000	0.1	320000	160000	5.20412	32000	4.99999	2.32193
sp|Q96BD8|SKA1_HUMAN	SKA1	Spindle and kinetochore-associated protein 1 OS=Homo sapiens GN=SKA1 PE=1 SV=1	29.47	17000	270000	430000	990000	710000	5.85126	143500	4.94774	2.30677
sp|O60488|ACSL4_HUMAN	ACSL4	Long-chain-fatty-acid--CoA ligase 4 OS=Homo sapiens GN=ACSL4 PE=1 SV=2	79.14	160000	82000	760000	430000	595000	5.77452	121000	4.91736	2.29788
sp|P49770|EI2BB_HUMAN	EIF2B2	Translation initiation factor eIF-2B subunit beta OS=Homo sapiens GN=EIF2B2 PE=1 SV=3	38.96	210000	88000	160000	1300000	730000	5.86332	149000	4.89933	2.29258
sp|Q9UKJ3|GPTC8_HUMAN	GPATCH8	G patch domain-containing protein 8 OS=Homo sapiens GN=GPATCH8 PE=1 SV=2	164.1	0.1	39000	0.1	190000	95000.1	4.97772	19500	4.87178	2.28445
sp|Q9UL15|BAG5_HUMAN	BAG5	BAG family molecular chaperone regulator 5 OS=Homo sapiens GN=BAG5 PE=1 SV=1	51.17	110000	26000	0.1	660000	330000	5.51851	68000	4.85294	2.27886
sp|O14562|UBFD1_HUMAN	UBFD1	Ubiquitin domain-containing protein UBFD1 OS=Homo sapiens GN=UBFD1 PE=1 SV=2	33.36	33000	27000	0.1	290000	145000	5.16137	30000	4.83333	2.27302
sp|Q9Y3D6|FIS1_HUMAN	FIS1	Mitochondrial fission 1 protein OS=Homo sapiens GN=FIS1 PE=1 SV=2	16.93	23000	0.1	21000	90000	55500	4.74429	11500	4.82607	2.27085
sp|P33992|MCM5_HUMAN	MCM5	DNA replication licensing factor MCM5 OS=Homo sapiens GN=MCM5 PE=1 SV=5	82.23	1500000	1300000	2500000	11000000	6750000	6.8293	1400000	4.82143	2.26946
sp|Q8WX77|IBPL1_HUMAN	IGFBPL1	Insulin-like growth factor-binding protein-like 1 OS=Homo sapiens GN=IGFBPL1 PE=2 SV=1	28.99	2100000	990000	860000	14000000	7430000	6.87099	1545000	4.80906	2.26576
sp|Q8NHW5|RLA0L_HUMAN	RPLP0P6	60S acidic ribosomal protein P0-like OS=Homo sapiens GN=RPLP0P6 PE=5 SV=1	34.34	2300000	1600000	4600000	14000000	9300000	6.96848	1950000	4.76923	2.25376
sp|P55084|ECHB_HUMAN	HADHB	Trifunctional enzyme subunit beta, mitochondrial OS=Homo sapiens GN=HADHB PE=1 SV=3	51.26	550000	19000	510000	2200000	1355000	6.13194	284500	4.76274	2.25179
sp|Q9Y657|SPIN1_HUMAN	SPIN1	Spindlin-1 OS=Homo sapiens GN=SPIN1 PE=1 SV=3	29.58	40000	0.1	0.1	190000	95000.1	4.97772	20000	4.74999	2.24792
sp|Q8WWK9|CKAP2_HUMAN	CKAP2	Cytoskeleton-associated protein 2 OS=Homo sapiens GN=CKAP2 PE=1 SV=1	76.94	210000	87000	110000	1300000	705000	5.84819	148500	4.74747	2.24716
sp|P49207|RL34_HUMAN	RPL34	60S ribosomal protein L34 OS=Homo sapiens GN=RPL34 PE=1 SV=3	13.28	1100000	430000	360000	6900000	3630000	6.55991	765000	4.7451	2.24644
sp|Q16881|TRXR1_HUMAN	TXNRD1	Thioredoxin reductase 1, cytoplasmic OS=Homo sapiens GN=TXNRD1 PE=1 SV=3	70.86	110000	38000	0.1	700000	350000	5.54407	74000	4.72973	2.24176
sp|O14972|DSCR3_HUMAN	DSCR3	Down syndrome critical region protein 3 OS=Homo sapiens GN=DSCR3 PE=2 SV=1	32.99	36000	0.1	0.1	170000	85000.1	4.92942	18000	4.72221	2.23946
sp|Q12778|FOXO1_HUMAN	FOXO1	Forkhead box protein O1 OS=Homo sapiens GN=FOXO1 PE=1 SV=2	69.62	26000	23000	50000	180000	115000	5.0607	24500	4.69388	2.23078
sp|Q9UNX3|RL26L_HUMAN	RPL26L1	60S ribosomal protein L26-like 1 OS=Homo sapiens GN=RPL26L1 PE=1 SV=1	17.25	1800000	290000	2400000	7400000	4900000	6.6902	1045000	4.689	2.22928
sp|Q9BVQ7|SPA5L_HUMAN	SPATA5L1	Spermatogenesis-associated protein 5-like protein 1 OS=Homo sapiens GN=SPATA5L1 PE=1 SV=2	80.66	6000	0.1	0.1	28000	14000	4.14613	3000.05	4.66661	2.22237
sp|P62937|PPIA_HUMAN	PPIA	Peptidyl-prolyl cis-trans isomerase A OS=Homo sapiens GN=PPIA PE=1 SV=2	18	5900000	9500000	14000000	57000000	35500000	7.55023	7700000	4.61039	2.20489
sp|P34896|GLYC_HUMAN	SHMT1	Serine hydroxymethyltransferase, cytosolic OS=Homo sapiens GN=SHMT1 PE=1 SV=1	53.05	170000	110000	88000	1200000	644000	5.80889	140000	4.6	2.20163
sp|P46063|RECQ1_HUMAN	RECQL	ATP-dependent DNA helicase Q1 OS=Homo sapiens GN=RECQL PE=1 SV=3	73.41	240000	0.1	0.1	1100000	550000	5.74036	120000	4.58333	2.1964
sp|Q9UGV2|NDRG3_HUMAN	NDRG3	Protein NDRG3 OS=Homo sapiens GN=NDRG3 PE=1 SV=2	41.38	330000	0.1	820000	690000	755000	5.87795	165000	4.57576	2.19401
sp|Q14669|TRIPC_HUMAN	TRIP12	E3 ubiquitin-protein ligase TRIP12 OS=Homo sapiens GN=TRIP12 PE=1 SV=1	220.3	300000	74000	0.1	1700000	850000	5.92942	187000	4.54545	2.18442
sp|P62805|H4_HUMAN	HIST1H4A	Histone H4 OS=Homo sapiens GN=HIST1H4A PE=1 SV=2	11.36	26000000	13000000	17000000	160000000	88500000	7.94694	19500000	4.53846	2.1822
sp|Q99439|CNN2_HUMAN	CNN2	Calponin-2 OS=Homo sapiens GN=CNN2 PE=1 SV=4	33.68	2500000	1800000	1500000	18000000	9750000	6.989	2150000	4.53488	2.18107
sp|P40429|RL13A_HUMAN	RPL13A	60S ribosomal protein L13a OS=Homo sapiens GN=RPL13A PE=1 SV=2	23.56	0.1	510000	0.1	2300000	1.15e+06	6.0607	255000	4.5098	2.17306
sp|Q16644|MAPK3_HUMAN	MAPKAPK3	MAP kinase-activated protein kinase 3 OS=Homo sapiens GN=MAPKAPK3 PE=1 SV=1	42.96	82000	38000	130000	410000	270000	5.43136	60000	4.5	2.16993
sp|P13929|ENOB_HUMAN	ENO3	Beta-enolase OS=Homo sapiens GN=ENO3 PE=1 SV=5	46.96	2600000	260000	1700000	11000000	6350000	6.80277	1430000	4.44056	2.15074
sp|P26599|PTBP1_HUMAN	PTBP1	Polypyrimidine tract-binding protein 1 OS=Homo sapiens GN=PTBP1 PE=1 SV=1	57.19	620000	440000	0.1	4700000	2.35e+06	6.37107	530000	4.43396	2.1486
sp|Q06124|PTN11_HUMAN	PTPN11	Tyrosine-protein phosphatase non-receptor type 11 OS=Homo sapiens GN=PTPN11 PE=1 SV=2	68.39	2200000	990000	3100000	11000000	7050000	6.84819	1595000	4.42006	2.14407
sp|Q15417|CNN3_HUMAN	CNN3	Calponin-3 OS=Homo sapiens GN=CNN3 PE=1 SV=1	36.39	7300	0.1	0.1	32000	16000	4.20412	3650.05	4.38352	2.13209
sp|Q14232|EI2BA_HUMAN	EIF2B1	Translation initiation factor eIF-2B subunit alpha OS=Homo sapiens GN=EIF2B1 PE=1 SV=1	33.69	0.1	32000	0.1	140000	70000.1	4.8451	16000	4.37499	2.12928
sp|O75340|PDCD6_HUMAN	PDCD6	Programmed cell death protein 6 OS=Homo sapiens GN=PDCD6 PE=1 SV=1	21.85	120000	11000	0.1	570000	285000	5.45484	65500	4.35115	2.1214
sp|Q9BTE3|MCMBP_HUMAN	MCMBP	Mini-chromosome maintenance complex-binding protein OS=Homo sapiens GN=MCMBP PE=1 SV=2	72.93	440000	220000	560000	2300000	1430000	6.15534	330000	4.33333	2.11548
sp|P04080|CYTB_HUMAN	CSTB	Cystatin-B OS=Homo sapiens GN=CSTB PE=1 SV=2	11.13	340000	240000	0.1	2500000	1.25e+06	6.09691	290000	4.31034	2.1078
sp|Q99714|HCD2_HUMAN	HSD17B10	3-hydroxyacyl-CoA dehydrogenase type-2 OS=Homo sapiens GN=HSD17B10 PE=1 SV=3	26.91	1500000	1100000	1800000	9400000	5600000	6.74819	1300000	4.30769	2.10692
sp|Q01581|HMCS1_HUMAN	HMGCS1	Hydroxymethylglutaryl-CoA synthase, cytoplasmic OS=Homo sapiens GN=HMGCS1 PE=1 SV=2	57.26	100000	0.1	0.1	430000	215000	5.33244	50000.1	4.3	2.10434
sp|P60983|GMFB_HUMAN	GMFB	Glia maturation factor beta OS=Homo sapiens GN=GMFB PE=1 SV=2	16.7	180000	0.1	0.1	770000	385000	5.58546	90000.1	4.27778	2.09686
sp|Q99538|LGMN_HUMAN	LGMN	Legumain OS=Homo sapiens GN=LGMN PE=1 SV=1	49.38	1700000	650000	1700000	8300000	5000000	6.69897	1175000	4.25532	2.08927
sp|P58215|LOXL3_HUMAN	LOXL3	Lysyl oxidase homolog 3 OS=Homo sapiens GN=LOXL3 PE=1 SV=1	83.11	360000	0.1	900000	630000	765000	5.88366	180000	4.25	2.08746
sp|P61254|RL26_HUMAN	RPL26	60S ribosomal protein L26 OS=Homo sapiens GN=RPL26 PE=1 SV=1	17.25	340000	0.1	330000	1100000	715000	5.85431	170000	4.20588	2.07241
sp|Q9Y277|VDAC3_HUMAN	VDAC3	Voltage-dependent anion-selective channel protein 3 OS=Homo sapiens GN=VDAC3 PE=1 SV=1	30.64	120000	49000	120000	590000	355000	5.55023	84500	4.20118	2.0708
sp|Q8N1G4|LRC47_HUMAN	LRRC47	Leucine-rich repeat-containing protein 47 OS=Homo sapiens GN=LRRC47 PE=1 SV=1	63.43	240000	350000	560000	1900000	1230000	6.08991	295000	4.16949	2.05987
tr|B7ZL34|B7ZL34_HUMAN	PUM2	PUM2 protein OS=Homo sapiens GN=PUM2 PE=2 SV=1	105.94	24000	0.1	0.1	100000	50000.1	4.69897	12000	4.16665	2.05889
sp|Q9UNS2|CSN3_HUMAN	COPS3	COP9 signalosome complex subunit 3 OS=Homo sapiens GN=COPS3 PE=1 SV=3	47.84	310000	12000	240000	1100000	670000	5.82607	161000	4.16149	2.0571
sp|Q9BRX2|PELO_HUMAN	PELO	Protein pelota homolog OS=Homo sapiens GN=PELO PE=1 SV=2	43.33	6900	3200	0.1	42000	21000	4.32222	5050	4.15843	2.05604
sp|P51571|SSRD_HUMAN	SSR4	Translocon-associated protein subunit delta OS=Homo sapiens GN=SSR4 PE=1 SV=1	18.99	230000	180000	0.1	1700000	850000	5.92942	205000	4.14634	2.05184
sp|P31350|RIR2_HUMAN	RRM2	Ribonucleoside-diphosphate reductase subunit M2 OS=Homo sapiens GN=RRM2 PE=1 SV=1	44.85	890000	350000	540000	4600000	2570000	6.40993	620000	4.14516	2.05143
tr|K7ER90|K7ER90_HUMAN	EIF3G	Eukaryotic translation initiation factor 3 subunit G (Fragment) OS=Homo sapiens GN=EIF3G PE=1 SV=1	25.43	110000	49000	98000	560000	329000	5.5172	79500	4.13836	2.04906
tr|A0A024R5Z9|A0A024R5Z9_HUMAN	PKM2	Pyruvate kinase OS=Homo sapiens GN=PKM2 PE=3 SV=1	58.02	110000	0.1	0.1	450000	225000	5.35218	55000.1	4.09091	2.03242
sp|Q9NP72|RAB18_HUMAN	RAB18	Ras-related protein Rab-18 OS=Homo sapiens GN=RAB18 PE=1 SV=1	22.96	70000	170000	70000	910000	490000	5.6902	120000	4.08333	2.02975
sp|Q92878|RAD50_HUMAN	RAD50	DNA repair protein RAD50 OS=Homo sapiens GN=RAD50 PE=1 SV=1	153.8	590000	300000	620000	3000000	1810000	6.25768	445000	4.06742	2.02411
sp|P25398|RS12_HUMAN	RPS12	40S ribosomal protein S12 OS=Homo sapiens GN=RPS12 PE=1 SV=3	14.51	3200000	0.1	0.1	13000000	6.5e+06	6.81291	1.6e+06	4.0625	2.02237
sp|Q53SF7|COBL1_HUMAN	COBLL1	Cordon-bleu protein-like 1 OS=Homo sapiens GN=COBLL1 PE=1 SV=2	131.71	16000	36000	0.1	210000	105000	5.02119	26000	4.03846	2.01381
sp|Q6VN20|RBP10_HUMAN	RANBP10	Ran-binding protein 10 OS=Homo sapiens GN=RANBP10 PE=1 SV=1	67.21	56000	0.1	26000	200000	113000	5.05308	28000	4.03571	2.01282
sp|Q92882|OSTF1_HUMAN	OSTF1	Osteoclast-stimulating factor 1 OS=Homo sapiens GN=OSTF1 PE=1 SV=2	23.77	26000	14000	0.1	160000	80000.1	4.90309	20000	4	2
sp|Q96AZ6|ISG20_HUMAN	ISG20	Interferon-stimulated gene 20 kDa protein OS=Homo sapiens GN=ISG20 PE=1 SV=2	20.35	1400000	1400000	1300000	9900000	5600000	6.74819	1400000	4	2
sp|P42166|LAP2A_HUMAN	TMPO	Lamina-associated polypeptide 2, isoform alpha OS=Homo sapiens GN=TMPO PE=1 SV=2	75.45	0.1	65000	0.1	260000	130000	5.11394	32500	4	2
sp|P39019|RS19_HUMAN	RPS19	40S ribosomal protein S19 OS=Homo sapiens GN=RPS19 PE=1 SV=2	16.05	1800000	730000	1700000	8400000	5050000	6.70329	1265000	3.99209	1.99715
sp|Q9NTJ3|SMC4_HUMAN	SMC4	Structural maintenance of chromosomes protein 4 OS=Homo sapiens GN=SMC4 PE=1 SV=2	147.09	500000	550000	990000	3200000	2095000	6.32118	525000	3.99048	1.99656
sp|Q9NWU5|RM22_HUMAN	MRPL22	39S ribosomal protein L22, mitochondrial OS=Homo sapiens GN=MRPL22 PE=1 SV=1	23.63	43000	0.1	0.1	170000	85000.1	4.92942	21500	3.95348	1.98312
sp|Q96I24|FUBP3_HUMAN	FUBP3	Far upstream element-binding protein 3 OS=Homo sapiens GN=FUBP3 PE=1 SV=2	61.6	180000	73000	0.1	1000000	500000	5.69897	126500	3.95257	1.98279
sp|P15374|UCHL3_HUMAN	UCHL3	Ubiquitin carboxyl-terminal hydrolase isozyme L3 OS=Homo sapiens GN=UCHL3 PE=1 SV=1	26.17	340000	580000	300000	3300000	1800000	6.25527	460000	3.91304	1.96829
sp|P30044|PRDX5_HUMAN	PRDX5	Peroxiredoxin-5, mitochondrial OS=Homo sapiens GN=PRDX5 PE=1 SV=4	22.07	5800000	1800000	6700000	23000000	14850000	7.17173	3800000	3.90789	1.96639
sp|Q9NX08|COMD8_HUMAN	COMMD8	COMM domain-containing protein 8 OS=Homo sapiens GN=COMMD8 PE=1 SV=1	21.08	34000	33000	0.1	260000	130000	5.11394	33500	3.8806	1.95628
sp|Q07955|SRSF1_HUMAN	SRSF1	Serine/arginine-rich splicing factor 1 OS=Homo sapiens GN=SRSF1 PE=1 SV=2	27.73	1700000	750000	2300000	7200000	4750000	6.67669	1225000	3.87755	1.95515
sp|P49959|MRE11_HUMAN	MRE11	Double-strand break repair protein MRE11 OS=Homo sapiens GN=MRE11 PE=1 SV=3	80.54	280000	110000	110000	1400000	755000	5.87795	195000	3.87179	1.953
sp|P46776|RL27A_HUMAN	RPL27A	60S ribosomal protein L27a OS=Homo sapiens GN=RPL27A PE=1 SV=2	16.55	4700000	1600000	3300000	21000000	12150000	7.08458	3150000	3.85714	1.94753
sp|P62244|RS15A_HUMAN	RPS15A	40S ribosomal protein S15a OS=Homo sapiens GN=RPS15A PE=1 SV=2	14.83	2600000	1400000	4400000	11000000	7700000	6.88649	2000000	3.85	1.94486
sp|Q96BT7|ALKB8_HUMAN	ALKBH8	Alkylated DNA repair protein alkB homolog 8 OS=Homo sapiens GN=ALKBH8 PE=1 SV=2	75.16	2000	0.1	0.1	7700	3850.05	3.58547	1000.05	3.84986	1.94481
sp|Q13188|STK3_HUMAN	STK3	Serine/threonine-protein kinase 3 OS=Homo sapiens GN=STK3 PE=1 SV=2	56.26	140000	120000	0.1	1000000	500000	5.69897	130000	3.84615	1.94342
sp|Q969S3|ZN622_HUMAN	ZNF622	Zinc finger protein 622 OS=Homo sapiens GN=ZNF622 PE=1 SV=1	54.24	110000	20000	80000	420000	250000	5.39794	65000	3.84615	1.94342
sp|Q9Y3D3|RT16_HUMAN	MRPS16	28S ribosomal protein S16, mitochondrial OS=Homo sapiens GN=MRPS16 PE=1 SV=1	15.34	0.1	120000	0.1	460000	230000	5.36173	60000.1	3.83333	1.9386
sp|P60660|MYL6_HUMAN	MYL6	Myosin light polypeptide 6 OS=Homo sapiens GN=MYL6 PE=1 SV=2	16.92	3100000	970000	1600000	14000000	7800000	6.89209	2035000	3.83292	1.93845
sp|O43707|ACTN4_HUMAN	ACTN4	Alpha-actinin-4 OS=Homo sapiens GN=ACTN4 PE=1 SV=2	104.79	1400000	300000	1100000	5400000	3250000	6.51188	850000	3.82353	1.9349
sp|Q9NXV2|KCTD5_HUMAN	KCTD5	BTB/POZ domain-containing protein KCTD5 OS=Homo sapiens GN=KCTD5 PE=1 SV=1	26.08	38000	28000	190000	60000	125000	5.09691	33000	3.78788	1.92139
sp|Q6P3W7|SCYL2_HUMAN	SCYL2	SCY1-like protein 2 OS=Homo sapiens GN=SCYL2 PE=1 SV=1	103.64	1700000	790000	2000000	7400000	4700000	6.6721	1245000	3.7751	1.91652
sp|Q86U28|ISCA2_HUMAN	ISCA2	Iron-sulfur cluster assembly 2 homolog, mitochondrial OS=Homo sapiens GN=ISCA2 PE=1 SV=2	16.47	610000	0.1	0.1	2300000	1.15e+06	6.0607	305000	3.77049	1.91475
sp|Q9UJS0|CMC2_HUMAN	SLC25A13	Calcium-binding mitochondrial carrier protein Aralar2 OS=Homo sapiens GN=SLC25A13 PE=1 SV=2	74.13	67000	66000	0.1	500000	250000	5.39794	66500	3.7594	1.9105
sp|P41214|EIF2D_HUMAN	EIF2D	Eukaryotic translation initiation factor 2D OS=Homo sapiens GN=EIF2D PE=1 SV=3	64.67	82000	30000	0.1	420000	210000	5.32222	56000	3.75	1.90689
sp|Q9UIG0|BAZ1B_HUMAN	BAZ1B	Tyrosine-protein kinase BAZ1B OS=Homo sapiens GN=BAZ1B PE=1 SV=2	170.8	110000	26000	0.1	510000	255000	5.40654	68000	3.75	1.90689
sp|P46778|RL21_HUMAN	RPL21	60S ribosomal protein L21 OS=Homo sapiens GN=RPL21 PE=1 SV=2	18.55	1700000	1400000	590000	11000000	5795000	6.76305	1550000	3.73871	1.90254
sp|P31930|QCR1_HUMAN	UQCRC1	Cytochrome b-c1 complex subunit 1, mitochondrial OS=Homo sapiens GN=UQCRC1 PE=1 SV=3	52.61	1200000	250000	1200000	4200000	2700000	6.43136	725000	3.72414	1.89691
sp|P50552|VASP_HUMAN	VASP	Vasodilator-stimulated phosphoprotein OS=Homo sapiens GN=VASP PE=1 SV=3	39.81	4300	0.1	0.1	16000	8000.05	3.90309	2150.05	3.72087	1.89564
sp|P49903|SPS1_HUMAN	SEPHS1	Selenide, water dikinase 1 OS=Homo sapiens GN=SEPHS1 PE=1 SV=2	42.88	150000	57000	0.1	770000	385000	5.58546	103500	3.71981	1.89523
sp|P40763|STAT3_HUMAN	STAT3	Signal transducer and activator of transcription 3 OS=Homo sapiens GN=STAT3 PE=1 SV=2	88.01	89000	0.1	0.1	330000	165000	5.21748	44500.1	3.70786	1.89059
sp|Q9Y5L0|TNPO3_HUMAN	TNPO3	Transportin-3 OS=Homo sapiens GN=TNPO3 PE=1 SV=3	104.14	100000	47000	0.1	540000	270000	5.43136	73500	3.67347	1.87714
sp|Q02539|H11_HUMAN	HIST1H1A	Histone H1.1 OS=Homo sapiens GN=HIST1H1A PE=1 SV=3	21.83	960000	340000	570000	4200000	2385000	6.37749	650000	3.66923	1.87548
sp|Q9Y6D6|BIG1_HUMAN	ARFGEF1	Brefeldin A-inhibited guanine nucleotide-exchange protein 1 OS=Homo sapiens GN=ARFGEF1 PE=1 SV=2	208.63	17000	0.1	0.1	62000	31000	4.49136	8500.05	3.64704	1.86673
sp|Q8IYM9|TRI22_HUMAN	TRIM22	E3 ubiquitin-protein ligase TRIM22 OS=Homo sapiens GN=TRIM22 PE=1 SV=1	56.91	37000	18000	0.1	200000	100000	5	27500	3.63637	1.8625
sp|P28340|DPOD1_HUMAN	POLD1	DNA polymerase delta catalytic subunit OS=Homo sapiens GN=POLD1 PE=1 SV=2	123.55	330000	0.1	0.1	1200000	600000	5.77815	165000	3.63636	1.8625
sp|O75943|RAD17_HUMAN	RAD17	Cell cycle checkpoint protein RAD17 OS=Homo sapiens GN=RAD17 PE=1 SV=2	77.01	0.1	27000	0.1	98000	49000.1	4.6902	13500	3.62962	1.85982
sp|Q9ULC4|MCTS1_HUMAN	MCTS1	Malignant T-cell-amplified sequence 1 OS=Homo sapiens GN=MCTS1 PE=1 SV=1	20.54	48000	300000	160000	1100000	630000	5.79934	174000	3.62069	1.85626
sp|P0DN76|U2AF5_HUMAN	U2AF1L5	Splicing factor U2AF 35 kDa subunit-like protein OS=Homo sapiens GN=U2AF1L5 PE=1 SV=1	27.85	58000	0.1	30000	180000	105000	5.02119	29000	3.62068	1.85626
sp|P23526|SAHH_HUMAN	AHCY	Adenosylhomocysteinase OS=Homo sapiens GN=AHCY PE=1 SV=4	47.69	21000000	8100000	13000000	92000000	52500000	7.72016	14550000	3.60825	1.8513
sp|Q15785|TOM34_HUMAN	TOMM34	Mitochondrial import receptor subunit TOM34 OS=Homo sapiens GN=TOMM34 PE=1 SV=2	34.54	700000	440000	410000	3700000	2055000	6.31281	570000	3.60526	1.8501
sp|Q12905|ILF2_HUMAN	ILF2	Interleukin enhancer-binding factor 2 OS=Homo sapiens GN=ILF2 PE=1 SV=2	43.04	1400000	710000	890000	6700000	3795000	6.57921	1055000	3.59716	1.84686
sp|O15116|LSM1_HUMAN	LSM1	U6 snRNA-associated Sm-like protein LSm1 OS=Homo sapiens GN=LSM1 PE=1 SV=1	15.17	0.1	17000	0.1	61000	30500	4.4843	8500.05	3.58822	1.84327
sp|P56537|IF6_HUMAN	EIF6	Eukaryotic translation initiation factor 6 OS=Homo sapiens GN=EIF6 PE=1 SV=1	26.58	1400000	1300000	870000	8800000	4835000	6.6844	1350000	3.58148	1.84056
sp|Q96CW5|GCP3_HUMAN	TUBGCP3	Gamma-tubulin complex component 3 OS=Homo sapiens GN=TUBGCP3 PE=1 SV=2	103.51	13000	6000	0.1	68000	34000.1	4.53148	9500	3.57895	1.83954
sp|Q8WYA6|CTBL1_HUMAN	CTNNBL1	Beta-catenin-like protein 1 OS=Homo sapiens GN=CTNNBL1 PE=1 SV=1	65.13	140000	34000	0.1	620000	310000	5.49136	87000	3.56322	1.83318
sp|Q96EY1|DNJA3_HUMAN	DNAJA3	DnaJ homolog subfamily A member 3, mitochondrial OS=Homo sapiens GN=DNAJA3 PE=1 SV=2	52.46	280000	170000	0.1	1600000	800000	5.90309	225000	3.55556	1.83008
sp|O00767|ACOD_HUMAN	SCD	Acyl-CoA desaturase OS=Homo sapiens GN=SCD PE=1 SV=2	41.5	4800	0.1	17000	0.1	8500.05	3.92942	2400.05	3.54161	1.82441
sp|P30048|PRDX3_HUMAN	PRDX3	Thioredoxin-dependent peroxide reductase, mitochondrial OS=Homo sapiens GN=PRDX3 PE=1 SV=3	27.68	17000000	5400000	12000000	67000000	39500000	7.5966	11200000	3.52679	1.81835
sp|Q9BZZ5|API5_HUMAN	API5	Apoptosis inhibitor 5 OS=Homo sapiens GN=API5 PE=1 SV=3	58.97	230000	0.1	0.1	810000	405000	5.60746	115000	3.52174	1.81629
sp|O95232|LC7L3_HUMAN	LUC7L3	Luc7-like protein 3 OS=Homo sapiens GN=LUC7L3 PE=1 SV=2	51.44	0.1	54000	0.1	190000	95000.1	4.97772	27000	3.51851	1.81497
sp|P50750|CDK9_HUMAN	CDK9	Cyclin-dependent kinase 9 OS=Homo sapiens GN=CDK9 PE=1 SV=3	42.75	110000	44000	0.1	540000	270000	5.43136	77000	3.50649	1.81003
sp|Q9BZD3|GCOM2_HUMAN	GCOM2	Putative GRINL1B complex locus protein 2 OS=Homo sapiens GN=GCOM2 PE=5 SV=2	41.69	35000	62000	0.1	340000	170000	5.23045	48500	3.50516	1.80948
sp|Q9NSI2|F207A_HUMAN	FAM207A	Protein FAM207A OS=Homo sapiens GN=FAM207A PE=1 SV=2	25.44	63000	0.1	0.1	220000	110000	5.04139	31500	3.49206	1.80408
sp|Q9HA64|KT3K_HUMAN	FN3KRP	Ketosamine-3-kinase OS=Homo sapiens GN=FN3KRP PE=1 SV=2	34.39	1200000	720000	1700000	5000000	3350000	6.52504	960000	3.48958	1.80305
sp|Q9NVI1|FANCI_HUMAN	FANCI	Fanconi anemia group I protein OS=Homo sapiens GN=FANCI PE=1 SV=4	149.23	66000	0.1	230000	0.1	115000	5.0607	33000.1	3.48484	1.80109
sp|P27707|DCK_HUMAN	DCK	Deoxycytidine kinase OS=Homo sapiens GN=DCK PE=1 SV=1	30.5	1300000	670000	740000	6100000	3420000	6.53403	985000	3.47208	1.7958
sp|B2RPK0|HGB1A_HUMAN	HMGB1P1	Putative high mobility group protein B1-like 1 OS=Homo sapiens GN=HMGB1P1 PE=5 SV=1	24.22	1300000	2700000	2800000	11000000	6900000	6.83885	2000000	3.45	1.7866
sp|P46782|RS5_HUMAN	RPS5	40S ribosomal protein S5 OS=Homo sapiens GN=RPS5 PE=1 SV=4	22.86	65000	28000	0.1	320000	160000	5.20412	46500	3.44086	1.78277
sp|Q99816|TS101_HUMAN	TSG101	Tumor susceptibility gene 101 protein OS=Homo sapiens GN=TSG101 PE=1 SV=2	43.92	0.1	35000	0.1	120000	60000.1	4.77815	17500	3.42856	1.7776
sp|Q7Z5R6|AB1IP_HUMAN	APBB1IP	Amyloid beta A4 precursor protein-binding family B member 1-interacting protein OS=Homo sapiens GN=APBB1IP PE=1 SV=1	73.14	55000	150000	0.1	700000	350000	5.54407	102500	3.41463	1.77173
sp|P61923|COPZ1_HUMAN	COPZ1	Coatomer subunit zeta-1 OS=Homo sapiens GN=COPZ1 PE=1 SV=1	20.19	950000	300000	440000	3800000	2120000	6.32634	625000	3.392	1.76214
tr|B3KQW5|B3KQW5_HUMAN		cDNA FLJ33204 fis, clone ADRGL2007125, highly similar to Alpha-1,3-mannosyl-glycoprotein2-beta-N- acetylglucosaminyltransferase OS=Homo sapiens PE=2 SV=1	23.23	59000	0.1	0.1	200000	100000	5	29500	3.38983	1.76121
sp|Q07020|RL18_HUMAN	RPL18	60S ribosomal protein L18 OS=Homo sapiens GN=RPL18 PE=1 SV=2	21.62	5300000	1900000	3400000	21000000	12200000	7.08636	3600000	3.38889	1.76081
sp|Q5BKZ1|ZN326_HUMAN	ZNF326	DBIRD complex subunit ZNF326 OS=Homo sapiens GN=ZNF326 PE=1 SV=2	65.61	65000	0.1	0.1	220000	110000	5.04139	32500	3.38461	1.75899
sp|Q8NBS9|TXND5_HUMAN	TXNDC5	Thioredoxin domain-containing protein 5 OS=Homo sapiens GN=TXNDC5 PE=1 SV=2	47.6	9000000	4300000	0.1	45000000	2.25e+07	7.35218	6650000	3.38346	1.7585
tr|B3KUB9|B3KUB9_HUMAN	SWAP70	SWAP-70 protein, isoform CRA_b OS=Homo sapiens GN=SWAP70 PE=2 SV=1	61.99	41000	8100	66000	100000	83000	4.91908	24550	3.38086	1.75739
sp|P30042|ES1_HUMAN	C21orf33	ES1 protein homolog, mitochondrial OS=Homo sapiens GN=C21orf33 PE=1 SV=3	28.15	890000	0.1	1800000	1200000	1500000	6.17609	445000	3.37079	1.75309
sp|P60981|DEST_HUMAN	DSTN	Destrin OS=Homo sapiens GN=DSTN PE=1 SV=3	18.49	1900000	1300000	780000	9900000	5340000	6.72754	1600000	3.3375	1.73877
sp|P61204|ARF3_HUMAN	ARF3	ADP-ribosylation factor 3 OS=Homo sapiens GN=ARF3 PE=1 SV=2	20.59	2300000	730000	1700000	8400000	5050000	6.70329	1515000	3.33333	1.73697
sp|Q9BW19|KIFC1_HUMAN	KIFC1	Kinesin-like protein KIFC1 OS=Homo sapiens GN=KIFC1 PE=1 SV=2	73.7	0.1	87000	30000	260000	145000	5.16137	43500.1	3.33333	1.73696
sp|P50991|TCPD_HUMAN	CCT4	T-complex protein 1 subunit delta OS=Homo sapiens GN=CCT4 PE=1 SV=4	57.89	7500000	3400000	3300000	33000000	18150000	7.25888	5450000	3.33028	1.73564
sp|Q9UII2|ATIF1_HUMAN	ATPIF1	ATPase inhibitor, mitochondrial OS=Homo sapiens GN=ATPIF1 PE=1 SV=1	12.24	320000	170000	770000	860000	815000	5.91116	245000	3.32653	1.73402
sp|O00178|GTPB1_HUMAN	GTPBP1	GTP-binding protein 1 OS=Homo sapiens GN=GTPBP1 PE=1 SV=3	72.41	220000	0.1	0.1	730000	365000	5.56229	110000	3.31818	1.73039
tr|B4DP06|B4DP06_HUMAN		cDNA FLJ57133, highly similar to Bifunctional purine biosynthesis protein PURH OS=Homo sapiens PE=2 SV=1	58.63	24000	9300	0.1	110000	55000.1	4.74036	16650	3.30331	1.72391
sp|Q12792|TWF1_HUMAN	TWF1	Twi0.1ilin-1 OS=Homo sapiens GN=TWF1 PE=1 SV=3	40.26	0.1	200000	0.1	660000	330000	5.51851	100000	3.3	1.72247
sp|O43252|PAPS1_HUMAN	PAPSS1	Bifunctional 3'-phosphoadenosine 5'-phosphosulfate synthase 1 OS=Homo sapiens GN=PAPSS1 PE=1 SV=2	70.79	900000	710000	1400000	3900000	2650000	6.42325	805000	3.29193	1.71893
sp|P06576|ATPB_HUMAN	ATP5B	ATP synthase subunit beta, mitochondrial OS=Homo sapiens GN=ATP5B PE=1 SV=3	56.52	3600000	3100000	2000000	20000000	11000000	7.04139	3350000	3.28358	1.71527
sp|Q13148|TADBP_HUMAN	TARDBP	TAR DNA-binding protein 43 OS=Homo sapiens GN=TARDBP PE=1 SV=1	44.71	72000	260000	110000	980000	545000	5.7364	166000	3.28313	1.71507
sp|Q96P70|IPO9_HUMAN	IPO9	Importin-9 OS=Homo sapiens GN=IPO9 PE=1 SV=3	115.89	240000	73000	65000	960000	512500	5.70969	156500	3.27476	1.71139
sp|P52655|TF2AA_HUMAN	GTF2A1	Transcription initiation factor IIA subunit 1 OS=Homo sapiens GN=GTF2A1 PE=1 SV=1	41.49	850000	540000	1500000	3000000	2250000	6.35218	695000	3.23741	1.69484
sp|P04040|CATA_HUMAN	CAT	Catalase OS=Homo sapiens GN=CAT PE=1 SV=3	59.72	250000	390000	170000	1900000	1035000	6.01494	320000	3.23438	1.69349
sp|P13693|TCTP_HUMAN	TPT1	Translationally-controlled tumor protein OS=Homo sapiens GN=TPT1 PE=1 SV=1	19.58	740000	0.1	680000	1700000	1190000	6.07555	370000	3.21622	1.68536
sp|P33993|MCM7_HUMAN	MCM7	DNA replication licensing factor MCM7 OS=Homo sapiens GN=MCM7 PE=1 SV=4	81.26	800000	540000	900000	3400000	2150000	6.33244	670000	3.20896	1.6821
sp|P32322|P5CR1_HUMAN	PYCR1	Pyrroline-5-carboxylate reductase 1, mitochondrial OS=Homo sapiens GN=PYCR1 PE=1 SV=2	33.34	0.1	150000	0.1	480000	240000	5.38021	75000.1	3.2	1.67807
sp|P07237|PDIA1_HUMAN	P4HB	Protein disulfide-isomerase OS=Homo sapiens GN=P4HB PE=1 SV=3	57.08	3300000	1400000	3000000	12000000	7500000	6.87506	2350000	3.19149	1.67423
sp|Q8WV22|NSE1_HUMAN	NSMCE1	Non-structural maintenance of chromosomes element 1 homolog OS=Homo sapiens GN=NSMCE1 PE=1 SV=5	30.84	100000	51000	0.1	480000	240000	5.38021	75500	3.17881	1.66849
sp|P21108|PRPS3_HUMAN	PRPS1L1	Ribose-phosphate pyrophosphokinase 3 OS=Homo sapiens GN=PRPS1L1 PE=1 SV=2	34.82	380000	93000	0.1	1500000	750000	5.87506	236500	3.17125	1.66505
sp|P40939|ECHA_HUMAN	HADHA	Trifunctional enzyme subunit alpha, mitochondrial OS=Homo sapiens GN=HADHA PE=1 SV=2	82.95	880000	730000	190000	4900000	2545000	6.40569	805000	3.16149	1.6606
sp|O95983|MBD3_HUMAN	MBD3	Methyl-CpG-binding domain protein 3 OS=Homo sapiens GN=MBD3 PE=1 SV=1	32.82	45000	12000	0.1	180000	90000.1	4.95424	28500	3.1579	1.65896
sp|Q9BSU3|NAA11_HUMAN	NAA11	N-alpha-acetyltransferase 11 OS=Homo sapiens GN=NAA11 PE=1 SV=3	25.96	260000	0.1	0.1	820000	410000	5.61278	130000	3.15385	1.65711
sp|Q9UI10|EI2BD_HUMAN	EIF2B4	Translation initiation factor eIF-2B subunit delta OS=Homo sapiens GN=EIF2B4 PE=1 SV=2	57.52	130000	0.1	110000	300000	205000	5.31175	65000.1	3.15384	1.65711
sp|P17252|KPCA_HUMAN	PRKCA	Protein kinase C alpha type OS=Homo sapiens GN=PRKCA PE=1 SV=4	76.7	280000	160000	87000	1300000	693500	5.84105	220000	3.15227	1.65639
sp|Q9NVI7|ATD3A_HUMAN	ATAD3A	ATPase family AAA domain-containing protein 3A OS=Homo sapiens GN=ATAD3A PE=1 SV=2	71.32	1400000	410000	1100000	4600000	2850000	6.45484	905000	3.14917	1.65497
sp|Q7L576|CYFP1_HUMAN	CYFIP1	Cytoplasmic FMR1-interacting protein 1 OS=Homo sapiens GN=CYFIP1 PE=1 SV=1	145.09	0.1	340000	270000	800000	535000	5.72835	170000	3.14706	1.654
sp|P51003|PAPOA_HUMAN	PAPOLA	Poly(A) polymerase alpha OS=Homo sapiens GN=PAPOLA PE=1 SV=4	82.79	50000	97000	0.1	460000	230000	5.36173	73500	3.12925	1.64582
sp|O95294|RASL1_HUMAN	RASAL1	RasGAP-activating-like protein 1 OS=Homo sapiens GN=RASAL1 PE=1 SV=3	89.96	680000	130000	130000	2400000	1265000	6.10209	405000	3.12346	1.64314
sp|Q9GZN8|CT027_HUMAN	C20orf27	UPF0687 protein C20orf27 OS=Homo sapiens GN=C20orf27 PE=1 SV=3	19.28	31000000	11000000	31000000	100000000	65500000	7.81624	21000000	3.11905	1.64111
sp|P11908|PRPS2_HUMAN	PRPS2	Ribose-phosphate pyrophosphokinase 2 OS=Homo sapiens GN=PRPS2 PE=1 SV=2	34.75	450000	190000	96000	1900000	998000	5.99913	320000	3.11875	1.64097
sp|O15523|DDX3Y_HUMAN	DDX3Y	ATP-dependent RNA helicase DDX3Y OS=Homo sapiens GN=DDX3Y PE=1 SV=2	73.11	2400000	1100000	2200000	8700000	5450000	6.7364	1750000	3.11429	1.6389
sp|P32119|PRDX2_HUMAN	PRDX2	Peroxiredoxin-2 OS=Homo sapiens GN=PRDX2 PE=1 SV=5	21.88	74000000	19000000	49000000	240000000	144500000	8.15987	46500000	3.10753	1.63577
sp|Q14166|TTL12_HUMAN	TTLL12	Tubulin--tyrosine ligase-like protein 12 OS=Homo sapiens GN=TTLL12 PE=1 SV=2	74.36	400000	550000	450000	2500000	1475000	6.16879	475000	3.10526	1.63472
sp|O14672|ADA10_HUMAN	ADAM10	Disintegrin and metalloproteinase domain-containing protein 10 OS=Homo sapiens GN=ADAM10 PE=1 SV=1	84.09	870000	0.1	0.1	2700000	1.35e+06	6.13033	435000	3.10345	1.63387
sp|Q9UH65|SWP70_HUMAN	SWAP70	Switch-associated protein 70 OS=Homo sapiens GN=SWAP70 PE=1 SV=1	68.95	1800000	510000	750000	6400000	3575000	6.55328	1155000	3.09524	1.63005
sp|O15498|YKT6_HUMAN	YKT6	Synaptobrevin homolog YKT6 OS=Homo sapiens GN=YKT6 PE=1 SV=1	22.4	0.1	42000	0.1	130000	65000.1	4.81291	21000	3.09523	1.63005
sp|Q15599|NHRF2_HUMAN	SLC9A3R2	Na(+)/H(+) exchange regulatory cofactor NHE-RF2 OS=Homo sapiens GN=SLC9A3R2 PE=1 SV=2	37.39	230000	0.1	0.1	710000	355000	5.55023	115000	3.08696	1.62618
sp|Q7Z2W9|RM21_HUMAN	MRPL21	39S ribosomal protein L21, mitochondrial OS=Homo sapiens GN=MRPL21 PE=1 SV=2	22.8	25000	0.1	0.1	77000	38500.1	4.58546	12500	3.07999	1.62293
sp|P31150|GDIA_HUMAN	GDI1	Rab GDP dissociation inhibitor alpha OS=Homo sapiens GN=GDI1 PE=1 SV=2	50.55	490000	530000	640000	2500000	1570000	6.1959	510000	3.07843	1.6222
sp|P18124|RL7_HUMAN	RPL7	60S ribosomal protein L7 OS=Homo sapiens GN=RPL7 PE=1 SV=1	29.21	4400000	4600000	2700000	25000000	13850000	7.14145	4500000	3.07778	1.62189
sp|P52732|KIF11_HUMAN	KIF11	Kinesin-like protein KIF11 OS=Homo sapiens GN=KIF11 PE=1 SV=2	119.09	9800000	5100000	9800000	36000000	22900000	7.35984	7450000	3.07383	1.62004
sp|P46781|RS9_HUMAN	RPS9	40S ribosomal protein S9 OS=Homo sapiens GN=RPS9 PE=1 SV=3	22.58	4600000	2800000	2700000	20000000	11350000	7.055	3700000	3.06757	1.6171
sp|P06493|CDK1_HUMAN	CDK1	Cyclin-dependent kinase 1 OS=Homo sapiens GN=CDK1 PE=1 SV=3	34.07	2100000	1100000	1100000	8700000	4900000	6.6902	1600000	3.0625	1.61471
sp|P35268|RL22_HUMAN	RPL22	60S ribosomal protein L22 OS=Homo sapiens GN=RPL22 PE=1 SV=2	14.78	5600000	940000	0.1	20000000	1e+07	7	3270000	3.0581	1.61264
sp|P10768|ESTD_HUMAN	ESD	S-formylglutathione hydrolase OS=Homo sapiens GN=ESD PE=1 SV=2	31.44	800000	270000	470000	2800000	1635000	6.21352	535000	3.05607	1.61168
sp|P22392|NDKB_HUMAN	NME2	Nucleoside diphosphate kinase B OS=Homo sapiens GN=NME2 PE=1 SV=1	17.29	19000000	0.1	12000000	46000000	29000000	7.4624	9.5e+06	3.05263	1.61005
sp|Q8N3C0|ASCC3_HUMAN	ASCC3	Activating signal cointegrator 1 complex subunit 3 OS=Homo sapiens GN=ASCC3 PE=1 SV=3	251.3	69000	13000	0.1	250000	125000	5.09691	41000	3.04878	1.60823
sp|P14317|HCLS1_HUMAN	HCLS1	Hematopoietic lineage cell-specific protein OS=Homo sapiens GN=HCLS1 PE=1 SV=3	53.98	5400000	3900000	3200000	25000000	14100000	7.14922	4650000	3.03226	1.60039
sp|Q9H2P0|ADNP_HUMAN	ADNP	Activity-dependent neuroprotector homeobox protein OS=Homo sapiens GN=ADNP PE=1 SV=1	123.49	0.1	33000	0.1	100000	50000.1	4.69897	16500	3.0303	1.59946
sp|Q9NSD9|SYFB_HUMAN	FARSB	Phenylalanine--tRNA ligase beta subunit OS=Homo sapiens GN=FARSB PE=1 SV=3	66.07	2300000	1200000	900000	9700000	5300000	6.72428	1750000	3.02857	1.59864
sp|P24666|PPAC_HUMAN	ACP1	Low molecular weight phosphotyrosine protein phosphatase OS=Homo sapiens GN=ACP1 PE=1 SV=3	18.03	1100000	580000	660000	4400000	2530000	6.40312	840000	3.0119	1.59068
sp|Q14C86|GAPD1_HUMAN	GAPVD1	GTPase-activating protein and VPS9 domain-containing protein 1 OS=Homo sapiens GN=GAPVD1 PE=1 SV=2	164.88	320000	79000	0.1	1200000	600000	5.77815	199500	3.00752	1.58857
sp|P34949|MPI_HUMAN	MPI	Mannose-6-phosphate isomerase OS=Homo sapiens GN=MPI PE=1 SV=2	46.63	1800000	930000	1600000	6600000	4100000	6.61278	1365000	3.00366	1.58672
sp|P33778|H2B1B_HUMAN	HIST1H2BB	Histone H2B type 1-B OS=Homo sapiens GN=HIST1H2BB PE=1 SV=2	13.94	41000000	11000000	46000000	110000000	78000000	7.89209	26000000	3	1.58496
sp|Q13085|ACACA_HUMAN	ACACA	Acetyl-CoA carboxylase 1 OS=Homo sapiens GN=ACACA PE=1 SV=2	265.38	540000	350000	270000	2400000	1335000	6.12548	445000	3	1.58496
sp|Q9NPF4|OSGEP_HUMAN	OSGEP	Probable tRNA N6-adenosine threonylcarbamoyltransferase OS=Homo sapiens GN=OSGEP PE=1 SV=1	36.4	120000	0.1	110000	250000	180000	5.25527	60000.1	3	1.58496
sp|Q9Y4D8|HECD4_HUMAN	HECTD4	Probable E3 ubiquitin-protein ligase HECTD4 OS=Homo sapiens GN=HECTD4 PE=1 SV=5	439.06	17000	0.1	0.1	51000	25500	4.40654	8500.05	2.99999	1.58496
sp|Q13588|GRAP_HUMAN	GRAP	GRB2-related adapter protein OS=Homo sapiens GN=GRAP PE=1 SV=1	25.32	270000	460000	280000	1900000	1090000	6.03743	365000	2.9863	1.57836
sp|O00571|DDX3X_HUMAN	DDX3X	ATP-dependent RNA helicase DDX3X OS=Homo sapiens GN=DDX3X PE=1 SV=3	73.2	350000	360000	120000	2000000	1060000	6.02531	355000	2.98592	1.57817
sp|Q99829|CPNE1_HUMAN	CPNE1	Copine-1 OS=Homo sapiens GN=CPNE1 PE=1 SV=1	59.02	700000	84000	340000	2000000	1170000	6.06819	392000	2.98469	1.57758
sp|P35251|RFC1_HUMAN	RFC1	Replication factor C subunit 1 OS=Homo sapiens GN=RFC1 PE=1 SV=4	128.18	230000	140000	0.1	1100000	550000	5.74036	185000	2.97297	1.57191
sp|P62701|RS4X_HUMAN	RPS4X	40S ribosomal protein S4, X isoform OS=Homo sapiens GN=RPS4X PE=1 SV=2	29.58	3500000	2900000	3000000	16000000	9500000	6.97772	3200000	2.96875	1.56986
sp|Q9UQ88|CD11A_HUMAN	CDK11A	Cyclin-dependent kinase 11A OS=Homo sapiens GN=CDK11A PE=1 SV=4	91.31	0.1	64000	0.1	190000	95000.1	4.97772	32000	2.96875	1.56985
sp|Q9NRN7|ADPPT_HUMAN	AASDHPPT	L-aminoadipate-semialdehyde dehydrogenase-phosphopantetheinyl transferase OS=Homo sapiens GN=AASDHPPT PE=1 SV=2	35.75	340000	230000	390000	1300000	845000	5.92686	285000	2.96491	1.56799
sp|Q6NXE6|ARMC6_HUMAN	ARMC6	Armadillo repeat-containing protein 6 OS=Homo sapiens GN=ARMC6 PE=1 SV=2	54.11	480000	330000	400000	2000000	1200000	6.07918	405000	2.96296	1.56704
sp|Q96JJ3|ELMO2_HUMAN	ELMO2	Engulfment and cell motility protein 2 OS=Homo sapiens GN=ELMO2 PE=1 SV=2	82.56	120000	36000	0.1	460000	230000	5.36173	78000	2.94872	1.56009
sp|Q96TA2|YMEL1_HUMAN	YME1L1	ATP-dependent zinc metalloprotease YME1L1 OS=Homo sapiens GN=YME1L1 PE=1 SV=2	86.4	68000	27000	0.1	280000	140000	5.14613	47500	2.94737	1.55943
sp|P23258|TBG1_HUMAN	TUBG1	Tubulin gamma-1 chain OS=Homo sapiens GN=TUBG1 PE=1 SV=2	51.14	73000	39000	0.1	330000	165000	5.21748	56000	2.94643	1.55897
sp|O15372|EIF3H_HUMAN	EIF3H	Eukaryotic translation initiation factor 3 subunit H OS=Homo sapiens GN=EIF3H PE=1 SV=1	39.91	64000	1100000	20000	3400000	1710000	6.233	582000	2.93814	1.55491
sp|Q29836|1B67_HUMAN	HLA-B	HLA class I histocompatibility antigen, B-67 alpha chain OS=Homo sapiens GN=HLA-B PE=1 SV=1	40.32	720000	0.1	0.1	2100000	1.05e+06	6.02119	360000	2.91667	1.54432
sp|B7ZAP0|RBG10_HUMAN	RABGAP1L	Rab GTPase-activating protein 1-like, isoform 10 OS=Homo sapiens GN=RABGAP1L PE=1 SV=1	29.02	0.1	48000	0.1	140000	70000.1	4.8451	24000	2.91666	1.54432
sp|P34931|HS71L_HUMAN	HSPA1L	Heat shock 70 kDa protein 1-like OS=Homo sapiens GN=HSPA1L PE=1 SV=2	70.33	4100000	1600000	2600000	14000000	8300000	6.91908	2850000	2.91228	1.54215
sp|P36954|RPB9_HUMAN	POLR2I	DNA-directed RNA polymerase II subunit RPB9 OS=Homo sapiens GN=POLR2I PE=1 SV=1	14.51	93000	0.1	0.1	270000	135000	5.13033	46500.1	2.90322	1.53766
sp|P15311|EZRI_HUMAN	EZR	Ezrin OS=Homo sapiens GN=EZR PE=1 SV=4	69.37	5700000	3900000	1800000	26000000	13900000	7.14301	4800000	2.89583	1.53398
tr|Q5JSD1|Q5JSD1_HUMAN	VDAC2	Voltage-dependent anion-selective channel protein 2 (Fragment) OS=Homo sapiens GN=VDAC2 PE=1 SV=1	22.14	38000	0.1	0.1	110000	55000.1	4.74036	19000	2.89473	1.53343
sp|P49257|LMAN1_HUMAN	LMAN1	Protein ERGIC-53 OS=Homo sapiens GN=LMAN1 PE=1 SV=2	57.51	730000	530000	440000	3200000	1820000	6.26007	630000	2.88889	1.53051
sp|P43490|NAMPT_HUMAN	NAMPT	Nicotinamide phosphoribosyltransferase OS=Homo sapiens GN=NAMPT PE=1 SV=1	55.49	1800000	370000	660000	5600000	3130000	6.49554	1085000	2.88479	1.52847
sp|Q15393|SF3B3_HUMAN	SF3B3	Splicing factor 3B subunit 3 OS=Homo sapiens GN=SF3B3 PE=1 SV=4	135.49	920000	500000	690000	3400000	2045000	6.31069	710000	2.88028	1.52621
sp|P00491|PNPH_HUMAN	PNP	Purine nucleoside phosphorylase OS=Homo sapiens GN=PNP PE=1 SV=2	32.1	1300000	590000	730000	4700000	2715000	6.43377	945000	2.87302	1.52257
sp|Q96IU4|ABHEB_HUMAN	ABHD14B	Protein ABHD14B OS=Homo sapiens GN=ABHD14B PE=1 SV=1	22.33	200000	100000	0.1	860000	430000	5.63347	150000	2.86667	1.51937
sp|O43148|MCES_HUMAN	RNMT	mRNA cap guanine-N7 methyltransferase OS=Homo sapiens GN=RNMT PE=1 SV=1	54.81	600000	220000	250000	2100000	1175000	6.07004	410000	2.86585	1.51896
sp|Q99570|PI3R4_HUMAN	PIK3R4	Phosphoinositide 3-kinase regulatory subunit 4 OS=Homo sapiens GN=PIK3R4 PE=1 SV=3	153.01	0.1	63000	0.1	180000	90000.1	4.95424	31500	2.85714	1.51457
sp|Q6UN15|FIP1_HUMAN	FIP1L1	Pre-mRNA 3'-end-processing factor FIP1 OS=Homo sapiens GN=FIP1L1 PE=1 SV=1	66.49	0.1	35000	0.1	100000	50000.1	4.69897	17500	2.85714	1.51457
sp|Q6P1J9|CDC73_HUMAN	CDC73	Parafibromin OS=Homo sapiens GN=CDC73 PE=1 SV=1	60.54	200000	0.1	71000	500000	285500	5.45561	100000	2.855	1.51349
sp|Q14653|IRF3_HUMAN	IRF3	Interferon regulatory factor 3 OS=Homo sapiens GN=IRF3 PE=1 SV=1	47.19	2800000	1200000	1400000	10000000	5700000	6.75587	2000000	2.85	1.51096
sp|Q13415|ORC1_HUMAN	ORC1	Origin recognition complex subunit 1 OS=Homo sapiens GN=ORC1 PE=1 SV=2	97.29	33000	0.1	0.1	94000	47000.1	4.6721	16500	2.84848	1.51019
sp|P30566|PUR8_HUMAN	ADSL	Adenylosuccinate lyase OS=Homo sapiens GN=ADSL PE=1 SV=2	54.85	400000	340000	200000	1900000	1050000	6.02119	370000	2.83784	1.50479
sp|P82921|RT21_HUMAN	MRPS21	28S ribosomal protein S21, mitochondrial OS=Homo sapiens GN=MRPS21 PE=1 SV=2	10.73	180000	36000	100000	510000	305000	5.4843	108000	2.82407	1.49778
sp|Q9HBM1|SPC25_HUMAN	SPC25	Kinetochore protein Spc25 OS=Homo sapiens GN=SPC25 PE=1 SV=1	26.14	0.1	39000	0.1	110000	55000.1	4.74036	19500	2.82051	1.49596
sp|P51692|STA5B_HUMAN	STAT5B	Signal transducer and activator of transcription 5B OS=Homo sapiens GN=STAT5B PE=1 SV=2	89.81	15000	0.1	0.1	42000	21000	4.32222	7500.05	2.79999	1.48542
sp|Q9H0R4|HDHD2_HUMAN	HDHD2	Haloacid dehalogenase-like hydrolase domain-containing protein 2 OS=Homo sapiens GN=HDHD2 PE=1 SV=1	28.52	23000	5600	0.1	80000	40000.1	4.60206	14300	2.79721	1.48399
sp|Q4G176|ACSF3_HUMAN	ACSF3	Acyl-CoA synthetase family member 3, mitochondrial OS=Homo sapiens GN=ACSF3 PE=1 SV=3	64.09	890000	130000	50000	2800000	1425000	6.15381	510000	2.79412	1.48239
sp|P52597|HNRPF_HUMAN	HNRNPF	Heterogeneous nuclear ribonucleoprotein F OS=Homo sapiens GN=HNRNPF PE=1 SV=3	45.64	4400000	2000000	2700000	15000000	8850000	6.94694	3200000	2.76562	1.46761
sp|P28838|AMPL_HUMAN	LAP3	Cytosol aminopeptidase OS=Homo sapiens GN=LAP3 PE=1 SV=3	56.13	4100000	4100000	5600000	17000000	11300000	7.05308	4100000	2.7561	1.46263
sp|P62424|RL7A_HUMAN	RPL7A	60S ribosomal protein L7a OS=Homo sapiens GN=RPL7A PE=1 SV=2	29.98	5700000	4100000	0.1	27000000	1.35e+07	7.13033	4900000	2.7551	1.46211
sp|O15258|RER1_HUMAN	RER1	Protein RER1 OS=Homo sapiens GN=RER1 PE=1 SV=1	22.94	69000	0.1	0.1	190000	95000.1	4.97772	34500.1	2.75362	1.46133
sp|P62847|RS24_HUMAN	RPS24	40S ribosomal protein S24 OS=Homo sapiens GN=RPS24 PE=1 SV=1	15.41	1200000	420000	660000	3800000	2230000	6.3483	810000	2.75309	1.46105
sp|P39023|RL3_HUMAN	RPL3	60S ribosomal protein L3 OS=Homo sapiens GN=RPL3 PE=1 SV=2	46.08	6000000	3900000	6200000	21000000	13600000	7.13354	4950000	2.74747	1.45811
sp|Q9H8H3|MET7A_HUMAN	METTL7A	Methyltransferase-like protein 7A OS=Homo sapiens GN=METTL7A PE=1 SV=1	28.3	120000	45000	0.1	450000	225000	5.35218	82500	2.72727	1.44746
sp|P35232|PHB_HUMAN	PHB	Prohibitin OS=Homo sapiens GN=PHB PE=1 SV=1	29.79	3600000	2100000	3500000	12000000	7750000	6.8893	2850000	2.7193	1.44323
sp|Q9NQ39|RS10L_HUMAN	RPS10P5	Putative 40S ribosomal protein S10-like OS=Homo sapiens GN=RPS10P5 PE=5 SV=1	20.11	520000	400000	0.1	2500000	1.25e+06	6.09691	460000	2.71739	1.44222
sp|P07437|TBB5_HUMAN	TUBB	Tubulin beta chain OS=Homo sapiens GN=TUBB PE=1 SV=2	49.64	17000000	6200000	5900000	57000000	31450000	7.49762	11600000	2.71121	1.43894
sp|Q9NV70|EXOC1_HUMAN	EXOC1	Exocyst complex component 1 OS=Homo sapiens GN=EXOC1 PE=1 SV=4	101.92	0.1	31000	0.1	84000	42000.1	4.62325	15500	2.70967	1.43812
sp|Q99961|SH3G1_HUMAN	SH3GL1	Endophilin-A2 OS=Homo sapiens GN=SH3GL1 PE=1 SV=1	41.46	330000	180000	280000	1100000	690000	5.83885	255000	2.70588	1.4361
sp|P62995|TRA2B_HUMAN	TRA2B	Transformer-2 protein homolog beta OS=Homo sapiens GN=TRA2B PE=1 SV=1	33.65	170000	0.1	0.1	460000	230000	5.36173	85000.1	2.70588	1.4361
sp|O94903|PLPHP_HUMAN	PROSC	Pyridoxal phosphate homeostasis protein OS=Homo sapiens GN=PROSC PE=1 SV=1	30.32	2100000	640000	2100000	5300000	3700000	6.5682	1370000	2.70073	1.43335
sp|P61224|RAP1B_HUMAN	RAP1B	Ras-related protein Rap-1b OS=Homo sapiens GN=RAP1B PE=1 SV=1	20.81	0.1	200000	0.1	540000	270000	5.43136	100000	2.7	1.43296
sp|Q6NZY4|ZCHC8_HUMAN	ZCCHC8	Zinc finger CCHC domain-containing protein 8 OS=Homo sapiens GN=ZCCHC8 PE=1 SV=2	78.53	130000	0.1	0.1	350000	175000	5.24304	65000.1	2.69231	1.42884
sp|Q14152|EIF3A_HUMAN	EIF3A	Eukaryotic translation initiation factor 3 subunit A OS=Homo sapiens GN=EIF3A PE=1 SV=1	166.47	4400000	2400000	3300000	15000000	9150000	6.96142	3400000	2.69118	1.42824
sp|O00148|DX39A_HUMAN	DDX39A	ATP-dependent RNA helicase DDX39A OS=Homo sapiens GN=DDX39A PE=1 SV=2	49.1	1400000	610000	0.1	5400000	2.7e+06	6.43136	1005000	2.68657	1.42576
KV2A7_MOUSE		Ig kappa chain V-II region 26-10 OS=Mus musculus PE=1 SV=1	12.27	550000000	530000000	290000000	2600000000	1445000000	9.15987	540000000	2.67593	1.42004
sp|Q99623|PHB2_HUMAN	PHB2	Prohibitin-2 OS=Homo sapiens GN=PHB2 PE=1 SV=2	33.28	2800000	900000	1400000	8500000	4950000	6.69461	1850000	2.67568	1.4199
sp|P16401|H15_HUMAN	HIST1H1B	Histone H1.5 OS=Homo sapiens GN=HIST1H1B PE=1 SV=3	22.57	19000000	440000	10000000	42000000	26000000	7.41497	9720000	2.6749	1.41948
IGKC_MOUSE		Ig kappa chain C region OS=Mus musculus PE=1 SV=1	11.77	85000000	69000000	41000000	370000000	205500000	8.31281	77000000	2.66883	1.41621
sp|P62899|RL31_HUMAN	RPL31	60S ribosomal protein L31 OS=Homo sapiens GN=RPL31 PE=1 SV=1	14.45	1500000	640000	910000	4800000	2855000	6.45561	1070000	2.66822	1.41588
sp|P48444|COPD_HUMAN	ARCN1	Coatomer subunit delta OS=Homo sapiens GN=ARCN1 PE=1 SV=1	57.17	1400000	700000	1900000	3700000	2800000	6.44716	1050000	2.66667	1.41504
sp|Q08211|DHX9_HUMAN	DHX9	ATP-dependent RNA helicase A OS=Homo sapiens GN=DHX9 PE=1 SV=4	140.87	1400000	1000000	490000	5900000	3195000	6.50447	1200000	2.6625	1.41278
sp|P49327|FAS_HUMAN	FASN	Fatty acid synthase OS=Homo sapiens GN=FASN PE=1 SV=3	273.25	8500000	3900000	5000000	28000000	16500000	7.21748	6200000	2.66129	1.41213
sp|O00425|IF2B3_HUMAN	IGF2BP3	Insulin-like growth factor 2 mRNA-binding protein 3 OS=Homo sapiens GN=IGF2BP3 PE=1 SV=2	63.67	1700000	1500000	1700000	6800000	4250000	6.62839	1600000	2.65625	1.40939
sp|P60866|RS20_HUMAN	RPS20	40S ribosomal protein S20 OS=Homo sapiens GN=RPS20 PE=1 SV=1	13.36	5800000	3200000	4900000	19000000	11950000	7.07737	4500000	2.65556	1.40901
sp|Q9NS86|LANC2_HUMAN	LANCL2	LanC-like protein 2 OS=Homo sapiens GN=LANCL2 PE=1 SV=1	50.82	83000	36000	76000	240000	158000	5.19866	59500	2.65546	1.40896
sp|O76003|GLRX3_HUMAN	GLRX3	Glutaredoxin-3 OS=Homo sapiens GN=GLRX3 PE=1 SV=2	37.41	480000	300000	770000	1300000	1035000	6.01494	390000	2.65385	1.40808
sp|P50990|TCPQ_HUMAN	CCT8	T-complex protein 1 subunit theta OS=Homo sapiens GN=CCT8 PE=1 SV=4	59.58	30000000	13000000	25000000	89000000	57000000	7.75587	21500000	2.65116	1.40663
sp|O00505|IMA4_HUMAN	KPNA3	Importin subunit alpha-4 OS=Homo sapiens GN=KPNA3 PE=1 SV=2	57.77	190000	180000	150000	830000	490000	5.6902	185000	2.64865	1.40526
sp|Q8IX90|SKA3_HUMAN	SKA3	Spindle and kinetochore-associated protein 3 OS=Homo sapiens GN=SKA3 PE=1 SV=2	46.33	0.1	36000	95000	0.1	47500.1	4.67669	18000	2.63888	1.39993
sp|Q9Y6D5|BIG2_HUMAN	ARFGEF2	Brefeldin A-inhibited guanine nucleotide-exchange protein 2 OS=Homo sapiens GN=ARFGEF2 PE=1 SV=3	201.91	92000	41000	0.1	350000	175000	5.24304	66500	2.63158	1.39593
sp|Q01518|CAP1_HUMAN	CAP1	Adenylyl cyclase-associated protein 1 OS=Homo sapiens GN=CAP1 PE=1 SV=5	51.87	1500000	660000	780000	4900000	2840000	6.45332	1080000	2.62963	1.39486
sp|P11166|GTR1_HUMAN	SLC2A1	Solute carrier family 2, facilitated glucose transporter member 1 OS=Homo sapiens GN=SLC2A1 PE=1 SV=2	54.05	80000	0.1	0.1	210000	105000	5.02119	40000.1	2.625	1.39232
sp|Q15208|STK38_HUMAN	STK38	Serine/threonine-protein kinase 38 OS=Homo sapiens GN=STK38 PE=1 SV=1	54.16	6500000	3800000	3000000	24000000	13500000	7.13033	5150000	2.62136	1.39032
sp|P32969|RL9_HUMAN	RPL9	60S ribosomal protein L9 OS=Homo sapiens GN=RPL9 PE=1 SV=1	21.85	2900000	690000	1800000	7600000	4700000	6.6721	1795000	2.61838	1.38868
sp|O75792|RNH2A_HUMAN	RNASEH2A	Ribonuclease H2 subunit A OS=Homo sapiens GN=RNASEH2A PE=1 SV=2	33.37	290000	170000	0.1	1200000	600000	5.77815	230000	2.6087	1.38333
sp|Q92835|SHIP1_HUMAN	INPP5D	Phosphatidylinositol 3,4,5-trisphosphate 5-phosphatase 1 OS=Homo sapiens GN=INPP5D PE=1 SV=2	133.21	140000	48000	130000	360000	245000	5.38917	94000	2.60638	1.38205
sp|Q15648|MED1_HUMAN	MED1	Mediator of RNA polymerase II transcription subunit 1 OS=Homo sapiens GN=MED1 PE=1 SV=4	168.37	8200	6000	0.1	37000	18500	4.26717	7100	2.60564	1.38164
sp|P61081|UBC12_HUMAN	UBE2M	NEDD8-conjugating enzyme Ubc12 OS=Homo sapiens GN=UBE2M PE=1 SV=1	20.89	460000	390000	510000	1700000	1105000	6.04336	425000	2.6	1.37851
sp|Q92945|FUBP2_HUMAN	KHSRP	Far upstream element-binding protein 2 OS=Homo sapiens GN=KHSRP PE=1 SV=4	73.07	2600000	2800000	3000000	11000000	7000000	6.8451	2700000	2.59259	1.3744
sp|P22102|PUR2_HUMAN	GART	Trifunctional purine biosynthetic protein adenosine-3 OS=Homo sapiens GN=GART PE=1 SV=1	107.7	4100000	630000	2200000	10000000	6100000	6.78533	2365000	2.57928	1.36697
sp|Q9C0I1|MTMRC_HUMAN	MTMR12	Myotubularin-related protein 12 OS=Homo sapiens GN=MTMR12 PE=1 SV=2	86.09	66000	0.1	0.1	170000	85000.1	4.92942	33000.1	2.57576	1.365
sp|P04280|PRP1_HUMAN	PRB1	Basic salivary proline-rich protein 1 OS=Homo sapiens GN=PRB1 PE=1 SV=2	38.52	0.1	66000	170000	0.1	85000.1	4.92942	33000.1	2.57576	1.365
sp|O15397|IPO8_HUMAN	IPO8	Importin-8 OS=Homo sapiens GN=IPO8 PE=1 SV=2	119.86	86000	35000	0.1	310000	155000	5.19033	60500	2.56198	1.35726
sp|P22626|ROA2_HUMAN	HNRNPA2B1	Heterogeneous nuclear ribonucleoproteins A2/B1 OS=Homo sapiens GN=HNRNPA2B1 PE=1 SV=2	37.41	13000000	6300000	8400000	41000000	24700000	7.3927	9650000	2.55959	1.35591
sp|O00233|PSMD9_HUMAN	PSMD9	26S proteasome non-ATPase regulatory subunit 9 OS=Homo sapiens GN=PSMD9 PE=1 SV=3	24.67	4800000	910000	6200000	8400000	7300000	6.86332	2855000	2.55692	1.35441
sp|Q4VC31|CCD58_HUMAN	CCDC58	Coiled-coil domain-containing protein 58 OS=Homo sapiens GN=CCDC58 PE=1 SV=1	16.61	47000	0.1	0.1	120000	60000.1	4.77815	23500	2.55319	1.3523
sp|Q96Q83|ALKB3_HUMAN	ALKBH3	Alpha-ketoglutarate-dependent dioxygenase alkB homolog 3 OS=Homo sapiens GN=ALKBH3 PE=1 SV=1	33.35	820000	500000	770000	2600000	1685000	6.2266	660000	2.55303	1.35221
sp|Q9NQ92|COPRS_HUMAN	COPRS	Coordinator of PRMT5 and differentiation stimulator OS=Homo sapiens GN=COPRS PE=1 SV=3	20.05	74000	32000	110000	160000	135000	5.13033	53000	2.54717	1.3489
sp|Q92769|HDAC2_HUMAN	HDAC2	Histone deacetylase 2 OS=Homo sapiens GN=HDAC2 PE=1 SV=2	55.33	1100000	0.1	0.1	2800000	1.4e+06	6.14613	550000	2.54545	1.34792
sp|P09543|CN37_HUMAN	CNP	2',3'-cyclic-nucleotide 3'-phosphodiesterase OS=Homo sapiens GN=CNP PE=1 SV=2	47.55	110000	0.1	0.1	280000	140000	5.14613	55000.1	2.54545	1.34792
sp|P50213|IDH3A_HUMAN	IDH3A	Isocitrate dehydrogenase [NAD] subunit alpha, mitochondrial OS=Homo sapiens GN=IDH3A PE=1 SV=1	39.57	790000	0.1	410000	1600000	1005000	6.00217	395000	2.5443	1.34727
sp|P40227|TCPZ_HUMAN	CCT6A	T-complex protein 1 subunit zeta OS=Homo sapiens GN=CCT6A PE=1 SV=3	57.99	6500000	2700000	3400000	20000000	11700000	7.06819	4600000	2.54348	1.3468
sp|P52292|IMA1_HUMAN	KPNA2	Importin subunit alpha-1 OS=Homo sapiens GN=KPNA2 PE=1 SV=1	57.83	500000	300000	130000	1900000	1015000	6.00647	400000	2.5375	1.34341
sp|P38606|VATA_HUMAN	ATP6V1A	V-type proton ATPase catalytic subunit A OS=Homo sapiens GN=ATP6V1A PE=1 SV=2	68.26	390000	300000	250000	1500000	875000	5.94201	345000	2.53623	1.34269
sp|Q9BYG3|MK67I_HUMAN	NIFK	MKI67 FHA domain-interacting nucleolar phosphoprotein OS=Homo sapiens GN=NIFK PE=1 SV=1	34.2	45000	34000	0.1	200000	100000	5	39500	2.53165	1.34008
sp|P15880|RS2_HUMAN	RPS2	40S ribosomal protein S2 OS=Homo sapiens GN=RPS2 PE=1 SV=2	31.3	5500000	3800000	4500000	19000000	11750000	7.07004	4650000	2.52688	1.33736
sp|Q9Y2B0|CNPY2_HUMAN	CNPY2	Protein canopy homolog 2 OS=Homo sapiens GN=CNPY2 PE=1 SV=1	20.64	240000	140000	550000	410000	480000	5.68124	190000	2.52632	1.33703
sp|P17987|TCPA_HUMAN	TCP1	T-complex protein 1 subunit alpha OS=Homo sapiens GN=TCP1 PE=1 SV=1	60.31	6700000	3600000	4000000	22000000	13000000	7.11394	5150000	2.52427	1.33587
sp|Q9UJW0|DCTN4_HUMAN	DCTN4	Dynactin subunit 4 OS=Homo sapiens GN=DCTN4 PE=1 SV=1	52.3	85000	34000	0.1	300000	150000	5.17609	59500	2.52101	1.334
sp|P68400|CSK21_HUMAN	CSNK2A1	Casein kinase II subunit alpha OS=Homo sapiens GN=CSNK2A1 PE=1 SV=1	45.11	510000	280000	590000	1400000	995000	5.99782	395000	2.51899	1.33284
sp|P17858|PFKAL_HUMAN	PFKL	ATP-dependent 6-phosphofructokinase, liver type OS=Homo sapiens GN=PFKL PE=1 SV=6	84.96	680000	210000	33000	2200000	1116500	6.04786	445000	2.50899	1.32711
sp|P09936|UCHL1_HUMAN	UCHL1	Ubiquitin carboxyl-terminal hydrolase isozyme L1 OS=Homo sapiens GN=UCHL1 PE=1 SV=2	24.81	2100000	730000	0.1	7100000	3.55e+06	6.55023	1415000	2.50883	1.32702
sp|P19525|E2AK2_HUMAN	EIF2AK2	Interferon-induced, double-stranded RNA-activated protein kinase OS=Homo sapiens GN=EIF2AK2 PE=1 SV=2	62.06	750000	340000	230000	2500000	1365000	6.13513	545000	2.50459	1.32457
sp|Q12840|KIF5A_HUMAN	KIF5A	Kinesin heavy chain isoform 5A OS=Homo sapiens GN=KIF5A PE=1 SV=2	117.31	510000	280000	77000	1900000	988500	5.99498	395000	2.50253	1.32339
sp|O75688|PPM1B_HUMAN	PPM1B	Protein phosphatase 1B OS=Homo sapiens GN=PPM1B PE=1 SV=1	52.61	5900000	2100000	4000000	16000000	10000000	7	4000000	2.5	1.32193
sp|P28070|PSB4_HUMAN	PSMB4	Proteasome subunit beta type-4 OS=Homo sapiens GN=PSMB4 PE=1 SV=4	29.19	340000	0.1	0.1	850000	425000	5.62839	170000	2.5	1.32193
sp|Q9UBB6|NCDN_HUMAN	NCDN	Neurochondrin OS=Homo sapiens GN=NCDN PE=1 SV=1	78.81	60000	0.1	0.1	150000	75000.1	4.87506	30000	2.5	1.32193
sp|Q15437|SC23B_HUMAN	SEC23B	Protein transport protein Sec23B OS=Homo sapiens GN=SEC23B PE=1 SV=2	86.42	440000	520000	790000	1600000	1195000	6.07737	480000	2.48958	1.3159
sp|Q13283|G3BP1_HUMAN	G3BP1	Ras GTPase-activating protein-binding protein 1 OS=Homo sapiens GN=G3BP1 PE=1 SV=1	52.13	1300000	550000	1200000	3400000	2300000	6.36173	925000	2.48649	1.31411
sp|P60228|EIF3E_HUMAN	EIF3E	Eukaryotic translation initiation factor 3 subunit E OS=Homo sapiens GN=EIF3E PE=1 SV=1	52.19	1000000	690000	0.1	4200000	2.1e+06	6.32222	845000	2.48521	1.31337
sp|O00203|AP3B1_HUMAN	AP3B1	AP-3 complex subunit beta-1 OS=Homo sapiens GN=AP3B1 PE=1 SV=3	121.24	340000	63000	0.1	1000000	500000	5.69897	201500	2.48139	1.31115
sp|O75663|TIPRL_HUMAN	TIPRL	TIP41-like protein OS=Homo sapiens GN=TIPRL PE=1 SV=2	31.42	3300000	1300000	2400000	9000000	5700000	6.75587	2300000	2.47826	1.30933
sp|Q9Y6A5|TACC3_HUMAN	TACC3	Transforming acidic coiled-coil-containing protein 3 OS=Homo sapiens GN=TACC3 PE=1 SV=1	90.3	430000	370000	780000	1200000	990000	5.99564	400000	2.475	1.30743
sp|P38159|RBMX_HUMAN	RBMX	RNA-binding motif protein, X chromosome OS=Homo sapiens GN=RBMX PE=1 SV=3	42.31	120000	180000	230000	510000	370000	5.5682	150000	2.46667	1.30256
sp|P54136|SYRC_HUMAN	RARS	Arginine--tRNA ligase, cytoplasmic OS=Homo sapiens GN=RARS PE=1 SV=2	75.33	2500000	990000	800000	7800000	4300000	6.63347	1745000	2.46418	1.30111
sp|P62191|PRS4_HUMAN	PSMC1	26S protease regulatory subunit 4 OS=Homo sapiens GN=PSMC1 PE=1 SV=1	49.15	850000	210000	910000	1700000	1305000	6.11561	530000	2.46226	1.29999
sp|Q9P000|COMD9_HUMAN	COMMD9	COMM domain-containing protein 9 OS=Homo sapiens GN=COMMD9 PE=1 SV=2	21.81	11000	0.1	0.1	27000	13500	4.13034	5500.05	2.45453	1.29545
sp|Q00610|CLH1_HUMAN	CLTC	Clathrin heavy chain 1 OS=Homo sapiens GN=CLTC PE=1 SV=5	191.49	7200000	3000000	7000000	18000000	12500000	7.09691	5100000	2.45098	1.29336
sp|Q15024|EXOS7_HUMAN	EXOSC7	Exosome complex component RRP42 OS=Homo sapiens GN=EXOSC7 PE=1 SV=3	31.8	200000	41000	0.1	590000	295000	5.46982	120500	2.44813	1.29168
sp|P16615|AT2A2_HUMAN	ATP2A2	Sarcoplasmic/endoplasmic reticulum calcium ATPase 2 OS=Homo sapiens GN=ATP2A2 PE=1 SV=1	114.68	2800000	1000000	2600000	6700000	4650000	6.66745	1900000	2.44737	1.29123
sp|P06239|LCK_HUMAN	LCK	Tyrosine-protein kinase Lck OS=Homo sapiens GN=LCK PE=1 SV=6	57.96	1400000	440000	0.1	4500000	2.25e+06	6.35218	920000	2.44565	1.29022
sp|P52209|6PGD_HUMAN	PGD	6-phosphogluconate dehydrogenase, decarboxylating OS=Homo sapiens GN=PGD PE=1 SV=3	53.11	4300000	1400000	1900000	12000000	6950000	6.84198	2850000	2.4386	1.28605
sp|O95573|ACSL3_HUMAN	ACSL3	Long-chain-fatty-acid--CoA ligase 3 OS=Homo sapiens GN=ACSL3 PE=1 SV=3	80.37	520000	220000	0.1	1800000	900000	5.95424	370000	2.43243	1.2824
sp|Q96AB3|ISOC2_HUMAN	ISOC2	Isochorismatase domain-containing protein 2 OS=Homo sapiens GN=ISOC2 PE=1 SV=1	22.32	200000	86000	64000	630000	347000	5.54033	143000	2.42657	1.27892
sp|Q8IZL8|PELP1_HUMAN	PELP1	Proline-, glutamic acid- and leucine-rich protein 1 OS=Homo sapiens GN=PELP1 PE=1 SV=2	119.62	66000	0.1	0.1	160000	80000.1	4.90309	33000.1	2.42424	1.27753
sp|Q14691|PSF1_HUMAN	GINS1	DNA replication complex GINS protein PSF1 OS=Homo sapiens GN=GINS1 PE=1 SV=1	22.97	42000	36000	89000	100000	94500	4.97543	39000	2.42308	1.27684
sp|Q9NVX2|NLE1_HUMAN	NLE1	Notchless protein homolog 1 OS=Homo sapiens GN=NLE1 PE=1 SV=4	53.29	2100000	1700000	1300000	7900000	4600000	6.66276	1900000	2.42105	1.27563
sp|P49368|TCPG_HUMAN	CCT3	T-complex protein 1 subunit gamma OS=Homo sapiens GN=CCT3 PE=1 SV=4	60.5	12000000	4800000	7600000	33000000	20300000	7.3075	8400000	2.41667	1.27302
sp|Q99615|DNJC7_HUMAN	DNAJC7	DnaJ homolog subfamily C member 7 OS=Homo sapiens GN=DNAJC7 PE=1 SV=2	56.4	550000	88000	560000	980000	770000	5.88649	319000	2.41379	1.2713
sp|Q9NZD8|SPG21_HUMAN	SPG21	Maspardin OS=Homo sapiens GN=SPG21 PE=1 SV=1	34.94	15000	4900	0.1	48000	24000	4.38021	9950	2.41207	1.27027
sp|Q66PJ3|AR6P4_HUMAN	ARL6IP4	ADP-ribosylation factor-like protein 6-interacting protein 4 OS=Homo sapiens GN=ARL6IP4 PE=1 SV=2	44.89	0.1	170000	220000	190000	205000	5.31175	85000.1	2.41176	1.27009
sp|Q9Y2R9|RT07_HUMAN	MRPS7	28S ribosomal protein S7, mitochondrial OS=Homo sapiens GN=MRPS7 PE=1 SV=2	28.12	1400000	840000	2500000	2900000	2700000	6.43136	1120000	2.41071	1.26946
sp|Q9Y262|EIF3L_HUMAN	EIF3L	Eukaryotic translation initiation factor 3 subunit L OS=Homo sapiens GN=EIF3L PE=1 SV=1	66.68	1500000	260000	340000	3900000	2120000	6.32634	880000	2.40909	1.26849
sp|P16885|PLCG2_HUMAN	PLCG2	1-phosphatidylinositol 4,5-bisphosphate phosphodiesterase gamma-2 OS=Homo sapiens GN=PLCG2 PE=1 SV=4	147.78	4200000	2000000	2900000	12000000	7450000	6.87216	3100000	2.40323	1.26497
sp|Q96HS1|PGAM5_HUMAN	PGAM5	Serine/threonine-protein phosphatase PGAM5, mitochondrial OS=Homo sapiens GN=PGAM5 PE=1 SV=2	31.98	720000	780000	1300000	2300000	1800000	6.25527	750000	2.4	1.26303
sp|P56192|SYMC_HUMAN	MARS	Methionine--tRNA ligase, cytoplasmic OS=Homo sapiens GN=MARS PE=1 SV=2	101.05	5800000	1300000	2000000	15000000	8500000	6.92942	3550000	2.39437	1.25964
sp|Q99640|PMYT1_HUMAN	PKMYT1	Membrane-associated tyrosine- and threonine-specific cdc2-inhibitory kinase OS=Homo sapiens GN=PKMYT1 PE=1 SV=1	54.49	7100	0.1	0.1	17000	8500.05	3.92942	3550.05	2.39435	1.25963
sp|P25325|THTM_HUMAN	MPST	3-mercaptopyruvate sulfurtransferase OS=Homo sapiens GN=MPST PE=1 SV=3	33.16	75000	31000	53000	200000	126500	5.10209	53000	2.38679	1.25507
sp|P40926|MDHM_HUMAN	MDH2	Malate dehydrogenase, mitochondrial OS=Homo sapiens GN=MDH2 PE=1 SV=3	35.48	4300000	2000000	4000000	11000000	7500000	6.87506	3150000	2.38095	1.25154
sp|Q9UNP9|PPIE_HUMAN	PPIE	Peptidyl-prolyl cis-trans isomerase E OS=Homo sapiens GN=PPIE PE=1 SV=1	33.41	660000	290000	660000	1600000	1130000	6.05308	475000	2.37895	1.25032
sp|P11142|HSP7C_HUMAN	HSPA8	Heat shock cognate 71 kDa protein OS=Homo sapiens GN=HSPA8 PE=1 SV=1	70.85	23000000	8200000	18000000	56000000	37000000	7.5682	15600000	2.37179	1.24598
sp|Q9UPY8|MARE3_HUMAN	MAPRE3	Microtubule-associated protein RP/EB family member 3 OS=Homo sapiens GN=MAPRE3 PE=1 SV=1	31.96	460000	0.1	280000	810000	545000	5.7364	230000	2.36956	1.24462
sp|P78406|RAE1L_HUMAN	RAE1	mRNA export factor OS=Homo sapiens GN=RAE1 PE=1 SV=1	40.94	190000	0.1	0.1	450000	225000	5.35218	95000.1	2.36842	1.24393
tr|D3DUZ3|D3DUZ3_HUMAN	IFI16	Interferon, gamma-inducible protein 16, isoform CRA_a OS=Homo sapiens GN=IFI16 PE=4 SV=1	82.37	760000	440000	440000	2400000	1420000	6.15229	600000	2.36667	1.24286
sp|O75643|U520_HUMAN	SNRNP200	U5 small nuclear ribonucleoprotein 200 kDa helicase OS=Homo sapiens GN=SNRNP200 PE=1 SV=2	244.35	1400000	410000	580000	3700000	2140000	6.33041	905000	2.36464	1.24162
sp|P62987|RL40_HUMAN	UBA52	Ubiquitin-60S ribosomal protein L40 OS=Homo sapiens GN=UBA52 PE=1 SV=2	14.72	5400000	3400000	11000000	9800000	10400000	7.01703	4400000	2.36364	1.24101
sp|P61764|STXB1_HUMAN	STXBP1	Syntaxin-binding protein 1 OS=Homo sapiens GN=STXBP1 PE=1 SV=1	67.53	130000	63000	96000	360000	228000	5.35793	96500	2.36269	1.24043
sp|P37802|TAGL2_HUMAN	TAGLN2	Transgelin-2 OS=Homo sapiens GN=TAGLN2 PE=1 SV=3	22.38	2000000	1100000	920000	6400000	3660000	6.56348	1550000	2.36129	1.23958
sp|P51148|RAB5C_HUMAN	RAB5C	Ras-related protein Rab-5C OS=Homo sapiens GN=RAB5C PE=1 SV=2	23.47	370000	0.1	210000	660000	435000	5.63849	185000	2.35135	1.23349
sp|Q92526|TCPW_HUMAN	CCT6B	T-complex protein 1 subunit zeta-2 OS=Homo sapiens GN=CCT6B PE=1 SV=5	57.78	1700000	770000	1400000	4400000	2900000	6.4624	1235000	2.34818	1.23154
sp|P09525|ANXA4_HUMAN	ANXA4	Annexin A4 OS=Homo sapiens GN=ANXA4 PE=1 SV=4	35.86	39000	25000	0.1	150000	75000.1	4.87506	32000	2.34375	1.22882
sp|Q9BVA1|TBB2B_HUMAN	TUBB2B	Tubulin beta-2B chain OS=Homo sapiens GN=TUBB2B PE=1 SV=1	49.92	17000000	15000000	12000000	63000000	37500000	7.57403	16000000	2.34375	1.22882
sp|P14621|ACYP2_HUMAN	ACYP2	Acylphosphatase-2 OS=Homo sapiens GN=ACYP2 PE=1 SV=2	11.13	910000	250000	710000	2000000	1355000	6.13194	580000	2.33621	1.22417
sp|O00299|CLIC1_HUMAN	CLIC1	Chloride intracellular channel protein 1 OS=Homo sapiens GN=CLIC1 PE=1 SV=4	26.91	990000	350000	630000	2500000	1565000	6.19451	670000	2.33582	1.22393
sp|Q14847|LASP1_HUMAN	LASP1	LIM and SH3 domain protein 1 OS=Homo sapiens GN=LASP1 PE=1 SV=2	29.7	6000000	4500000	7500000	17000000	12250000	7.08814	5250000	2.33333	1.22239
sp|Q9Y314|NOSIP_HUMAN	NOSIP	Nitric oxide synthase-interacting protein OS=Homo sapiens GN=NOSIP PE=1 SV=1	33.15	160000	80000	330000	230000	280000	5.44716	120000	2.33333	1.22239
sp|Q969P6|TOP1M_HUMAN	TOP1MT	DNA topoisomerase I, mitochondrial OS=Homo sapiens GN=TOP1MT PE=1 SV=1	69.83	250000	0.1	0.1	580000	290000	5.4624	125000	2.32	1.21412
sp|Q9Y250|LZTS1_HUMAN	LZTS1	Leucine zipper putative tumor suppressor 1 OS=Homo sapiens GN=LZTS1 PE=1 SV=3	66.57	0.1	69000	0.1	160000	80000.1	4.90309	34500.1	2.31884	1.2134
sp|P21796|VDAC1_HUMAN	VDAC1	Voltage-dependent anion-selective channel protein 1 OS=Homo sapiens GN=VDAC1 PE=1 SV=2	30.75	1800000	810000	440000	5600000	3020000	6.48001	1305000	2.31418	1.2105
sp|O76094|SRP72_HUMAN	SRP72	Signal recognition particle subunit SRP72 OS=Homo sapiens GN=SRP72 PE=1 SV=3	74.56	0.1	550000	320000	950000	635000	5.80277	275000	2.30909	1.20732
sp|Q9Y266|NUDC_HUMAN	NUDC	Nuclear migration protein nudC OS=Homo sapiens GN=NUDC PE=1 SV=1	38.22	7700000	4000000	5000000	22000000	13500000	7.13033	5850000	2.30769	1.20645
sp|Q8TAQ2|SMRC2_HUMAN	SMARCC2	SWI/S0.1 complex subunit SMARCC2 OS=Homo sapiens GN=SMARCC2 PE=1 SV=1	132.8	230000	160000	420000	480000	450000	5.65321	195000	2.30769	1.20645
sp|Q80.150|DOCK8_HUMAN	DOCK8	Dedicator of cytokinesis protein 8 OS=Homo sapiens GN=DOCK8 PE=1 SV=3	238.38	28000	11000	64000	26000	45000	4.65321	19500	2.30769	1.20645
sp|Q14151|SAFB2_HUMAN	SAFB2	Scaffold attachment factor B2 OS=Homo sapiens GN=SAFB2 PE=1 SV=1	107.41	0.1	91000	0.1	210000	105000	5.02119	45500.1	2.30769	1.20645
sp|P27348|1433T_HUMAN	YWHAQ	14-3-3 protein theta OS=Homo sapiens GN=YWHAQ PE=1 SV=1	27.75	5700000	3100000	4300000	16000000	10150000	7.00647	4400000	2.30682	1.2059
sp|Q86WQ0|NR2CA_HUMAN	NR2C2AP	Nuclear receptor 2C2-associated protein OS=Homo sapiens GN=NR2C2AP PE=1 SV=1	15.87	0.1	23000	0.1	53000	26500	4.42325	11500	2.30434	1.20435
sp|P62280|RS11_HUMAN	RPS11	40S ribosomal protein S11 OS=Homo sapiens GN=RPS11 PE=1 SV=3	18.42	4400000	1200000	4300000	8600000	6450000	6.80956	2800000	2.30357	1.20387
sp|Q92552|RT27_HUMAN	MRPS27	28S ribosomal protein S27, mitochondrial OS=Homo sapiens GN=MRPS27 PE=1 SV=3	47.58	210000	42000	0.1	580000	290000	5.4624	126000	2.30159	1.20263
sp|Q9BPZ3|PAIP2_HUMAN	PAIP2	Polyadenylate-binding protein-interacting protein 2 OS=Homo sapiens GN=PAIP2 PE=1 SV=1	14.97	49000	64000	0.1	260000	130000	5.11394	56500	2.30089	1.20219
sp|Q9UMS4|PRP19_HUMAN	PRPF19	Pre-mRNA-processing factor 19 OS=Homo sapiens GN=PRPF19 PE=1 SV=1	55.15	1100000	540000	470000	3300000	1885000	6.27531	820000	2.29878	1.20087
sp|Q9UBS4|DJB11_HUMAN	DNAJB11	DnaJ homolog subfamily B member 11 OS=Homo sapiens GN=DNAJB11 PE=1 SV=1	40.49	510000	600000	750000	1800000	1275000	6.10551	555000	2.2973	1.19994
sp|P52272|HNRPM_HUMAN	HNRNPM	Heterogeneous nuclear ribonucleoprotein M OS=Homo sapiens GN=HNRNPM PE=1 SV=3	77.46	4000000	1800000	1300000	12000000	6650000	6.82282	2900000	2.2931	1.1973
sp|Q14240|IF4A2_HUMAN	EIF4A2	Eukaryotic initiation factor 4A-II OS=Homo sapiens GN=EIF4A2 PE=1 SV=2	46.37	7900000	2800000	5500000	19000000	12250000	7.08814	5350000	2.28972	1.19517
sp|O94905|ERLN2_HUMAN	ERLIN2	Erlin-2 OS=Homo sapiens GN=ERLIN2 PE=1 SV=1	37.82	310000	140000	810000	220000	515000	5.71181	225000	2.28889	1.19465
sp|Q9BZI7|REN3B_HUMAN	UPF3B	Regulator of nonsense transcripts 3B OS=Homo sapiens GN=UPF3B PE=1 SV=1	57.73	1400000	480000	0.1	4300000	2.15e+06	6.33244	940000	2.28723	1.1936
sp|Q5K651|SAMD9_HUMAN	SAMD9	Sterile alpha motif domain-containing protein 9 OS=Homo sapiens GN=SAMD9 PE=1 SV=1	184.16	35000	0.1	0.1	80000	40000.1	4.60206	17500	2.28571	1.19264
sp|P52630|STAT2_HUMAN	STAT2	Signal transducer and activator of transcription 2 OS=Homo sapiens GN=STAT2 PE=1 SV=1	97.85	300000	230000	330000	880000	605000	5.78176	265000	2.28302	1.19094
sp|O95429|BAG4_HUMAN	BAG4	BAG family molecular chaperone regulator 4 OS=Homo sapiens GN=BAG4 PE=1 SV=1	49.56	39000	0.1	0.1	89000	44500.1	4.64836	19500	2.28205	1.19033
sp|Q9UPR0|PLCL2_HUMAN	PLCL2	Inactive phospholipase C-like protein 2 OS=Homo sapiens GN=PLCL2 PE=1 SV=2	125.79	180000	88000	0.1	610000	305000	5.4843	134000	2.27612	1.18658
sp|Q16891|MIC60_HUMAN	IMMT	MICOS complex subunit MIC60 OS=Homo sapiens GN=IMMT PE=1 SV=1	83.63	3600000	1500000	1600000	10000000	5800000	6.76343	2550000	2.27451	1.18556
sp|P18085|ARF4_HUMAN	ARF4	ADP-ribosylation factor 4 OS=Homo sapiens GN=ARF4 PE=1 SV=3	20.5	1200000	560000	600000	3400000	2000000	6.30103	880000	2.27273	1.18442
sp|Q96SZ5|AEDO_HUMAN	ADO	2-aminoethanethiol dioxygenase OS=Homo sapiens GN=ADO PE=1 SV=2	29.73	41000	0.1	0.1	93000	46500.1	4.66745	20500	2.26829	1.1816
sp|P35637|FUS_HUMAN	FUS	RNA-binding protein FUS OS=Homo sapiens GN=FUS PE=1 SV=1	53.39	2200000	1400000	960000	7200000	4080000	6.61066	1800000	2.26667	1.18057
sp|Q06323|PSME1_HUMAN	PSME1	Proteasome activator complex subunit 1 OS=Homo sapiens GN=PSME1 PE=1 SV=1	28.71	4000000	2400000	3500000	11000000	7250000	6.86034	3200000	2.26562	1.17991
sp|Q8NB90|SPAT5_HUMAN	SPATA5	Spermatogenesis-associated protein 5 OS=Homo sapiens GN=SPATA5 PE=1 SV=3	97.84	19000	0.1	0.1	43000	21500	4.33244	9500.05	2.26315	1.17833
sp|P47914|RL29_HUMAN	RPL29	60S ribosomal protein L29 OS=Homo sapiens GN=RPL29 PE=1 SV=2	17.74	2900000	990000	2900000	5900000	4400000	6.64345	1945000	2.26221	1.17773
sp|Q8NC51|PAIRB_HUMAN	SERBP1	Plasminogen activator inhibitor 1 RNA-binding protein OS=Homo sapiens GN=SERBP1 PE=1 SV=2	44.94	11000000	6200000	6900000	32000000	19450000	7.28892	8600000	2.26163	1.17736
sp|Q70Z53|F10C1_HUMAN	FRA10AC1	Protein FRA10AC1 OS=Homo sapiens GN=FRA10AC1 PE=1 SV=3	37.52	1900000	100000	520000	4000000	2260000	6.35411	1000000	2.26	1.17632
sp|Q8N684|CPSF7_HUMAN	CPSF7	Cleavage and polyadenylation specificity factor subunit 7 OS=Homo sapiens GN=CPSF7 PE=1 SV=1	52.02	170000	38000	200000	270000	235000	5.37107	104000	2.25962	1.17608
sp|P43307|SSRA_HUMAN	SSR1	Translocon-associated protein subunit alpha OS=Homo sapiens GN=SSR1 PE=1 SV=3	32.22	700000	85000	73000	1700000	886500	5.94768	392500	2.2586	1.17543
sp|Q96F86|EDC3_HUMAN	EDC3	Enhancer of mRNA-decapping protein 3 OS=Homo sapiens GN=EDC3 PE=1 SV=1	56.04	93000	0.1	0.1	210000	105000	5.02119	46500.1	2.25806	1.17509
sp|P24534|EF1B_HUMAN	EEF1B2	Elongation factor 1-beta OS=Homo sapiens GN=EEF1B2 PE=1 SV=3	24.75	8100000	3600000	8400000	18000000	13200000	7.12057	5850000	2.25641	1.17403
sp|P50395|GDIB_HUMAN	GDI2	Rab GDP dissociation inhibitor beta OS=Homo sapiens GN=GDI2 PE=1 SV=2	50.63	2800000	1100000	2600000	6200000	4400000	6.64345	1950000	2.25641	1.17403
sp|Q01433|AMPD2_HUMAN	AMPD2	AMP deaminase 2 OS=Homo sapiens GN=AMPD2 PE=1 SV=2	100.62	71000	0.1	0.1	160000	80000.1	4.90309	35500.1	2.25352	1.17218
sp|Q12906|ILF3_HUMAN	ILF3	Interleukin enhancer-binding factor 3 OS=Homo sapiens GN=ILF3 PE=1 SV=3	95.28	4200000	1400000	3300000	9300000	6300000	6.79934	2800000	2.25	1.16993
sp|O75390|CISY_HUMAN	CS	Citrate synthase, mitochondrial OS=Homo sapiens GN=CS PE=1 SV=2	51.68	2200000	960000	1200000	5900000	3550000	6.55023	1580000	2.24684	1.16789
tr|B1ALA9|B1ALA9_HUMAN	PRPS1	Ribose-phosphate pyrophosphokinase 1 OS=Homo sapiens GN=PRPS1 PE=1 SV=1	24.07	36000	13000	0.1	110000	55000.1	4.74036	24500	2.2449	1.16665
sp|P46379|BAG6_HUMAN	BAG6	Large proline-rich protein BAG6 OS=Homo sapiens GN=BAG6 PE=1 SV=2	119.33	49000	0.1	0.1	110000	55000.1	4.74036	24500	2.2449	1.16665
sp|Q13347|EIF3I_HUMAN	EIF3I	Eukaryotic translation initiation factor 3 subunit I OS=Homo sapiens GN=EIF3I PE=1 SV=1	36.48	2500000	1600000	2100000	7100000	4600000	6.66276	2050000	2.2439	1.16601
sp|Q15084|PDIA6_HUMAN	PDIA6	Protein disulfide-isomerase A6 OS=Homo sapiens GN=PDIA6 PE=1 SV=1	48.09	16000000	9000000	14000000	42000000	28000000	7.44716	12500000	2.24	1.1635
sp|P46779|RL28_HUMAN	RPL28	60S ribosomal protein L28 OS=Homo sapiens GN=RPL28 PE=1 SV=3	15.74	3600000	2700000	4400000	9700000	7050000	6.84819	3150000	2.2381	1.16227
sp|Q2NL82|TSR1_HUMAN	TSR1	Pre-rRNA-processing protein TSR1 homolog OS=Homo sapiens GN=TSR1 PE=1 SV=1	91.75	200000	140000	0.1	760000	380000	5.57978	170000	2.23529	1.16046
sp|Q9HCU8|DPOD4_HUMAN	POLD4	DNA polymerase delta subunit 4 OS=Homo sapiens GN=POLD4 PE=1 SV=1	12.43	220000	150000	66000	760000	413000	5.61595	185000	2.23243	1.15862
sp|P43034|LIS1_HUMAN	PAFAH1B1	Platelet-activating factor acetylhydrolase IB subunit alpha OS=Homo sapiens GN=PAFAH1B1 PE=1 SV=2	46.61	720000	25000	460000	1200000	830000	5.91908	372500	2.22819	1.15587
sp|Q99426|TBCB_HUMAN	TBCB	Tubulin-folding cofactor B OS=Homo sapiens GN=TBCB PE=1 SV=2	27.31	470000	160000	0.1	1400000	700000	5.8451	315000	2.22222	1.152
sp|P42704|LPPRC_HUMAN	LRPPRC	Leucine-rich PPR motif-containing protein, mitochondrial OS=Homo sapiens GN=LRPPRC PE=1 SV=3	157.81	4300000	2000000	3000000	11000000	7000000	6.8451	3150000	2.22222	1.152
sp|Q96HP0|DOCK6_HUMAN	DOCK6	Dedicator of cytokinesis protein 6 OS=Homo sapiens GN=DOCK6 PE=1 SV=3	229.41	6300	0.1	0.1	14000	7000.05	3.8451	3150.05	2.2222	1.15199
sp|O14579|COPE_HUMAN	COPE	Coatomer subunit epsilon OS=Homo sapiens GN=COPE PE=1 SV=3	34.46	290000	120000	130000	780000	455000	5.65801	205000	2.21951	1.15024
sp|O95881|TXD12_HUMAN	TXNDC12	Thioredoxin domain-containing protein 12 OS=Homo sapiens GN=TXNDC12 PE=1 SV=1	19.19	710000	430000	930000	1600000	1265000	6.10209	570000	2.2193	1.1501
sp|Q9UL46|PSME2_HUMAN	PSME2	Proteasome activator complex subunit 2 OS=Homo sapiens GN=PSME2 PE=1 SV=4	27.38	2200000	16000	13000	4900000	2456500	6.39032	1108000	2.21706	1.14865
sp|Q9Y295|DRG1_HUMAN	DRG1	Developmentally-regulated GTP-binding protein 1 OS=Homo sapiens GN=DRG1 PE=1 SV=1	40.52	2000000	710000	1500000	4500000	3000000	6.47712	1355000	2.21402	1.14667
sp|Q6IQ49|SDE2_HUMAN	SDE2	Protein SDE2 homolog OS=Homo sapiens GN=SDE2 PE=1 SV=1	49.71	28000	99000	31000	250000	140500	5.14768	63500	2.2126	1.14574
sp|Q13185|CBX3_HUMAN	CBX3	Chromobox protein homolog 3 OS=Homo sapiens GN=CBX3 PE=1 SV=4	20.8	1700000	1600000	1400000	5900000	3650000	6.56229	1650000	2.21212	1.14543
sp|P57076|CU059_HUMAN	C21orf59	UPF0769 protein C21orf59 OS=Homo sapiens GN=C21orf59 PE=1 SV=1	33.2	190000	0.1	0.1	420000	210000	5.32222	95000.1	2.21053	1.14439
sp|O43684|BUB3_HUMAN	BUB3	Mitotic checkpoint protein BUB3 OS=Homo sapiens GN=BUB3 PE=1 SV=1	37.13	2600000	1200000	790000	7600000	4195000	6.62273	1900000	2.20789	1.14267
sp|O15357|SHIP2_HUMAN	INPPL1	Phosphatidylinositol 3,4,5-trisphosphate 5-phosphatase 2 OS=Homo sapiens GN=INPPL1 PE=1 SV=2	138.51	200000	91000	0.1	640000	320000	5.50515	145500	2.19931	1.13705
sp|P49411|EFTU_HUMAN	TUFM	Elongation factor Tu, mitochondrial OS=Homo sapiens GN=TUFM PE=1 SV=2	49.51	25000000	11000000	20000000	59000000	39500000	7.5966	18000000	2.19444	1.13386
sp|Q96GK7|FAH2A_HUMAN	FAHD2A	Fumarylacetoacetate hydrolase domain-containing protein 2A OS=Homo sapiens GN=FAHD2A PE=1 SV=1	34.57	410000	210000	420000	940000	680000	5.83251	310000	2.19355	1.13327
sp|Q96FZ2|HMCES_HUMAN	HMCES	Embryonic stem cell-specific 5-hydroxymethylcytosine-binding protein OS=Homo sapiens GN=HMCES PE=1 SV=1	40.55	1400000	1200000	1000000	4700000	2850000	6.45484	1300000	2.19231	1.13245
sp|P42224|STAT1_HUMAN	STAT1	Signal transducer and activator of transcription 1-alpha/beta OS=Homo sapiens GN=STAT1 PE=1 SV=2	87.28	2900000	1300000	1100000	8100000	4600000	6.66276	2100000	2.19048	1.13124
sp|O60216|RAD21_HUMAN	RAD21	Double-strand-break repair protein rad21 homolog OS=Homo sapiens GN=RAD21 PE=1 SV=2	71.64	96000	0.1	210000	0.1	105000	5.02119	48000.1	2.1875	1.12928
sp|Q96JA1|LRIG1_HUMAN	LRIG1	Leucine-rich repeats and immunoglobulin-like domains protein 1 OS=Homo sapiens GN=LRIG1 PE=1 SV=2	119.04	96000	0.1	210000	0.1	105000	5.02119	48000.1	2.1875	1.12928
sp|P55327|TPD52_HUMAN	TPD52	Tumor protein D52 OS=Homo sapiens GN=TPD52 PE=1 SV=2	24.31	1100000	410000	0.1	3300000	1.65e+06	6.21748	755000	2.18543	1.12792
sp|P28066|PSA5_HUMAN	PSMA5	Proteasome subunit alpha type-5 OS=Homo sapiens GN=PSMA5 PE=1 SV=3	26.39	720000	450000	53000	2500000	1276500	6.10602	585000	2.18205	1.12569
sp|Q9BYJ9|YTHD1_HUMAN	YTHDF1	YTH domain-containing family protein 1 OS=Homo sapiens GN=YTHDF1 PE=1 SV=1	60.84	450000	0.1	980000	0.1	490000	5.6902	225000	2.17778	1.12286
sp|O43242|PSMD3_HUMAN	PSMD3	26S proteasome non-ATPase regulatory subunit 3 OS=Homo sapiens GN=PSMD3 PE=1 SV=2	60.94	740000	500000	1000000	1700000	1350000	6.13033	620000	2.17742	1.12262
sp|P14735|IDE_HUMAN	IDE	Insulin-degrading enzyme OS=Homo sapiens GN=IDE PE=1 SV=4	117.89	490000	100000	83000	1200000	641500	5.8072	295000	2.17458	1.12073
sp|Q9BXL7|CAR11_HUMAN	CARD11	Caspase recruitment domain-containing protein 11 OS=Homo sapiens GN=CARD11 PE=1 SV=3	133.2	30000	30000	0.1	130000	65000.1	4.81291	30000	2.16667	1.11548
sp|Q06203|PUR1_HUMAN	PPAT	Amidophosphoribosyltransferase OS=Homo sapiens GN=PPAT PE=1 SV=1	57.36	1000000	570000	1000000	2400000	1700000	6.23045	785000	2.16561	1.11477
sp|O75391|SPAG7_HUMAN	SPAG7	Sperm-associated antigen 7 OS=Homo sapiens GN=SPAG7 PE=1 SV=2	26.02	59000	400000	160000	830000	495000	5.69461	229500	2.15686	1.10893
tr|B8ZZA8|B8ZZA8_HUMAN	GLS	Glutaminase kidney isoform, mitochondrial OS=Homo sapiens GN=GLS PE=1 SV=1	18.62	0.1	51000	0.1	110000	55000.1	4.74036	25500	2.15686	1.10893
sp|Q9Y230|RUVB2_HUMAN	RUVBL2	RuvB-like 2 OS=Homo sapiens GN=RUVBL2 PE=1 SV=3	51.12	6300000	3300000	3700000	17000000	10350000	7.01494	4800000	2.15625	1.10852
sp|P78356|PI42B_HUMAN	PIP4K2B	Phosphatidylinositol 5-phosphate 4-kinase type-2 beta OS=Homo sapiens GN=PIP4K2B PE=1 SV=1	47.35	130000	0.1	0.1	280000	140000	5.14613	65000.1	2.15385	1.10691
sp|Q8WX93|PALLD_HUMAN	PALLD	Palladin OS=Homo sapiens GN=PALLD PE=1 SV=3	150.47	68000	76000	0.1	310000	155000	5.19033	72000	2.15278	1.1062
sp|Q86V81|THOC4_HUMAN	ALYREF	THO complex subunit 4 OS=Homo sapiens GN=ALYREF PE=1 SV=3	26.87	1400000	500000	880000	3200000	2040000	6.30963	950000	2.14737	1.10257
sp|P00390|GSHR_HUMAN	GSR	Glutathione reductase, mitochondrial OS=Homo sapiens GN=GSR PE=1 SV=2	56.22	2500000	1900000	1500000	7900000	4700000	6.6721	2200000	2.13636	1.09516
sp|Q9BPX3|CND3_HUMAN	NCAPG	Condensin complex subunit 3 OS=Homo sapiens GN=NCAPG PE=1 SV=1	114.26	350000	76000	0.1	910000	455000	5.65801	213000	2.13615	1.09501
sp|Q01813|PFKAP_HUMAN	PFKP	ATP-dependent 6-phosphofructokinase, platelet type OS=Homo sapiens GN=PFKP PE=1 SV=2	85.54	130000	460000	59000	1200000	629500	5.799	295000	2.1339	1.09349
sp|P08579|RU2B_HUMAN	SNRPB2	U2 small nuclear ribonucleoprotein B'' OS=Homo sapiens GN=SNRPB2 PE=1 SV=1	25.47	0.1	150000	0.1	320000	160000	5.20412	75000.1	2.13333	1.09311
sp|P13639|EF2_HUMAN	EEF2	Elongation factor 2 OS=Homo sapiens GN=EEF2 PE=1 SV=4	95.28	66000000	32000000	39000000	170000000	104500000	8.01912	49000000	2.13265	1.09265
sp|Q02878|RL6_HUMAN	RPL6	60S ribosomal protein L6 OS=Homo sapiens GN=RPL6 PE=1 SV=3	32.71	11000000	6400000	9100000	28000000	18550000	7.26834	8700000	2.13218	1.09233
sp|Q99871|HAUS7_HUMAN	HAUS7	HAUS augmin-like complex subunit 7 OS=Homo sapiens GN=HAUS7 PE=1 SV=3	40.75	0.1	6100	0.1	13000	6500.05	3.81292	3050.05	2.13113	1.09162
sp|Q96DV4|RM38_HUMAN	MRPL38	39S ribosomal protein L38, mitochondrial OS=Homo sapiens GN=MRPL38 PE=1 SV=2	44.57	65000	43000	0.1	230000	115000	5.0607	54000	2.12963	1.0906
sp|O43310|CTIF_HUMAN	CTIF	CBP80/20-dependent translation initiation factor OS=Homo sapiens GN=CTIF PE=1 SV=1	67.54	9900	0.1	0.1	21000	10500	4.02119	4950.05	2.1212	1.08488
sp|Q9UDY4|DNJB4_HUMAN	DNAJB4	DnaJ homolog subfamily B member 4 OS=Homo sapiens GN=DNAJB4 PE=1 SV=1	37.78	30000	22000	0.1	110000	55000.1	4.74036	26000	2.11539	1.08092
sp|Q13838|DX39B_HUMAN	DDX39B	Spliceosome RNA helicase DDX39B OS=Homo sapiens GN=DDX39B PE=1 SV=1	48.96	620000	350000	650000	1400000	1025000	6.01072	485000	2.1134	1.07957
sp|Q9Y697|0.1S1_HUMAN	0.1S1	Cysteine desulfurase, mitochondrial OS=Homo sapiens GN=0.1S1 PE=1 SV=3	50.16	85000	57000	0.1	300000	150000	5.17609	71000	2.11268	1.07907
sp|P00750|TPA_HUMAN	PLAT	Tissue-type plasminogen activator OS=Homo sapiens GN=PLAT PE=1 SV=1	62.88	480000	230000	0.1	1500000	750000	5.87506	355000	2.11268	1.07907
sp|Q9NQZ5|STAR7_HUMAN	STARD7	StAR-related lipid transfer protein 7, mitochondrial OS=Homo sapiens GN=STARD7 PE=1 SV=2	43.09	530000	420000	0.1	2000000	1e+06	6	475000	2.10526	1.074
sp|Q9BVC3|DCC1_HUMAN	DSCC1	Sister chromatid cohesion protein DCC1 OS=Homo sapiens GN=DSCC1 PE=1 SV=2	44.8	57000	0.1	0.1	120000	60000.1	4.77815	28500	2.10526	1.074
sp|Q9BXP8|PAPP2_HUMAN	PAPPA2	Pappalysin-2 OS=Homo sapiens GN=PAPPA2 PE=1 SV=4	198.41	2900000	1900000	3600000	6500000	5050000	6.70329	2400000	2.10417	1.07325
sp|P28482|MK01_HUMAN	MAPK1	Mitogen-activated protein kinase 1 OS=Homo sapiens GN=MAPK1 PE=1 SV=3	41.36	6900000	4000000	2900000	20000000	11450000	7.05881	5450000	2.10092	1.07102
sp|P43007|SATT_HUMAN	SLC1A4	Neutral amino acid transporter A OS=Homo sapiens GN=SLC1A4 PE=1 SV=1	55.69	280000	160000	100000	820000	460000	5.66276	220000	2.09091	1.06413
sp|Q99627|CSN8_HUMAN	COPS8	COP9 signalosome complex subunit 8 OS=Homo sapiens GN=COPS8 PE=1 SV=1	23.21	110000	0.1	0.1	230000	115000	5.0607	55000.1	2.09091	1.06413
tr|A8KA33|A8KA33_HUMAN		cDNA FLJ76690, highly similar to Homo sapiens neuronal protein isoform a mRNA OS=Homo sapiens PE=2 SV=1	77.09	49000	18000	0.1	140000	70000.1	4.8451	33500	2.08955	1.06319
sp|Q9BQE3|TBA1C_HUMAN	TUBA1C	Tubulin alpha-1C chain OS=Homo sapiens GN=TUBA1C PE=1 SV=1	49.86	150000000	74000000	98000000	370000000	234000000	8.36922	112000000	2.08929	1.06301
sp|P30153|2AAA_HUMAN	PPP2R1A	Serine/threonine-protein phosphatase 2A 65 kDa regulatory subunit A alpha isoform OS=Homo sapiens GN=PPP2R1A PE=1 SV=4	65.27	3200000	1300000	2300000	7100000	4700000	6.6721	2250000	2.08889	1.06274
sp|Q15029|U5S1_HUMAN	EFTUD2	116 kDa U5 small nuclear ribonucleoprotein component OS=Homo sapiens GN=EFTUD2 PE=1 SV=1	109.37	520000	440000	0.1	2000000	1e+06	6	480000	2.08333	1.05889
sp|P22681|CBL_HUMAN	CBL	E3 ubiquitin-protein ligase CBL OS=Homo sapiens GN=CBL PE=1 SV=2	99.57	400000	130000	0.1	1100000	550000	5.74036	265000	2.07547	1.05344
sp|P51398|RT29_HUMAN	DAP3	28S ribosomal protein S29, mitochondrial OS=Homo sapiens GN=DAP3 PE=1 SV=1	45.54	210000	84000	0.1	610000	305000	5.4843	147000	2.07483	1.05299
sp|Q92841|DDX17_HUMAN	DDX17	Probable ATP-dependent RNA helicase DDX17 OS=Homo sapiens GN=DDX17 PE=1 SV=2	80.22	4100000	1300000	1200000	10000000	5600000	6.74819	2700000	2.07407	1.05247
sp|Q7Z7F7|RM55_HUMAN	MRPL55	39S ribosomal protein L55, mitochondrial OS=Homo sapiens GN=MRPL55 PE=1 SV=1	15.12	80000	31000	0.1	230000	115000	5.0607	55500	2.07207	1.05107
sp|Q13162|PRDX4_HUMAN	PRDX4	Peroxiredoxin-4 OS=Homo sapiens GN=PRDX4 PE=1 SV=1	30.52	110000000	30000000	100000000	190000000	145000000	8.16137	70000000	2.07143	1.05063
sp|P19404|NDUV2_HUMAN	NDUFV2	NADH dehydrogenase [ubiquinone] flavoprotein 2, mitochondrial OS=Homo sapiens GN=NDUFV2 PE=1 SV=2	27.37	360000	210000	230000	950000	590000	5.77085	285000	2.07018	1.04975
sp|P62195|PRS8_HUMAN	PSMC5	26S protease regulatory subunit 8 OS=Homo sapiens GN=PSMC5 PE=1 SV=1	45.6	1500000	720000	790000	3800000	2295000	6.36078	1110000	2.06757	1.04793
sp|P31948|STIP1_HUMAN	STIP1	Stress-induced-phosphoprotein 1 OS=Homo sapiens GN=STIP1 PE=1 SV=1	62.6	5400000	3500000	5400000	13000000	9200000	6.96379	4450000	2.06742	1.04783
sp|P78347|GTF2I_HUMAN	GTF2I	General transcription factor II-I OS=Homo sapiens GN=GTF2I PE=1 SV=2	112.35	1500000	430000	690000	3300000	1995000	6.29994	965000	2.06736	1.04779
sp|Q9Y6Y0|NS1BP_HUMAN	IVNS1ABP	I0.1luenza virus NS1A-binding protein OS=Homo sapiens GN=IVNS1ABP PE=1 SV=3	71.68	380000	46000	220000	660000	440000	5.64345	213000	2.06573	1.04665
sp|Q96JZ2|HSH2D_HUMAN	HSH2D	Hematopoietic SH2 domain-containing protein OS=Homo sapiens GN=HSH2D PE=1 SV=1	38.98	310000	30000	0.1	700000	350000	5.54407	170000	2.05882	1.04182
sp|Q7Z3K3|POGZ_HUMAN	POGZ	Pogo transposable element with ZNF domain OS=Homo sapiens GN=POGZ PE=1 SV=2	155.24	120000	230000	610000	110000	360000	5.5563	175000	2.05714	1.04064
sp|P55884|EIF3B_HUMAN	EIF3B	Eukaryotic translation initiation factor 3 subunit B OS=Homo sapiens GN=EIF3B PE=1 SV=3	92.42	5500000	3300000	3100000	15000000	9050000	6.95665	4400000	2.05682	1.04041
sp|Q9BYV9|BACH2_HUMAN	BACH2	Transcription regulator protein BACH2 OS=Homo sapiens GN=BACH2 PE=1 SV=1	92.48	180000	180000	200000	540000	370000	5.5682	180000	2.05556	1.03953
sp|Q96P16|RPR1A_HUMAN	RPRD1A	Regulation of nuclear pre-mRNA domain-containing protein 1A OS=Homo sapiens GN=RPRD1A PE=1 SV=1	35.7	260000	66000	110000	560000	335000	5.52504	163000	2.05521	1.03929
sp|P54886|P5CS_HUMAN	ALDH18A1	Delta-1-pyrroline-5-carboxylate synthase OS=Homo sapiens GN=ALDH18A1 PE=1 SV=2	87.25	390000	130000	98000	970000	534000	5.72754	260000	2.05385	1.03833
sp|P00558|PGK1_HUMAN	PGK1	Phosphoglycerate kinase 1 OS=Homo sapiens GN=PGK1 PE=1 SV=3	44.59	13000000	3200000	7200000	26000000	16600000	7.22011	8100000	2.04938	1.03519
sp|P23528|COF1_HUMAN	CFL1	Cofilin-1 OS=Homo sapiens GN=CFL1 PE=1 SV=3	18.49	25000000	11000000	6700000	67000000	36850000	7.56644	18000000	2.04722	1.03367
sp|P61604|CH10_HUMAN	HSPE1	10 kDa heat shock protein, mitochondrial OS=Homo sapiens GN=HSPE1 PE=1 SV=2	10.92	980000	580000	990000	2200000	1595000	6.20276	780000	2.04487	1.03201
sp|P48960|CD97_HUMAN	CD97	CD97 antigen OS=Homo sapiens GN=CD97 PE=1 SV=4	91.81	100000	130000	0.1	470000	235000	5.37107	115000	2.04348	1.03103
sp|P31689|DNJA1_HUMAN	DNAJA1	DnaJ homolog subfamily A member 1 OS=Homo sapiens GN=DNAJA1 PE=1 SV=2	44.84	1500000	850000	1200000	3600000	2400000	6.38021	1175000	2.04255	1.03037
sp|P12694|ODBA_HUMAN	BCKDHA	2-oxoisovalerate dehydrogenase subunit alpha, mitochondrial OS=Homo sapiens GN=BCKDHA PE=1 SV=2	50.44	0.1	49000	16000	84000	50000	4.69897	24500	2.04081	1.02914
sp|Q99832|TCPH_HUMAN	CCT7	T-complex protein 1 subunit eta OS=Homo sapiens GN=CCT7 PE=1 SV=2	59.33	7800000	3500000	2000000	21000000	11500000	7.0607	5650000	2.0354	1.02531
sp|Q8IVM0|CCD50_HUMAN	CCDC50	Coiled-coil domain-containing protein 50 OS=Homo sapiens GN=CCDC50 PE=1 SV=1	35.8	660000	470000	1200000	1100000	1150000	6.0607	565000	2.0354	1.02531
sp|Q12912|LRMP_HUMAN	LRMP	Lymphoid-restricted membrane protein OS=Homo sapiens GN=LRMP PE=1 SV=3	62.08	4700000	1700000	3000000	10000000	6500000	6.81291	3200000	2.03125	1.02237
sp|Q9BY32|ITPA_HUMAN	ITPA	Inosine triphosphate pyrophosphatase OS=Homo sapiens GN=ITPA PE=1 SV=2	21.43	690000	790000	1600000	1400000	1500000	6.17609	740000	2.02703	1.01937
sp|Q92888|ARHG1_HUMAN	ARHGEF1	Rho guanine nucleotide exchange factor 1 OS=Homo sapiens GN=ARHGEF1 PE=1 SV=2	102.37	1500000	760000	480000	4100000	2290000	6.35984	1130000	2.02655	1.01902
sp|P42025|ACTY_HUMAN	ACTR1B	Beta-centractin OS=Homo sapiens GN=ACTR1B PE=1 SV=1	42.27	140000	270000	0.1	830000	415000	5.61805	205000	2.02439	1.01749
sp|P53985|MOT1_HUMAN	SLC16A1	Monocarboxylate transporter 1 OS=Homo sapiens GN=SLC16A1 PE=1 SV=3	53.91	650000	280000	880000	1000000	940000	5.97313	465000	2.02151	1.01543
sp|P47985|UCRI_HUMAN	UQCRFS1	Cytochrome b-c1 complex subunit Rieske, mitochondrial OS=Homo sapiens GN=UQCRFS1 PE=1 SV=2	29.65	280000	190000	270000	680000	475000	5.67669	235000	2.02128	1.01527
sp|P61158|ARP3_HUMAN	ACTR3	Actin-related protein 3 OS=Homo sapiens GN=ACTR3 PE=1 SV=3	47.34	3300000	1700000	3000000	7100000	5050000	6.70329	2500000	2.02	1.01436
sp|P0DN79|CBSL_HUMAN	CBSL	Cystathionine beta-synthase-like protein OS=Homo sapiens GN=CBSL PE=1 SV=1	60.55	360000	0.1	97000	630000	363500	5.5605	180000	2.01944	1.01396
sp|P63244|RACK1_HUMAN	RACK1	Receptor of activated protein C kinase 1 OS=Homo sapiens GN=RACK1 PE=1 SV=3	35.05	9600000	5900000	6300000	25000000	15650000	7.19451	7750000	2.01935	1.01389
sp|O43390|HNRPR_HUMAN	HNRNPR	Heterogeneous nuclear ribonucleoprotein R OS=Homo sapiens GN=HNRNPR PE=1 SV=1	70.9	3300000	2200000	4300000	6800000	5550000	6.74429	2750000	2.01818	1.01306
sp|P29692|EF1D_HUMAN	EEF1D	Elongation factor 1-delta OS=Homo sapiens GN=EEF1D PE=1 SV=5	31.1	3900000	1700000	1500000	9800000	5650000	6.75205	2800000	2.01786	1.01282
sp|Q9P2J5|SYLC_HUMAN	LARS	Leucine--tRNA ligase, cytoplasmic OS=Homo sapiens GN=LARS PE=1 SV=2	134.38	4000000	2500000	2100000	11000000	6550000	6.81624	3250000	2.01538	1.01106
sp|Q9Y5K5|UCHL5_HUMAN	UCHL5	Ubiquitin carboxyl-terminal hydrolase isozyme L5 OS=Homo sapiens GN=UCHL5 PE=1 SV=3	37.58	420000	230000	110000	1200000	655000	5.81624	325000	2.01538	1.01106
sp|Q9UPN7|PP6R1_HUMAN	PPP6R1	Serine/threonine-protein phosphatase 6 regulatory subunit 1 OS=Homo sapiens GN=PPP6R1 PE=1 SV=5	96.66	370000	350000	450000	1000000	725000	5.86034	360000	2.01389	1.00998
sp|P16989|YBOX3_HUMAN	YBX3	Y-box-binding protein 3 OS=Homo sapiens GN=YBX3 PE=1 SV=4	40.07	6200000	3100000	2700000	16000000	9350000	6.97081	4650000	2.01075	1.00774
tr|E9PEM5|E9PEM5_HUMAN	LRBA	Lipopolysaccharide-responsive and beige-like anchor protein OS=Homo sapiens GN=LRBA PE=1 SV=1	286.79	70000	80000	0.1	300000	150000	5.17609	75000	2	1
sp|Q04837|SSBP_HUMAN	SSBP1	Single-stranded DNA-binding protein, mitochondrial OS=Homo sapiens GN=SSBP1 PE=1 SV=1	17.25	450000	300000	0.1	1500000	750000	5.87506	375000	2	1
sp|P78371|TCPB_HUMAN	CCT2	T-complex protein 1 subunit beta OS=Homo sapiens GN=CCT2 PE=1 SV=4	57.45	14000000	7700000	7400000	36000000	21700000	7.33646	10850000	2	1
sp|P63220|RS21_HUMAN	RPS21	40S ribosomal protein S21 OS=Homo sapiens GN=RPS21 PE=1 SV=1	9.11	5600000	2700000	3600000	13000000	8300000	6.91908	4150000	2	1
sp|P12532|KCRU_HUMAN	CKMT1A	Creatine kinase U-type, mitochondrial OS=Homo sapiens GN=CKMT1A PE=1 SV=1	47.01	5300000	1800000	2200000	12000000	7100000	6.85126	3550000	2	1
sp|O60841|IF2P_HUMAN	EIF5B	Eukaryotic translation initiation factor 5B OS=Homo sapiens GN=EIF5B PE=1 SV=4	138.74	3600000	1600000	1600000	8800000	5200000	6.716	2600000	2	1
sp|O15371|EIF3D_HUMAN	EIF3D	Eukaryotic translation initiation factor 3 subunit D OS=Homo sapiens GN=EIF3D PE=1 SV=1	63.93	2200000	1200000	1800000	5000000	3400000	6.53148	1700000	2	1
sp|P51649|SSDH_HUMAN	ALDH5A1	Succinate-semialdehyde dehydrogenase, mitochondrial OS=Homo sapiens GN=ALDH5A1 PE=1 SV=2	57.18	1500000	500000	800000	3200000	2000000	6.30103	1000000	2	1
sp|Q96K17|BT3L4_HUMAN	BTF3L4	Transcription factor BTF3 homolog 4 OS=Homo sapiens GN=BTF3L4 PE=1 SV=1	17.26	200000	140000	230000	450000	340000	5.53148	170000	2	1
sp|P24928|RPB1_HUMAN	POLR2A	DNA-directed RNA polymerase II subunit RPB1 OS=Homo sapiens GN=POLR2A PE=1 SV=2	217.04	0.1	180000	0.1	360000	180000	5.25527	90000.1	2	1
sp|Q969Z0|TBRG4_HUMAN	TBRG4	Protein TBRG4 OS=Homo sapiens GN=TBRG4 PE=1 SV=1	70.69	130000	0.1	0.1	260000	130000	5.11394	65000.1	2	0.999999
sp|Q9Y4R8|TELO2_HUMAN	TELO2	Telomere length regulation protein TEL2 homolog OS=Homo sapiens GN=TELO2 PE=1 SV=2	91.69	38000	0.1	0.1	76000	38000.1	4.57978	19000	2	0.999998
sp|Q13586|STIM1_HUMAN	STIM1	Stromal interaction molecule 1 OS=Homo sapiens GN=STIM1 PE=1 SV=3	77.38	130000	34000	37000	290000	163500	5.21352	82000	1.9939	0.995595
sp|P13797|PLST_HUMAN	PLS3	Plastin-3 OS=Homo sapiens GN=PLS3 PE=1 SV=4	70.77	5200000	3400000	4100000	13000000	8550000	6.93197	4300000	1.98837	0.991588
sp|Q16637|SMN_HUMAN	SMN1	Survival motor neuron protein OS=Homo sapiens GN=SMN1 PE=1 SV=1	31.83	240000	130000	65000	670000	367500	5.56526	185000	1.98649	0.990219
sp|P63208|SKP1_HUMAN	SKP1	S-phase kinase-associated protein 1 OS=Homo sapiens GN=SKP1 PE=1 SV=2	18.65	4100000	2500000	3900000	9200000	6550000	6.81624	3300000	1.98485	0.989029
sp|Q7L3T8|SYPM_HUMAN	PARS2	Probable proline--tRNA ligase, mitochondrial OS=Homo sapiens GN=PARS2 PE=1 SV=1	53.23	230000	0.1	55000	400000	227500	5.35698	115000	1.97826	0.984232
sp|Q7L2E3|DHX30_HUMAN	DHX30	Putative ATP-dependent RNA helicase DHX30 OS=Homo sapiens GN=DHX30 PE=1 SV=1	133.85	200000	230000	0.1	850000	425000	5.62839	215000	1.97674	0.983126
sp|O95139|NDUB6_HUMAN	NDUFB6	NADH dehydrogenase [ubiquinone] 1 beta subcomplex subunit 6 OS=Homo sapiens GN=NDUFB6 PE=1 SV=3	15.48	42000	0.1	0.1	83000	41500.1	4.61805	21000	1.97619	0.98272
sp|Q5VV17|OTUD1_HUMAN	OTUD1	OTU domain-containing protein 1 OS=Homo sapiens GN=OTUD1 PE=1 SV=1	51.03	380000	92000	110000	820000	465000	5.66745	236000	1.97034	0.978444
sp|P50995|ANX11_HUMAN	ANXA11	Annexin A11 OS=Homo sapiens GN=ANXA11 PE=1 SV=1	54.36	2000000	260000	450000	4000000	2225000	6.34733	1130000	1.96903	0.977483
sp|Q9UBQ5|EIF3K_HUMAN	EIF3K	Eukaryotic translation initiation factor 3 subunit K OS=Homo sapiens GN=EIF3K PE=1 SV=1	25.04	640000	230000	610000	1100000	855000	5.93197	435000	1.96552	0.974909
sp|Q8NEZ5|FBX22_HUMAN	FBXO22	F-box only protein 22 OS=Homo sapiens GN=FBXO22 PE=1 SV=1	44.48	410000	150000	0.1	1100000	550000	5.74036	280000	1.96429	0.974005
sp|Q9NUQ3|TXLNG_HUMAN	TXLNG	Gamma-taxilin OS=Homo sapiens GN=TXLNG PE=1 SV=2	60.55	450000	110000	0.1	1100000	550000	5.74036	280000	1.96429	0.974005
sp|P43246|MSH2_HUMAN	MSH2	DNA mismatch repair protein Msh2 OS=Homo sapiens GN=MSH2 PE=1 SV=1	104.68	92000	120000	16000	400000	208000	5.31806	106000	1.96226	0.972519
sp|P09874|PARP1_HUMAN	PARP1	Poly [ADP-ribose] polymerase 1 OS=Homo sapiens GN=PARP1 PE=1 SV=4	113.01	12000000	6200000	8700000	27000000	17850000	7.25164	9100000	1.96154	0.971986
sp|Q9P2R7|SUCB1_HUMAN	SUCLA2	Succinate--CoA ligase [ADP-forming] subunit beta, mitochondrial OS=Homo sapiens GN=SUCLA2 PE=1 SV=3	50.29	140000	36000	85000	260000	172500	5.23679	88000	1.96023	0.971021
sp|P28288|ABCD3_HUMAN	ABCD3	ATP-binding cassette sub-family D member 3 OS=Homo sapiens GN=ABCD3 PE=1 SV=1	75.43	97000	0.1	0.1	190000	95000.1	4.97772	48500.1	1.95876	0.969942
sp|P62266|RS23_HUMAN	RPS23	40S ribosomal protein S23 OS=Homo sapiens GN=RPS23 PE=1 SV=3	15.8	620000	340000	780000	1100000	940000	5.97313	480000	1.95833	0.969626
sp|P83876|TXN4A_HUMAN	TXNL4A	Thioredoxin-like protein 4A OS=Homo sapiens GN=TXNL4A PE=1 SV=1	16.78	96000	47000	0.1	280000	140000	5.14613	71500	1.95804	0.969412
sp|P52306|GDS1_HUMAN	RAP1GDS1	Rap1 GTPase-GDP dissociation stimulator 1 OS=Homo sapiens GN=RAP1GDS1 PE=1 SV=3	66.27	17000	6000	0.1	45000	22500	4.35218	11500	1.95653	0.968294
sp|Q8WWC4|MAIP1_HUMAN	MAIP1	m-AAA protease-interacting protein 1, mitochondrial OS=Homo sapiens GN=MAIP1 PE=1 SV=1	32.52	61000	31000	0.1	180000	90000.1	4.95424	46000	1.95652	0.968292
sp|O75400|PR40A_HUMAN	PRPF40A	Pre-mRNA-processing factor 40 homolog A OS=Homo sapiens GN=PRPF40A PE=1 SV=2	108.74	490000	11000	170000	810000	490000	5.6902	250500	1.95609	0.967971
sp|P18621|RL17_HUMAN	RPL17	60S ribosomal protein L17 OS=Homo sapiens GN=RPL17 PE=1 SV=3	21.38	8700000	4600000	7000000	19000000	13000000	7.11394	6650000	1.95489	0.967085
sp|Q9Y2W1|TR150_HUMAN	THRAP3	Thyroid hormone receptor-associated protein 3 OS=Homo sapiens GN=THRAP3 PE=1 SV=2	108.6	220000	67000	190000	370000	280000	5.44716	143500	1.95122	0.964376
sp|P61247|RS3A_HUMAN	RPS3A	40S ribosomal protein S3a OS=Homo sapiens GN=RPS3A PE=1 SV=2	29.93	8700000	5700000	9000000	19000000	14000000	7.14613	7200000	1.94444	0.959358
sp|P40938|RFC3_HUMAN	RFC3	Replication factor C subunit 3 OS=Homo sapiens GN=RFC3 PE=1 SV=2	40.53	170000	82000	60000	430000	245000	5.38917	126000	1.94444	0.959358
sp|Q01130|SRSF2_HUMAN	SRSF2	Serine/arginine-rich splicing factor 2 OS=Homo sapiens GN=SRSF2 PE=1 SV=4	25.46	1200000	860000	1600000	2400000	2000000	6.30103	1030000	1.94175	0.957356
sp|P08575|PTPRC_HUMAN	PTPRC	Receptor-type tyrosine-protein phosphatase C OS=Homo sapiens GN=PTPRC PE=1 SV=2	147.16	140000	180000	0.1	620000	310000	5.49136	160000	1.9375	0.954197
sp|P19338|NUCL_HUMAN	NCL	Nucleolin OS=Homo sapiens GN=NCL PE=1 SV=3	76.57	20000000	12000000	20000000	42000000	31000000	7.49136	16000000	1.9375	0.954196
sp|Q14493|SLBP_HUMAN	SLBP	Histone RNA hairpin-binding protein OS=Homo sapiens GN=SLBP PE=1 SV=1	31.27	160000	0.1	0.1	310000	155000	5.19033	80000.1	1.9375	0.954196
sp|O00154|BACH_HUMAN	ACOT7	Cytosolic acyl coenzyme A thioester hydrolase OS=Homo sapiens GN=ACOT7 PE=1 SV=3	41.77	590000	500000	510000	1600000	1055000	6.02325	545000	1.93578	0.952915
sp|Q9NUL5|RYDEN_HUMAN	RYDEN	Repressor of yield of DENV protein OS=Homo sapiens GN=RYDEN PE=1 SV=2	33.09	620000	440000	350000	1700000	1025000	6.01072	530000	1.93396	0.95156
sp|Q14103|HNRPD_HUMAN	HNRNPD	Heterogeneous nuclear ribonucleoprotein D0 OS=Homo sapiens GN=HNRNPD PE=1 SV=1	38.41	7100000	3100000	4700000	15000000	9850000	6.99344	5100000	1.93137	0.949626
sp|Q16543|CDC37_HUMAN	CDC37	Hsp90 co-chaperone Cdc37 OS=Homo sapiens GN=CDC37 PE=1 SV=1	44.44	5400000	4500000	4100000	15000000	9550000	6.98	4950000	1.92929	0.948072
sp|Q00325|MPCP_HUMAN	SLC25A3	Phosphate carrier protein, mitochondrial OS=Homo sapiens GN=SLC25A3 PE=1 SV=2	40.07	3400000	3600000	3800000	9700000	6750000	6.8293	3500000	1.92857	0.947533
sp|O94874|UFL1_HUMAN	UFL1	E3 UFM1-protein ligase 1 OS=Homo sapiens GN=UFL1 PE=1 SV=2	89.54	140000	0.1	0.1	270000	135000	5.13033	70000.1	1.92857	0.947532
sp|P98175|RBM10_HUMAN	RBM10	RNA-binding protein 10 OS=Homo sapiens GN=RBM10 PE=1 SV=3	103.47	1000000	95000	110000	2000000	1055000	6.02325	547500	1.92694	0.946312
sp|P09960|LKHA4_HUMAN	LTA4H	Leukotriene A-4 hydrolase OS=Homo sapiens GN=LTA4H PE=1 SV=2	69.24	230000	180000	0.1	790000	395000	5.5966	205000	1.92683	0.946229
sp|P62736|ACTA_HUMAN	ACTA2	Actin, aortic smooth muscle OS=Homo sapiens GN=ACTA2 PE=1 SV=1	41.98	130000000	68000000	100000000	280000000	190000000	8.27875	99000000	1.91919	0.940499
sp|Q9Y2L1|RRP44_HUMAN	DIS3	Exosome complex exonuclease RRP44 OS=Homo sapiens GN=DIS3 PE=1 SV=2	108.93	2400000	1300000	1900000	5200000	3550000	6.55023	1850000	1.91892	0.940294
sp|Q13557|KCC2D_HUMAN	CAMK2D	Calcium/calmodulin-dependent protein kinase type II subunit delta OS=Homo sapiens GN=CAMK2D PE=1 SV=3	56.33	2600000	1100000	1300000	5800000	3550000	6.55023	1850000	1.91892	0.940294
sp|P07951|TPM2_HUMAN	TPM2	Tropomyosin beta chain OS=Homo sapiens GN=TPM2 PE=1 SV=1	32.83	4900000	2400000	4000000	10000000	7000000	6.8451	3650000	1.91781	0.939458
sp|Q9Y383|LC7L2_HUMAN	LUC7L2	Putative RNA-binding protein Luc7-like 2 OS=Homo sapiens GN=LUC7L2 PE=1 SV=2	46.49	650000	440000	490000	1600000	1045000	6.01912	545000	1.91743	0.939175
sp|Q14155|ARHG7_HUMAN	ARHGEF7	Rho guanine nucleotide exchange factor 7 OS=Homo sapiens GN=ARHGEF7 PE=1 SV=2	89.96	440000	19000	0.1	880000	440000	5.64345	229500	1.91721	0.93901
sp|Q16531|DDB1_HUMAN	DDB1	DNA damage-binding protein 1 OS=Homo sapiens GN=DDB1 PE=1 SV=1	126.89	630000	570000	0.1	2300000	1.15e+06	6.0607	600000	1.91667	0.9386
sp|Q99497|PARK7_HUMAN	PARK7	Protein DJ-1 OS=Homo sapiens GN=PARK7 PE=1 SV=2	19.88	5600000	2800000	4100000	12000000	8050000	6.9058	4200000	1.91667	0.938599
sp|Q86UP2|KTN1_HUMAN	KTN1	Kinectin OS=Homo sapiens GN=KTN1 PE=1 SV=1	156.18	550000	250000	230000	1300000	765000	5.88366	400000	1.9125	0.93546
sp|Q9GZS1|RPA49_HUMAN	POLR1E	DNA-directed RNA polymerase I subunit RPA49 OS=Homo sapiens GN=POLR1E PE=1 SV=2	53.93	34000	0.1	0.1	65000	32500	4.51188	17000	1.91176	0.934903
sp|Q92747|ARC1A_HUMAN	ARPC1A	Actin-related protein 2/3 complex subunit 1A OS=Homo sapiens GN=ARPC1A PE=1 SV=2	41.54	110000	0.1	0.1	210000	105000	5.02119	55000.1	1.90909	0.932885
sp|O15145|ARPC3_HUMAN	ARPC3	Actin-related protein 2/3 complex subunit 3 OS=Homo sapiens GN=ARPC3 PE=1 SV=3	20.53	510000	570000	560000	1500000	1030000	6.01284	540000	1.90741	0.931613
sp|Q9NX55|HYPK_HUMAN	HYPK	Huntingtin-interacting protein K OS=Homo sapiens GN=HYPK PE=1 SV=2	14.66	230000	64000	0.1	560000	280000	5.44716	147000	1.90476	0.929611
sp|P30405|PPIF_HUMAN	PPIF	Peptidyl-prolyl cis-trans isomerase F, mitochondrial OS=Homo sapiens GN=PPIF PE=1 SV=1	22.03	640000	340000	460000	1400000	930000	5.96848	490000	1.89796	0.924449
sp|Q16186|ADRM1_HUMAN	ADRM1	Proteasomal ubiquitin receptor ADRM1 OS=Homo sapiens GN=ADRM1 PE=1 SV=2	42.13	370000	120000	480000	450000	465000	5.66745	245000	1.89796	0.924449
sp|P05455|LA_HUMAN	SSB	Lupus La protein OS=Homo sapiens GN=SSB PE=1 SV=2	46.81	2800000	1100000	2100000	5300000	3700000	6.5682	1950000	1.89744	0.924051
sp|Q9UJU6|DBNL_HUMAN	DBNL	Drebrin-like protein OS=Homo sapiens GN=DBNL PE=1 SV=1	48.18	880000	450000	420000	2100000	1260000	6.10037	665000	1.89474	0.921997
sp|O95336|6PGL_HUMAN	PGLS	6-phosphogluconolactonase OS=Homo sapiens GN=PGLS PE=1 SV=2	27.53	650000	170000	250000	1300000	775000	5.8893	410000	1.89024	0.918572
sp|P26641|EF1G_HUMAN	EEF1G	Elongation factor 1-gamma OS=Homo sapiens GN=EEF1G PE=1 SV=3	50.09	3900000	2400000	3300000	8600000	5950000	6.77452	3150000	1.88889	0.917538
sp|Q92608|DOCK2_HUMAN	DOCK2	Dedicator of cytokinesis protein 2 OS=Homo sapiens GN=DOCK2 PE=1 SV=2	211.81	850000	0.1	0.1	1600000	800000	5.90309	425000	1.88235	0.912537
sp|P13804|ETFA_HUMAN	ETFA	Electron transfer flavoprotein subunit alpha, mitochondrial OS=Homo sapiens GN=ETFA PE=1 SV=1	35.06	1100000	300000	630000	2000000	1315000	6.11893	700000	1.87857	0.909636
sp|P30049|ATPD_HUMAN	ATP5D	ATP synthase subunit delta, mitochondrial OS=Homo sapiens GN=ATP5D PE=1 SV=2	17.48	340000	150000	0.1	920000	460000	5.66276	245000	1.87755	0.908852
sp|Q6NVV1|R13P3_HUMAN	RPL13AP3	Putative 60S ribosomal protein L13a protein RPL13AP3 OS=Homo sapiens GN=RPL13AP3 PE=5 SV=1	12.13	3000000	1900000	2500000	6700000	4600000	6.66276	2450000	1.87755	0.908852
sp|P43243|MATR3_HUMAN	MATR3	Matrin-3 OS=Homo sapiens GN=MATR3 PE=1 SV=2	94.56	980000	300000	0.1	2400000	1.2e+06	6.07918	640000	1.875	0.906891
sp|P04233|HG2A_HUMAN	CD74	HLA class II histocompatibility antigen gamma chain OS=Homo sapiens GN=CD74 PE=1 SV=3	33.49	2300000	900000	1900000	4100000	3000000	6.47712	1600000	1.875	0.906891
sp|O75475|PSIP1_HUMAN	PSIP1	PC4 and SFRS1-interacting protein OS=Homo sapiens GN=PSIP1 PE=1 SV=1	60.07	730000	460000	330000	1900000	1115000	6.04727	595000	1.87395	0.906082
sp|Q14331|FRG1_HUMAN	FRG1	Protein FRG1 OS=Homo sapiens GN=FRG1 PE=1 SV=1	29.15	240000	70000	0.1	580000	290000	5.4624	155000	1.87097	0.903785
sp|Q6P582|MZT2A_HUMAN	MZT2A	Mitotic-spindle organizing protein 2A OS=Homo sapiens GN=MZT2A PE=1 SV=2	16.21	38000	0.1	0.1	71000	35500.1	4.55023	19000	1.86842	0.901818
sp|O95433|AHSA1_HUMAN	AHSA1	Activator of 90 kDa heat shock protein ATPase homolog 1 OS=Homo sapiens GN=AHSA1 PE=1 SV=1	38.25	1900000	830000	1900000	3200000	2550000	6.40654	1365000	1.86813	0.901596
sp|Q99543|DNJC2_HUMAN	DNAJC2	DnaJ homolog subfamily C member 2 OS=Homo sapiens GN=DNAJC2 PE=1 SV=4	71.95	600000	150000	200000	1200000	700000	5.8451	375000	1.86667	0.900464
sp|O43768|ENSA_HUMAN	ENSA	Alpha-endosulfine OS=Homo sapiens GN=ENSA PE=1 SV=1	13.38	400000	200000	340000	780000	560000	5.74819	300000	1.86667	0.900464
sp|Q969G3|SMCE1_HUMAN	SMARCE1	SWI/S0.1-related matrix-associated actin-dependent regulator of chromatin subfamily E member 1 OS=Homo sapiens GN=SMARCE1 PE=1 SV=2	46.62	0.1	140000	0.1	260000	130000	5.11394	70000.1	1.85714	0.893084
sp|Q15436|SC23A_HUMAN	SEC23A	Protein transport protein Sec23A OS=Homo sapiens GN=SEC23A PE=1 SV=2	86.11	1700000	810000	250000	4400000	2325000	6.36642	1255000	1.85259	0.889543
sp|O43447|PPIH_HUMAN	PPIH	Peptidyl-prolyl cis-trans isomerase H OS=Homo sapiens GN=PPIH PE=1 SV=1	19.2	47000	0.1	0.1	87000	43500.1	4.63849	23500	1.85106	0.888353
sp|P62913|RL11_HUMAN	RPL11	60S ribosomal protein L11 OS=Homo sapiens GN=RPL11 PE=1 SV=2	20.24	5800000	2700000	3700000	12000000	7850000	6.89487	4250000	1.84706	0.88523
sp|P25705|ATPA_HUMAN	ATP5A1	ATP synthase subunit alpha, mitochondrial OS=Homo sapiens GN=ATP5A1 PE=1 SV=1	59.71	14000000	7100000	9900000	29000000	19450000	7.28892	10550000	1.8436	0.882527
sp|P42677|RS27_HUMAN	RPS27	40S ribosomal protein S27 OS=Homo sapiens GN=RPS27 PE=1 SV=3	9.45	2900000	2000000	1100000	7900000	4500000	6.65321	2450000	1.83673	0.877143
sp|P61011|SRP54_HUMAN	SRP54	Signal recognition particle 54 kDa protein OS=Homo sapiens GN=SRP54 PE=1 SV=1	55.67	770000	260000	190000	1700000	945000	5.97543	515000	1.83495	0.875742
sp|Q15813|TBCE_HUMAN	TBCE	Tubulin-specific chaperone E OS=Homo sapiens GN=TBCE PE=1 SV=1	59.31	60000	0.1	0.1	110000	55000.1	4.74036	30000	1.83333	0.874468
sp|Q9Y263|PLAP_HUMAN	PLAA	Phospholipase A-2-activating protein OS=Homo sapiens GN=PLAA PE=1 SV=2	87.1	95000	200000	120000	420000	270000	5.43136	147500	1.83051	0.872244
sp|Q8N5P1|ZC3H8_HUMAN	ZC3H8	Zinc finger CCCH domain-containing protein 8 OS=Homo sapiens GN=ZC3H8 PE=1 SV=2	33.55	22000	71000	0.1	170000	85000.1	4.92942	46500	1.82796	0.870233
sp|Q9NQW7|XPP1_HUMAN	XPNPEP1	Xaa-Pro aminopeptidase 1 OS=Homo sapiens GN=XPNPEP1 PE=1 SV=3	69.87	88000	16000	0.1	190000	95000.1	4.97772	52000	1.82692	0.869417
sp|P62306|RUXF_HUMAN	SNRPF	Small nuclear ribonucleoprotein F OS=Homo sapiens GN=SNRPF PE=1 SV=1	9.72	640000	280000	580000	1100000	840000	5.92428	460000	1.82609	0.868755
sp|P31939|PUR9_HUMAN	ATIC	Bifunctional purine biosynthesis protein PURH OS=Homo sapiens GN=ATIC PE=1 SV=3	64.58	2000000	1100000	860000	4800000	2830000	6.45179	1550000	1.82581	0.868534
sp|P53618|COPB_HUMAN	COPB1	Coatomer subunit beta OS=Homo sapiens GN=COPB1 PE=1 SV=3	107.07	4000000	2300000	2700000	8800000	5750000	6.75967	3150000	1.8254	0.86821
sp|P63151|2ABA_HUMAN	PPP2R2A	Serine/threonine-protein phosphatase 2A 55 kDa regulatory subunit B alpha isoform OS=Homo sapiens GN=PPP2R2A PE=1 SV=1	51.66	4500000	2200000	1200000	11000000	6100000	6.78533	3350000	1.8209	0.864648
sp|Q14203|DCTN1_HUMAN	DCTN1	Dynactin subunit 1 OS=Homo sapiens GN=DCTN1 PE=1 SV=3	141.61	670000	320000	0.1	1800000	900000	5.95424	495000	1.81818	0.862497
sp|Q9H832|UBE2Z_HUMAN	UBE2Z	Ubiquitin-conjugating enzyme E2 Z OS=Homo sapiens GN=UBE2Z PE=1 SV=2	38.19	220000	0.1	0.1	400000	200000	5.30103	110000	1.81818	0.862496
sp|P36405|ARL3_HUMAN	ARL3	ADP-ribosylation factor-like protein 3 OS=Homo sapiens GN=ARL3 PE=1 SV=2	20.44	0.1	66000	0.1	120000	60000.1	4.77815	33000.1	1.81818	0.862495
sp|Q9BRF8|CPPED_HUMAN	CPPED1	Serine/threonine-protein phosphatase CPPED1 OS=Homo sapiens GN=CPPED1 PE=1 SV=3	35.53	620000	200000	390000	1100000	745000	5.87216	410000	1.81707	0.861617
sp|P55072|TERA_HUMAN	VCP	Transitional endoplasmic reticulum ATPase OS=Homo sapiens GN=VCP PE=1 SV=4	89.27	5500000	2500000	3500000	11000000	7250000	6.86034	4000000	1.8125	0.857981
sp|P07900|HS90A_HUMAN	HSP90AA1	Heat shock protein HSP 90-alpha OS=Homo sapiens GN=HSP90AA1 PE=1 SV=5	84.61	36000000	33000000	25000000	100000000	62500000	7.79588	34500000	1.81159	0.85726
sp|Q9Y450|HBS1L_HUMAN	HBS1L	HBS1-like protein OS=Homo sapiens GN=HBS1L PE=1 SV=1	75.43	610000	230000	320000	1200000	760000	5.88081	420000	1.80952	0.85561
sp|P27824|CALX_HUMAN	CANX	Calnexin OS=Homo sapiens GN=CANX PE=1 SV=2	67.53	4500000	3300000	3100000	11000000	7050000	6.84819	3900000	1.80769	0.854149
sp|P26583|HMGB2_HUMAN	HMGB2	High mobility group protein B2 OS=Homo sapiens GN=HMGB2 PE=1 SV=2	24.02	1500000	1100000	1400000	3300000	2350000	6.37107	1300000	1.80769	0.854149
sp|P54652|HSP72_HUMAN	HSPA2	Heat shock-related 70 kDa protein 2 OS=Homo sapiens GN=HSPA2 PE=1 SV=1	69.98	11000000	5100000	8000000	21000000	14500000	7.16137	8050000	1.80124	0.848992
sp|Q9ULW0|TPX2_HUMAN	TPX2	Targeting protein for Xklp2 OS=Homo sapiens GN=TPX2 PE=1 SV=2	85.6	780000	610000	0.1	2500000	1.25e+06	6.09691	695000	1.79856	0.846843
sp|O00139|KIF2A_HUMAN	KIF2A	Kinesin-like protein KIF2A OS=Homo sapiens GN=KIF2A PE=1 SV=3	79.9	420000	92000	200000	720000	460000	5.66276	256000	1.79688	0.84549
sp|P12956|XRCC6_HUMAN	XRCC6	X-ray repair cross-complementing protein 6 OS=Homo sapiens GN=XRCC6 PE=1 SV=2	69.8	10000000	6200000	6100000	23000000	14550000	7.16286	8100000	1.7963	0.845025
sp|Q13033|STRN3_HUMAN	STRN3	Striatin-3 OS=Homo sapiens GN=STRN3 PE=1 SV=3	87.16	50000	28000	0.1	140000	70000.1	4.8451	39000	1.79487	0.843882
sp|P09622|DLDH_HUMAN	DLD	Dihydrolipoyl dehydrogenase, mitochondrial OS=Homo sapiens GN=DLD PE=1 SV=2	54.14	1700000	1200000	1200000	4000000	2600000	6.41497	1450000	1.7931	0.842459
sp|O43665|RGS10_HUMAN	RGS10	Regulator of G-protein signaling 10 OS=Homo sapiens GN=RGS10 PE=1 SV=2	20.22	24000	0.1	43000	0.1	21500	4.33244	12000	1.79166	0.8413
sp|P61019|RAB2A_HUMAN	RAB2A	Ras-related protein Rab-2A OS=Homo sapiens GN=RAB2A PE=1 SV=1	23.53	0.1	190000	0.1	340000	170000	5.23045	95000.1	1.78947	0.839535
sp|P06733|ENOA_HUMAN	ENO1	Alpha-enolase OS=Homo sapiens GN=ENO1 PE=1 SV=2	47.14	43000000	28000000	27000000	100000000	63500000	7.80277	35500000	1.78873	0.838938
sp|Q9H074|PAIP1_HUMAN	PAIP1	Polyadenylate-binding protein-interacting protein 1 OS=Homo sapiens GN=PAIP1 PE=1 SV=1	53.49	84000	0.1	0.1	150000	75000.1	4.87506	42000.1	1.78571	0.836501
sp|P46109|CRKL_HUMAN	CRKL	Crk-like protein OS=Homo sapiens GN=CRKL PE=1 SV=1	33.76	120000000	56000000	94000000	220000000	157000000	8.1959	88000000	1.78409	0.835189
sp|O75817|POP7_HUMAN	POP7	Ribonuclease P protein subunit p20 OS=Homo sapiens GN=POP7 PE=1 SV=2	15.64	100000	57000	0.1	280000	140000	5.14613	78500	1.78344	0.834663
sp|P57737|CORO7_HUMAN	CORO7	Coronin-7 OS=Homo sapiens GN=CORO7 PE=1 SV=2	100.54	210000	110000	120000	450000	285000	5.45484	160000	1.78125	0.83289
sp|Q15021|CND1_HUMAN	NCAPD2	Condensin complex subunit 1 OS=Homo sapiens GN=NCAPD2 PE=1 SV=3	157.08	1300000	230000	920000	1800000	1360000	6.13354	765000	1.77778	0.830075
sp|Q9NYL4|FKB11_HUMAN	FKBP11	Peptidyl-prolyl cis-trans isomerase FKBP11 OS=Homo sapiens GN=FKBP11 PE=1 SV=1	22.17	430000	200000	350000	770000	560000	5.74819	315000	1.77778	0.830075
sp|Q00169|PIPNA_HUMAN	PITPNA	Phosphatidylinositol transfer protein alpha isoform OS=Homo sapiens GN=PITPNA PE=1 SV=2	31.79	0.1	36000	0.1	64000	32000	4.50515	18000	1.77778	0.830073
sp|P08133|ANXA6_HUMAN	ANXA6	Annexin A6 OS=Homo sapiens GN=ANXA6 PE=1 SV=3	75.83	860000	350000	750000	1400000	1075000	6.03141	605000	1.77686	0.82933
sp|O75439|MPPB_HUMAN	PMPCB	Mitochondrial-processing peptidase subunit beta OS=Homo sapiens GN=PMPCB PE=1 SV=2	54.33	580000	41000	0.1	1100000	550000	5.74036	310500	1.77134	0.824838
sp|Q9P258|RCC2_HUMAN	RCC2	Protein RCC2 OS=Homo sapiens GN=RCC2 PE=1 SV=2	56.05	4400000	1700000	1100000	9700000	5400000	6.73239	3050000	1.77049	0.82415
sp|P62081|RS7_HUMAN	RPS7	40S ribosomal protein S7 OS=Homo sapiens GN=RPS7 PE=1 SV=1	22.11	5700000	1700000	1100000	12000000	6550000	6.81624	3700000	1.77027	0.82397
sp|P52701|MSH6_HUMAN	MSH6	DNA mismatch repair protein Msh6 OS=Homo sapiens GN=MSH6 PE=1 SV=2	152.69	1100000	370000	0.1	2600000	1.3e+06	6.11394	735000	1.76871	0.822696
sp|Q14257|RCN2_HUMAN	RCN2	Reticulocalbin-2 OS=Homo sapiens GN=RCN2 PE=1 SV=1	36.85	360000	190000	0.1	970000	485000	5.68574	275000	1.76364	0.818553
sp|P55011|S12A2_HUMAN	SLC12A2	Solute carrier family 12 member 2 OS=Homo sapiens GN=SLC12A2 PE=1 SV=1	131.36	3400000	1600000	2900000	5900000	4400000	6.64345	2500000	1.76	0.815575
sp|Q12972|PP1R8_HUMAN	PPP1R8	Nuclear inhibitor of protein phosphatase 1 OS=Homo sapiens GN=PPP1R8 PE=1 SV=2	38.45	130000	75000	0.1	360000	180000	5.25527	102500	1.7561	0.812373
sp|Q93045|STMN2_HUMAN	STMN2	Stathmin-2 OS=Homo sapiens GN=STMN2 PE=1 SV=3	20.81	3000000	2300000	2700000	6600000	4650000	6.66745	2650000	1.75472	0.811238
sp|P52789|HXK2_HUMAN	HK2	Hexokinase-2 OS=Homo sapiens GN=HK2 PE=1 SV=2	102.31	290000	360000	350000	790000	570000	5.75587	325000	1.75385	0.810522
sp|P05023|AT1A1_HUMAN	ATP1A1	Sodium/potassium-transporting ATPase subunit alpha-1 OS=Homo sapiens GN=ATP1A1 PE=1 SV=1	112.82	4500000	2400000	3800000	8300000	6050000	6.78176	3450000	1.75362	0.810339
sp|P80303|NUCB2_HUMAN	NUCB2	Nucleobindin-2 OS=Homo sapiens GN=NUCB2 PE=1 SV=2	50.16	700000	500000	0.1	2100000	1.05e+06	6.02119	600000	1.75	0.807355
sp|Q9NQW6|ANLN_HUMAN	ANLN	Anillin OS=Homo sapiens GN=ANLN PE=1 SV=2	124.12	0.1	20000	0.1	35000	17500	4.24304	10000	1.75	0.807352
sp|P61088|UBE2N_HUMAN	UBE2N	Ubiquitin-conjugating enzyme E2 N OS=Homo sapiens GN=UBE2N PE=1 SV=1	17.13	520000	310000	560000	890000	725000	5.86034	415000	1.74699	0.80487
sp|O14929|HAT1_HUMAN	HAT1	Histone acetyltransferase type B catalytic subunit OS=Homo sapiens GN=HAT1 PE=1 SV=1	49.48	1100000	490000	76000	2700000	1388000	6.14239	795000	1.74591	0.803981
sp|Q9Y265|RUVB1_HUMAN	RUVBL1	RuvB-like 1 OS=Homo sapiens GN=RUVBL1 PE=1 SV=1	50.2	9000000	4900000	8200000	16000000	12100000	7.08279	6950000	1.74101	0.799922
sp|P11940|PABP1_HUMAN	PABPC1	Polyadenylate-binding protein 1 OS=Homo sapiens GN=PABPC1 PE=1 SV=2	70.63	3500000	1500000	3800000	4900000	4350000	6.63849	2500000	1.74	0.799087
sp|P29401|TKT_HUMAN	TKT	Transketolase OS=Homo sapiens GN=TKT PE=1 SV=3	67.83	12000000	7200000	7400000	26000000	16700000	7.22272	9600000	1.73958	0.798742
sp|Q13405|RM49_HUMAN	MRPL49	39S ribosomal protein L49, mitochondrial OS=Homo sapiens GN=MRPL49 PE=1 SV=1	19.19	1000000	440000	0.1	2500000	1.25e+06	6.09691	720000	1.73611	0.795859
sp|P35998|PRS7_HUMAN	PSMC2	26S protease regulatory subunit 7 OS=Homo sapiens GN=PSMC2 PE=1 SV=3	48.6	1700000	590000	870000	3100000	1985000	6.29776	1145000	1.73362	0.793791
sp|O43264|ZW10_HUMAN	ZW10	Centromere/kinetochore protein zw10 homolog OS=Homo sapiens GN=ZW10 PE=1 SV=3	88.77	190000	110000	0.1	520000	260000	5.41497	150000	1.73333	0.793549
sp|P14635|CCNB1_HUMAN	CCNB1	G2/mitotic-specific cyclin-B1 OS=Homo sapiens GN=CCNB1 PE=1 SV=1	48.31	0.1	150000	260000	0.1	130000	5.11394	75000.1	1.73333	0.793549
sp|Q9HB71|CYBP_HUMAN	CACYBP	Calcyclin-binding protein OS=Homo sapiens GN=CACYBP PE=1 SV=2	26.19	2700000	1400000	2300000	4800000	3550000	6.55023	2050000	1.73171	0.792195
sp|Q9H3K6|BOLA2_HUMAN	BOLA2	BolA-like protein 2 OS=Homo sapiens GN=BOLA2 PE=1 SV=1	10.11	7900000	6200000	4400000	20000000	12200000	7.08636	7050000	1.7305	0.791186
sp|P36543|VATE1_HUMAN	ATP6V1E1	V-type proton ATPase subunit E 1 OS=Homo sapiens GN=ATP6V1E1 PE=1 SV=1	26.13	610000	0.1	55000	1000000	527500	5.72222	305000	1.72951	0.790362
tr|Q5CAQ4|Q5CAQ4_HUMAN	TRAP1	T0.1 receptor-associated protein 1 OS=Homo sapiens GN=TRAP1 PE=2 SV=1	57.2	0.1	480000	830000	0.1	415000	5.61805	240000	1.72917	0.790077
sp|P11310|ACADM_HUMAN	ACADM	Medium-chain specific acyl-CoA dehydrogenase, mitochondrial OS=Homo sapiens GN=ACADM PE=1 SV=1	46.56	5200000	2900000	4100000	9900000	7000000	6.8451	4050000	1.7284	0.789433
sp|Q8TB45|DPTOR_HUMAN	DEPTOR	DEP domain-containing mTOR-interacting protein OS=Homo sapiens GN=DEPTOR PE=1 SV=2	46.26	110000	0.1	0.1	190000	95000.1	4.97772	55000.1	1.72727	0.788495
sp|O95831|AIFM1_HUMAN	AIFM1	Apoptosis-inducing factor 1, mitochondrial OS=Homo sapiens GN=AIFM1 PE=1 SV=1	66.86	1700000	1000000	760000	3900000	2330000	6.36736	1350000	1.72593	0.787371
sp|Q6PD74|AAGAB_HUMAN	AAGAB	Alpha- and gamma-adaptin-binding protein p34 OS=Homo sapiens GN=AAGAB PE=1 SV=1	34.57	87000	0.1	0.1	150000	75000.1	4.87506	43500.1	1.72414	0.785874
sp|Q9ULF5|S39AA_HUMAN	SLC39A10	Zinc transporter ZIP10 OS=Homo sapiens GN=SLC39A10 PE=1 SV=2	94.07	200000	270000	320000	490000	405000	5.60746	235000	1.7234	0.785261
sp|P62826|RAN_HUMAN	RAN	GTP-binding nuclear protein Ran OS=Homo sapiens GN=RAN PE=1 SV=3	24.41	12000000	5800000	7600000	23000000	15300000	7.18469	8900000	1.7191	0.781654
sp|O75947|ATP5H_HUMAN	ATP5H	ATP synthase subunit d, mitochondrial OS=Homo sapiens GN=ATP5H PE=1 SV=3	18.48	1100000	680000	760000	2300000	1530000	6.18469	890000	1.7191	0.781654
sp|P19388|RPAB1_HUMAN	POLR2E	DNA-directed RNA polymerases I, II, and III subunit RPABC1 OS=Homo sapiens GN=POLR2E PE=1 SV=4	24.54	170000	150000	0.1	550000	275000	5.43933	160000	1.71875	0.78136
sp|Q96JB2|COG3_HUMAN	COG3	Conserved oligomeric Golgi complex subunit 3 OS=Homo sapiens GN=COG3 PE=1 SV=3	94.04	70000	0.1	0.1	120000	60000.1	4.77815	35000.1	1.71428	0.777607
sp|P08865|RSSA_HUMAN	RPSA	40S ribosomal protein SA OS=Homo sapiens GN=RPSA PE=1 SV=4	32.83	8100000	3000000	4000000	15000000	9500000	6.97772	5550000	1.71171	0.77544
sp|Q13951|PEBB_HUMAN	CBFB	Core-binding factor subunit beta OS=Homo sapiens GN=CBFB PE=1 SV=2	21.49	110000	77000	0.1	320000	160000	5.20412	93500	1.71123	0.775034
sp|Q6P2Q9|PRP8_HUMAN	PRPF8	Pre-mRNA-processing-splicing factor 8 OS=Homo sapiens GN=PRPF8 PE=1 SV=2	273.43	1800000	890000	1200000	3400000	2300000	6.36173	1345000	1.71004	0.774028
sp|O15160|RPAC1_HUMAN	POLR1C	DNA-directed RNA polymerases I and III subunit RPAC1 OS=Homo sapiens GN=POLR1C PE=1 SV=1	39.23	77000	40000	0.1	200000	100000	5	58500	1.7094	0.773492
sp|P40937|RFC5_HUMAN	RFC5	Replication factor C subunit 5 OS=Homo sapiens GN=RFC5 PE=1 SV=1	38.47	200000	130000	84000	480000	282000	5.45025	165000	1.70909	0.773229
sp|O00743|PPP6_HUMAN	PPP6C	Serine/threonine-protein phosphatase 6 catalytic subunit OS=Homo sapiens GN=PPP6C PE=1 SV=1	35.12	170000	70000	0.1	410000	205000	5.31175	120000	1.70833	0.77259
sp|Q00796|DHSO_HUMAN	SORD	Sorbitol dehydrogenase OS=Homo sapiens GN=SORD PE=1 SV=4	38.3	250000	260000	240000	630000	435000	5.63849	255000	1.70588	0.770518
sp|P27797|CALR_HUMAN	CALR	Calreticulin OS=Homo sapiens GN=CALR PE=1 SV=1	48.11	3500000	1900000	4400000	4800000	4600000	6.66276	2700000	1.7037	0.768674
sp|Q68BL7|OLM2A_HUMAN	OLFML2A	Olfactomedin-like protein 2A OS=Homo sapiens GN=OLFML2A PE=2 SV=1	73.01	20000	17000	17000	46000	31500	4.49831	18500	1.7027	0.767827
sp|P62269|RS18_HUMAN	RPS18	40S ribosomal protein S18 OS=Homo sapiens GN=RPS18 PE=1 SV=3	17.71	5800000	2600000	5100000	9200000	7150000	6.85431	4200000	1.70238	0.767554
sp|Q96EE3|SEH1_HUMAN	SEH1L	Nucleoporin SEH1 OS=Homo sapiens GN=SEH1L PE=1 SV=3	39.62	280000	190000	0.1	800000	400000	5.60206	235000	1.70213	0.767339
sp|Q9Y3B4|SF3B6_HUMAN	SF3B6	Splicing factor 3B subunit 6 OS=Homo sapiens GN=SF3B6 PE=1 SV=1	14.58	300000	170000	0.1	800000	400000	5.60206	235000	1.70213	0.767339
sp|P31946|1433B_HUMAN	YWHAB	14-3-3 protein beta/alpha OS=Homo sapiens GN=YWHAB PE=1 SV=3	28.06	5000000	3900000	3100000	12000000	7550000	6.87795	4450000	1.69663	0.762671
sp|Q00341|VIGLN_HUMAN	HDLBP	Vigilin OS=Homo sapiens GN=HDLBP PE=1 SV=2	141.37	1600000	1100000	370000	4200000	2285000	6.35889	1350000	1.69259	0.759235
sp|P49902|5NTC_HUMAN	NT5C2	Cytosolic purine 5'-nucleotidase OS=Homo sapiens GN=NT5C2 PE=1 SV=1	64.93	250000	140000	0.1	660000	330000	5.51851	195000	1.69231	0.758992
sp|P38646|GRP75_HUMAN	HSPA9	Stress-70 protein, mitochondrial OS=Homo sapiens GN=HSPA9 PE=1 SV=2	73.63	14000000	7000000	8500000	27000000	17750000	7.2492	10500000	1.69048	0.75743
sp|Q9Y224|CN166_HUMAN	C14orf166	UPF0568 protein C14orf166 OS=Homo sapiens GN=C14orf166 PE=1 SV=1	28.05	2200000	880000	1300000	3900000	2600000	6.41497	1540000	1.68831	0.755581
sp|P46459|NSF_HUMAN	NSF	Vesicle-fusing ATPase OS=Homo sapiens GN=NSF PE=1 SV=3	82.54	3100000	1700000	1600000	6500000	4050000	6.60746	2400000	1.6875	0.754888
sp|P35611|ADDA_HUMAN	ADD1	Alpha-adducin OS=Homo sapiens GN=ADD1 PE=1 SV=2	80.9	56000	27000	0.1	140000	70000.1	4.8451	41500	1.68675	0.754245
sp|P46934|NEDD4_HUMAN	NEDD4	E3 ubiquitin-protein ligase NEDD4 OS=Homo sapiens GN=NEDD4 PE=1 SV=4	149.02	110000	62000	0.1	290000	145000	5.16137	86000	1.68605	0.753645
sp|P46783|RS10_HUMAN	RPS10	40S ribosomal protein S10 OS=Homo sapiens GN=RPS10 PE=1 SV=1	18.89	2700000	1400000	910000	6000000	3455000	6.53845	2050000	1.68537	0.753062
sp|P34897|GLYM_HUMAN	SHMT2	Serine hydroxymethyltransferase, mitochondrial OS=Homo sapiens GN=SHMT2 PE=1 SV=3	55.96	4100000	1600000	1600000	8000000	4800000	6.68124	2850000	1.68421	0.752072
sp|Q15019|SEPT2_HUMAN	44806	Septin-2 OS=Homo sapiens GN=SEPT2 PE=1 SV=1	41.46	1200000	380000	260000	2400000	1330000	6.12385	790000	1.68354	0.751502
sp|P62241|RS8_HUMAN	RPS8	40S ribosomal protein S8 OS=Homo sapiens GN=RPS8 PE=1 SV=2	24.19	12000000	8800000	5000000	30000000	17500000	7.24304	10400000	1.68269	0.750771
sp|Q13554|KCC2B_HUMAN	CAMK2B	Calcium/calmodulin-dependent protein kinase type II subunit beta OS=Homo sapiens GN=CAMK2B PE=1 SV=3	72.63	1200000	740000	760000	2500000	1630000	6.21219	970000	1.68041	0.748815
sp|Q02218|ODO1_HUMAN	OGDH	2-oxoglutarate dehydrogenase, mitochondrial OS=Homo sapiens GN=OGDH PE=1 SV=3	115.86	940000	590000	170000	2400000	1285000	6.1089	765000	1.67974	0.748237
sp|Q32P51|RA1L2_HUMAN	HNRNPA1L2	Heterogeneous nuclear ribonucleoprotein A1-like 2 OS=Homo sapiens GN=HNRNPA1L2 PE=2 SV=2	34.2	11000000	5100000	6000000	21000000	13500000	7.13033	8050000	1.67702	0.745899
sp|Q9ULX3|NOB1_HUMAN	NOB1	RNA-binding protein NOB1 OS=Homo sapiens GN=NOB1 PE=1 SV=1	46.65	120000	47000	0.1	280000	140000	5.14613	83500	1.67665	0.745579
sp|Q7L5D6|GET4_HUMAN	GET4	Golgi to ER traffic protein 4 homolog OS=Homo sapiens GN=GET4 PE=1 SV=1	36.48	150000	23000	100000	190000	145000	5.16137	86500	1.6763	0.745281
sp|Q63ZY3|KANK2_HUMAN	KANK2	KN motif and ankyrin repeat domain-containing protein 2 OS=Homo sapiens GN=KANK2 PE=1 SV=1	91.12	390000	160000	240000	680000	460000	5.66276	275000	1.67273	0.742202
sp|P05198|IF2A_HUMAN	EIF2S1	Eukaryotic translation initiation factor 2 subunit 1 OS=Homo sapiens GN=EIF2S1 PE=1 SV=3	36.09	4200000	2800000	5900000	5800000	5850000	6.76716	3500000	1.67143	0.741082
sp|P62993|GRB2_HUMAN	GRB2	Growth factor receptor-bound protein 2 OS=Homo sapiens GN=GRB2 PE=1 SV=1	25.19	4900000	2400000	3500000	8700000	6100000	6.78533	3650000	1.67123	0.740913
sp|P52907|CAZA1_HUMAN	CAPZA1	F-actin-capping protein subunit alpha-1 OS=Homo sapiens GN=CAPZA1 PE=1 SV=3	32.9	6800000	5000000	5700000	14000000	9850000	6.99344	5900000	1.66949	0.739409
sp|Q92900|RENT1_HUMAN	UPF1	Regulator of nonsense transcripts 1 OS=Homo sapiens GN=UPF1 PE=1 SV=2	124.27	940000	840000	870000	2100000	1485000	6.17173	890000	1.66854	0.738586
sp|Q9UHV9|PFD2_HUMAN	PFDN2	Prefoldin subunit 2 OS=Homo sapiens GN=PFDN2 PE=1 SV=1	16.64	160000	150000	420000	97000	258500	5.41246	155000	1.66774	0.737896
sp|P32519|ELF1_HUMAN	ELF1	ETS-related transcription factor Elf-1 OS=Homo sapiens GN=ELF1 PE=1 SV=2	67.46	110000	64000	0.1	290000	145000	5.16137	87000	1.66667	0.736966
sp|O95551|TYDP2_HUMAN	TDP2	Tyrosyl-DNA phosphodiesterase 2 OS=Homo sapiens GN=TDP2 PE=1 SV=1	40.9	110000	100000	0.1	350000	175000	5.24304	105000	1.66667	0.736966
sp|Q92598|HS105_HUMAN	HSPH1	Heat shock protein 105 kDa OS=Homo sapiens GN=HSPH1 PE=1 SV=1	96.8	3900000	2400000	3100000	7400000	5250000	6.72016	3150000	1.66667	0.736966
sp|P40222|TXLNA_HUMAN	TXLNA	Alpha-taxilin OS=Homo sapiens GN=TXLNA PE=1 SV=3	61.85	180000	0.1	0.1	300000	150000	5.17609	90000.1	1.66667	0.736965
sp|Q8IXM3|RM41_HUMAN	MRPL41	39S ribosomal protein L41, mitochondrial OS=Homo sapiens GN=MRPL41 PE=1 SV=1	15.37	90000	0.1	0.1	150000	75000.1	4.87506	45000.1	1.66667	0.736965
tr|Q5T6U8|Q5T6U8_HUMAN	HMGA1	High mobility group AT-hook 1 OS=Homo sapiens GN=HMGA1 PE=2 SV=1	10.67	39000	0.1	65000	0.1	32500	4.51188	19500	1.66666	0.736964
sp|P49736|MCM2_HUMAN	MCM2	DNA replication licensing factor MCM2 OS=Homo sapiens GN=MCM2 PE=1 SV=4	101.83	3900000	1600000	960000	8200000	4580000	6.66087	2750000	1.66545	0.735916
sp|Q9BS26|ERP44_HUMAN	ERP44	Endoplasmic reticulum resident protein 44 OS=Homo sapiens GN=ERP44 PE=1 SV=1	46.94	7100000	4100000	4600000	14000000	9300000	6.96848	5600000	1.66071	0.731804
sp|Q15758|AAAT_HUMAN	SLC1A5	Neutral amino acid transporter B(0) OS=Homo sapiens GN=SLC1A5 PE=1 SV=2	56.56	160000	340000	270000	560000	415000	5.61805	250000	1.66	0.731183
sp|P36957|ODO2_HUMAN	DLST	Dihydrolipoyllysine-residue succinyltransferase component of 2-oxoglutarate dehydrogenase complex, mitochondrial OS=Homo sapiens GN=DLST PE=1 SV=4	48.72	720000	250000	110000	1500000	805000	5.9058	485000	1.65979	0.731004
sp|P98171|RHG04_HUMAN	ARHGAP4	Rho GTPase-activating protein 4 OS=Homo sapiens GN=ARHGAP4 PE=1 SV=2	104.96	180000	230000	0.1	680000	340000	5.53148	205000	1.65854	0.729911
sp|P31040|SDHA_HUMAN	SDHA	Succinate dehydrogenase [ubiquinone] flavoprotein subunit, mitochondrial OS=Homo sapiens GN=SDHA PE=1 SV=2	72.65	830000	1100000	0.1	3200000	1.6e+06	6.20412	965000	1.65803	0.729471
sp|P09211|GSTP1_HUMAN	GSTP1	Glutathione S-transferase P OS=Homo sapiens GN=GSTP1 PE=1 SV=2	23.34	43000000	30000000	21000000	100000000	60500000	7.78176	36500000	1.65753	0.729039
sp|O76061|STC2_HUMAN	STC2	Stanniocalcin-2 OS=Homo sapiens GN=STC2 PE=1 SV=1	33.23	1100000	470000	1200000	1400000	1300000	6.11394	785000	1.65605	0.727747
sp|Q8TCS8|PNPT1_HUMAN	PNPT1	Polyribonucleotide nucleotidyltransferase 1, mitochondrial OS=Homo sapiens GN=PNPT1 PE=1 SV=2	85.9	970000	360000	700000	1500000	1100000	6.04139	665000	1.65414	0.726077
sp|O14983|AT2A1_HUMAN	ATP2A1	Sarcoplasmic/endoplasmic reticulum calcium ATPase 1 OS=Homo sapiens GN=ATP2A1 PE=1 SV=1	110.18	1300000	490000	660000	2300000	1480000	6.17026	895000	1.65363	0.725638
sp|Q8IUD2|RB6I2_HUMAN	ERC1	ELKS/Rab6-interacting/CAST family member 1 OS=Homo sapiens GN=ERC1 PE=1 SV=1	128.01	85000	42000	0.1	210000	105000	5.02119	63500	1.65354	0.725562
sp|P63241|IF5A1_HUMAN	EIF5A	Eukaryotic translation initiation factor 5A-1 OS=Homo sapiens GN=EIF5A PE=1 SV=2	16.82	71000000	63000000	51000000	170000000	110500000	8.04336	67000000	1.64925	0.721813
sp|Q9Y333|LSM2_HUMAN	LSM2	U6 snRNA-associated Sm-like protein LSm2 OS=Homo sapiens GN=LSM2 PE=1 SV=1	10.83	190000	83000	220000	230000	225000	5.35218	136500	1.64835	0.721024
sp|Q96KP4|CNDP2_HUMAN	CNDP2	Cytosolic non-specific dipeptidase OS=Homo sapiens GN=CNDP2 PE=1 SV=2	52.84	1300000	460000	0.1	2900000	1.45e+06	6.16137	880000	1.64773	0.720478
sp|Q9UHD8|SEPT9_HUMAN	44813	Septin-9 OS=Homo sapiens GN=SEPT9 PE=1 SV=2	65.36	1400000	360000	0.1	2900000	1.45e+06	6.16137	880000	1.64773	0.720478
sp|O96019|ACL6A_HUMAN	ACTL6A	Actin-like protein 6A OS=Homo sapiens GN=ACTL6A PE=1 SV=1	47.43	350000	500000	0.1	1400000	700000	5.8451	425000	1.64706	0.719892
sp|P12277|KCRB_HUMAN	CKB	Creatine kinase B-type OS=Homo sapiens GN=CKB PE=1 SV=1	42.62	43000000	19000000	30000000	72000000	51000000	7.70757	31000000	1.64516	0.718229
sp|Q8TAA3|PSA7L_HUMAN	PSMA8	Proteasome subunit alpha type-7-like OS=Homo sapiens GN=PSMA8 PE=2 SV=3	28.51	600000	470000	760000	1000000	880000	5.94448	535000	1.64486	0.717965
sp|Q9NQ29|LUC7L_HUMAN	LUC7L	Putative RNA-binding protein Luc7-like 1 OS=Homo sapiens GN=LUC7L PE=1 SV=1	43.7	0.1	45000	0.1	74000	37000.1	4.5682	22500	1.64444	0.717599
sp|O75531|BAF_HUMAN	BA0.11	Barrier-to-autointegration factor OS=Homo sapiens GN=BA0.11 PE=1 SV=1	10.05	1000000	630000	980000	1700000	1340000	6.1271	815000	1.64417	0.717361
sp|Q8IZ13|ZBED8_HUMAN	ZBED8	Protein ZBED8 OS=Homo sapiens GN=ZBED8 PE=1 SV=1	68.28	4400	2900	0.1	12000	6000.05	3.77815	3650	1.64385	0.717078
sp|Q9NZJ5|E2AK3_HUMAN	EIF2AK3	Eukaryotic translation initiation factor 2-alpha kinase 3 OS=Homo sapiens GN=EIF2AK3 PE=1 SV=3	125.14	480000	250000	0.1	1200000	600000	5.77815	365000	1.64384	0.717066
sp|Q5H9R7|PP6R3_HUMAN	PPP6R3	Serine/threonine-protein phosphatase 6 regulatory subunit 3 OS=Homo sapiens GN=PPP6R3 PE=1 SV=2	97.61	540000	120000	84000	1000000	542000	5.734	330000	1.64242	0.715827
sp|P68371|TBB4B_HUMAN	TUBB4B	Tubulin beta-4B chain OS=Homo sapiens GN=TUBB4B PE=1 SV=1	49.8	80000000	43000000	42000000	160000000	101000000	8.00432	61500000	1.64228	0.715697
sp|Q5EBL8|PDZ11_HUMAN	PDZD11	PDZ domain-containing protein 11 OS=Homo sapiens GN=PDZD11 PE=1 SV=2	16.12	690000	370000	640000	1100000	870000	5.93952	530000	1.64151	0.715023
sp|P13010|XRCC5_HUMAN	XRCC5	X-ray repair cross-complementing protein 5 OS=Homo sapiens GN=XRCC5 PE=1 SV=3	82.65	6200000	3800000	3400000	13000000	8200000	6.91381	5000000	1.64	0.713696
sp|P30154|2AAB_HUMAN	PPP2R1B	Serine/threonine-protein phosphatase 2A 65 kDa regulatory subunit A beta isoform OS=Homo sapiens GN=PPP2R1B PE=1 SV=3	66.17	120000	130000	80000	330000	205000	5.31175	125000	1.64	0.713696
sp|Q9BWS9|CHID1_HUMAN	CHID1	Chitinase domain-containing protein 1 OS=Homo sapiens GN=CHID1 PE=1 SV=1	44.91	3900000	3300000	3500000	8300000	5900000	6.77085	3600000	1.63889	0.712718
sp|Q14318|FKBP8_HUMAN	FKBP8	Peptidyl-prolyl cis-trans isomerase FKBP8 OS=Homo sapiens GN=FKBP8 PE=1 SV=2	44.53	1000000	550000	840000	1700000	1270000	6.1038	775000	1.63871	0.71256
sp|Q9P287|BCCIP_HUMAN	BCCIP	BRCA2 and CDKN1A-interacting protein OS=Homo sapiens GN=BCCIP PE=1 SV=1	35.96	82000	95000	0.1	290000	145000	5.16137	88500	1.63842	0.712304
sp|P43686|PRS6B_HUMAN	PSMC4	26S protease regulatory subunit 6B OS=Homo sapiens GN=PSMC4 PE=1 SV=2	47.34	780000	270000	220000	1500000	860000	5.9345	525000	1.6381	0.712019
sp|Q13561|DCTN2_HUMAN	DCTN2	Dynactin subunit 2 OS=Homo sapiens GN=DCTN2 PE=1 SV=4	44.2	1500000	640000	400000	3100000	1750000	6.24304	1070000	1.63551	0.709744
sp|Q8N4P3|MESH1_HUMAN	HDDC3	Guanosine-3',5'-bis(diphosphate) 3'-pyrophosphohydrolase MESH1 OS=Homo sapiens GN=HDDC3 PE=1 SV=3	20.32	10000000	4800000	5200000	19000000	12100000	7.08279	7400000	1.63514	0.70941
sp|Q92918|M4K1_HUMAN	MAP4K1	Mitogen-activated protein kinase kinase kinase kinase 1 OS=Homo sapiens GN=MAP4K1 PE=1 SV=1	91.24	330000	160000	290000	510000	400000	5.60206	245000	1.63265	0.707218
sp|P47897|SYQ_HUMAN	QARS	Glutamine--tRNA ligase OS=Homo sapiens GN=QARS PE=1 SV=1	87.74	5200000	2100000	2700000	9200000	5950000	6.77452	3650000	1.63014	0.704993
sp|Q9Y3I0|RTCB_HUMAN	RTCB	tRNA-splicing ligase RtcB homolog OS=Homo sapiens GN=RTCB PE=1 SV=1	55.17	3800000	1600000	2100000	6700000	4400000	6.64345	2700000	1.62963	0.704544
sp|P04406|G3P_HUMAN	GAPDH	Glyceraldehyde-3-phosphate dehydrogenase OS=Homo sapiens GN=GAPDH PE=1 SV=3	36.03	30000000	9300000	10000000	54000000	32000000	7.50515	19650000	1.6285	0.703543
sp|P53396|ACLY_HUMAN	ACLY	ATP-citrate synthase OS=Homo sapiens GN=ACLY PE=1 SV=3	120.76	9700000	4000000	5300000	17000000	11150000	7.04727	6850000	1.62774	0.702868
sp|P13796|PLSL_HUMAN	LCP1	Plastin-2 OS=Homo sapiens GN=LCP1 PE=1 SV=6	70.24	45000000	24000000	21000000	91000000	56000000	7.74819	34500000	1.62319	0.69883
sp|Q9HC38|GLOD4_HUMAN	GLOD4	Glyoxalase domain-containing protein 4 OS=Homo sapiens GN=GLOD4 PE=1 SV=1	34.77	1500000	720000	0.1	3600000	1.8e+06	6.25527	1110000	1.62162	0.697437
sp|Q8WUM4|PDC6I_HUMAN	PDCD6IP	Programmed cell death 6-interacting protein OS=Homo sapiens GN=PDCD6IP PE=1 SV=1	95.96	2400000	1300000	0.1	6000000	3e+06	6.47712	1850000	1.62162	0.697437
sp|Q9BTT0|AN32E_HUMAN	ANP32E	Acidic leucine-rich nuclear phosphoprotein 32 family member E OS=Homo sapiens GN=ANP32E PE=1 SV=1	30.67	780000	140000	91000	1400000	745500	5.87245	460000	1.62065	0.696574
sp|Q5TFE4|NT5D1_HUMAN	NT5DC1	5'-nucleotidase domain-containing protein 1 OS=Homo sapiens GN=NT5DC1 PE=1 SV=1	51.81	90000	140000	280000	92000	186000	5.26951	115000	1.61739	0.693669
sp|P25205|MCM3_HUMAN	MCM3	DNA replication licensing factor MCM3 OS=Homo sapiens GN=MCM3 PE=1 SV=3	90.92	3400000	1400000	860000	6900000	3880000	6.58883	2400000	1.61667	0.693022
sp|P06748|NPM_HUMAN	NPM1	Nucleophosmin OS=Homo sapiens GN=NPM1 PE=1 SV=2	32.55	12000000	7200000	11000000	20000000	15500000	7.19033	9600000	1.61458	0.691162
sp|Q6IBS0|TWF2_HUMAN	TWF2	Twi0.1ilin-2 OS=Homo sapiens GN=TWF2 PE=1 SV=2	39.52	2400000	140000	2000000	2100000	2050000	6.31175	1270000	1.61417	0.690795
sp|P51116|FXR2_HUMAN	FXR2	Fragile X mental retardation syndrome-related protein 2 OS=Homo sapiens GN=FXR2 PE=1 SV=2	74.18	460000	160000	0.1	1000000	500000	5.69897	310000	1.6129	0.68966
sp|P62841|RS15_HUMAN	RPS15	40S ribosomal protein S15 OS=Homo sapiens GN=RPS15 PE=1 SV=2	17.03	2200000	900000	0.1	5000000	2.5e+06	6.39794	1550000	1.6129	0.68966
sp|P22695|QCR2_HUMAN	UQCRC2	Cytochrome b-c1 complex subunit 2, mitochondrial OS=Homo sapiens GN=UQCRC2 PE=1 SV=3	48.41	1600000	640000	710000	2900000	1805000	6.25648	1120000	1.61161	0.6885
sp|Q9ULX6|AKP8L_HUMAN	AKAP8L	A-kinase anchor protein 8-like OS=Homo sapiens GN=AKAP8L PE=1 SV=3	71.6	41000	0.1	0.1	66000	33000.1	4.51851	20500	1.60975	0.686841
sp|P48643|TCPE_HUMAN	CCT5	T-complex protein 1 subunit epsilon OS=Homo sapiens GN=CCT5 PE=1 SV=1	59.63	15000000	6500000	7600000	27000000	17300000	7.23805	10750000	1.6093	0.686435
sp|O95793|STAU1_HUMAN	STAU1	Double-stranded RNA-binding protein Staufen homolog 1 OS=Homo sapiens GN=STAU1 PE=1 SV=2	63.14	730000	570000	490000	1600000	1045000	6.01912	650000	1.60769	0.684991
sp|P49773|HINT1_HUMAN	HINT1	Histidine triad nucleotide-binding protein 1 OS=Homo sapiens GN=HINT1 PE=1 SV=2	13.79	640000	250000	540000	890000	715000	5.85431	445000	1.60674	0.684138
sp|B2RXH8|HNRC2_HUMAN	HNRNPCL2	Heterogeneous nuclear ribonucleoprotein C-like 2 OS=Homo sapiens GN=HNRNPCL2 PE=1 SV=1	32.05	1700000	280000	680000	2500000	1590000	6.2014	990000	1.60606	0.683526
sp|Q9UJA5|TRM6_HUMAN	TRMT6	tRNA (adenine(58)-N(1))-methyltransferase non-catalytic subunit TRM6 OS=Homo sapiens GN=TRMT6 PE=1 SV=1	55.76	160000	220000	0.1	610000	305000	5.4843	190000	1.60526	0.68281
sp|Q92890|UFD1_HUMAN	UFD1	Ubiquitin recognition factor in ER-associated degradation protein 1 OS=Homo sapiens GN=UFD1 PE=1 SV=3	34.48	540000	270000	0.1	1300000	650000	5.81291	405000	1.60494	0.682518
sp|P20618|PSB1_HUMAN	PSMB1	Proteasome subunit beta type-1 OS=Homo sapiens GN=PSMB1 PE=1 SV=2	26.47	430000	0.1	0.1	690000	345000	5.53782	215000	1.60465	0.68226
sp|P17706|PTN2_HUMAN	PTPN2	Tyrosine-protein phosphatase non-receptor type 2 OS=Homo sapiens GN=PTPN2 PE=1 SV=2	48.44	46000	29000	0.1	120000	60000.1	4.77815	37500	1.6	0.678073
sp|Q15185|TEBP_HUMAN	PTGES3	Prostaglandin E synthase 3 OS=Homo sapiens GN=PTGES3 PE=1 SV=1	18.69	2300000	1200000	800000	4800000	2800000	6.44716	1750000	1.6	0.678072
tr|A0A024RDY9|A0A024RDY9_HUMAN	ARHGEF7	Rho guanine nucleotide exchange factor (GEF) 7, isoform CRA_b OS=Homo sapiens GN=ARHGEF7 PE=4 SV=1	73.09	410000	15000	170000	510000	340000	5.53148	212500	1.6	0.678072
sp|O43837|IDH3B_HUMAN	IDH3B	Isocitrate dehydrogenase [NAD] subunit beta, mitochondrial OS=Homo sapiens GN=IDH3B PE=1 SV=2	42.16	840000	1100000	0.1	3100000	1.55e+06	6.19033	970000	1.59794	0.676212
sp|Q9C0B1|FTO_HUMAN	FTO	Alpha-ketoglutarate-dependent dioxygenase FTO OS=Homo sapiens GN=FTO PE=1 SV=3	58.24	200000	97000	64000	410000	237000	5.37475	148500	1.59596	0.674424
sp|O94826|TOM70_HUMAN	TOMM70	Mitochondrial import receptor subunit TOM70 OS=Homo sapiens GN=TOMM70 PE=1 SV=1	67.41	690000	0.1	0.1	1100000	550000	5.74036	345000	1.5942	0.672835
tr|F8W7C6|F8W7C6_HUMAN	RPL10	60S ribosomal protein L10 OS=Homo sapiens GN=RPL10 PE=1 SV=2	18.55	1200000	620000	1200000	1700000	1450000	6.16137	910000	1.59341	0.672114
sp|Q15366|PCBP2_HUMAN	PCBP2	Poly(rC)-binding protein 2 OS=Homo sapiens GN=PCBP2 PE=1 SV=1	38.56	3300000	2100000	2700000	5900000	4300000	6.63347	2700000	1.59259	0.671377
sp|P30041|PRDX6_HUMAN	PRDX6	Peroxiredoxin-6 OS=Homo sapiens GN=PRDX6 PE=1 SV=3	25.02	14000000	8500000	6800000	29000000	17900000	7.25285	11250000	1.59111	0.670035
sp|P11021|GRP78_HUMAN	HSPA5	78 kDa glucose-regulated protein OS=Homo sapiens GN=HSPA5 PE=1 SV=2	72.29	39000000	24000000	31000000	69000000	50000000	7.69897	31500000	1.5873	0.666576
sp|Q8TEX9|IPO4_HUMAN	IPO4	Importin-4 OS=Homo sapiens GN=IPO4 PE=1 SV=2	118.64	120000	44000	0.1	260000	130000	5.11394	82000	1.58537	0.664816
sp|Q9UBU9|NXF1_HUMAN	NXF1	Nuclear RNA export factor 1 OS=Homo sapiens GN=NXF1 PE=1 SV=1	70.14	120000	0.1	0.1	190000	95000.1	4.97772	60000.1	1.58333	0.662965
sp|P34932|HSP74_HUMAN	HSPA4	Heat shock 70 kDa protein 4 OS=Homo sapiens GN=HSPA4 PE=1 SV=4	94.27	4100000	2300000	1100000	9000000	5050000	6.70329	3200000	1.57812	0.658211
sp|Q13435|SF3B2_HUMAN	SF3B2	Splicing factor 3B subunit 2 OS=Homo sapiens GN=SF3B2 PE=1 SV=2	100.16	1200000	530000	330000	2400000	1365000	6.13513	865000	1.57803	0.658129
sp|Q53QV2|LBH_HUMAN	LBH	Protein LBH OS=Homo sapiens GN=LBH PE=1 SV=1	12.21	86000	60000	0.1	230000	115000	5.0607	73000	1.57534	0.655666
sp|Q9BRJ2|RM45_HUMAN	MRPL45	39S ribosomal protein L45, mitochondrial OS=Homo sapiens GN=MRPL45 PE=1 SV=2	35.33	110000	77000	84000	210000	147000	5.16732	93500	1.57219	0.652778
sp|P14618|KPYM_HUMAN	PKM	Pyruvate kinase PKM OS=Homo sapiens GN=PKM PE=1 SV=4	57.9	100000000	40000000	60000000	160000000	110000000	8.04139	70000000	1.57143	0.652077
tr|H7BZJ3|H7BZJ3_HUMAN	PDIA3	Protein disulfide-isomerase A3 (Fragment) OS=Homo sapiens GN=PDIA3 PE=1 SV=1	13.51	2900000	2400000	3000000	5300000	4150000	6.61805	2650000	1.56604	0.647119
sp|Q15365|PCBP1_HUMAN	PCBP1	Poly(rC)-binding protein 1 OS=Homo sapiens GN=PCBP1 PE=1 SV=2	37.47	11000000	6500000	6400000	21000000	13700000	7.13672	8750000	1.56571	0.646821
sp|Q86UV5|UBP48_HUMAN	USP48	Ubiquitin carboxyl-terminal hydrolase 48 OS=Homo sapiens GN=USP48 PE=1 SV=1	118.96	110000	44000	0.1	240000	120000	5.07918	77000	1.55844	0.640105
sp|P38919|IF4A3_HUMAN	EIF4A3	Eukaryotic initiation factor 4A-III OS=Homo sapiens GN=EIF4A3 PE=1 SV=4	46.84	1200000	790000	1400000	1700000	1550000	6.19033	995000	1.55779	0.6395
sp|Q99504|EYA3_HUMAN	EYA3	Eyes absent homolog 3 OS=Homo sapiens GN=EYA3 PE=1 SV=3	62.62	76000	37000	46000	130000	88000	4.94448	56500	1.55752	0.639253
sp|Q53GQ0|DHB12_HUMAN	HSD17B12	Very-long-chain 3-oxoacyl-CoA reductase OS=Homo sapiens GN=HSD17B12 PE=1 SV=2	34.3	620000	260000	370000	1000000	685000	5.83569	440000	1.55682	0.6386
sp|P23142|FBLN1_HUMAN	FBLN1	Fibulin-1 OS=Homo sapiens GN=FBLN1 PE=1 SV=4	77.16	140000	130000	0.1	420000	210000	5.32222	135000	1.55556	0.63743
sp|P62258|1433E_HUMAN	YWHAE	14-3-3 protein epsilon OS=Homo sapiens GN=YWHAE PE=1 SV=1	29.16	15000000	3900000	6400000	23000000	14700000	7.16732	9450000	1.55556	0.63743
sp|P43487|RANG_HUMAN	RANBP1	Ran-specific GTPase-activating protein OS=Homo sapiens GN=RANBP1 PE=1 SV=1	23.3	6300000	3600000	4400000	11000000	7700000	6.88649	4950000	1.55556	0.63743
sp|Q9BXB4|OSB11_HUMAN	OSBPL11	Oxysterol-binding protein-related protein 11 OS=Homo sapiens GN=OSBPL11 PE=1 SV=2	83.59	0.1	18000	0.1	28000	14000	4.14613	9000.05	1.55555	0.637427
sp|Q7L9L4|MOB1B_HUMAN	MOB1B	MOB kinase activator 1B OS=Homo sapiens GN=MOB1B PE=1 SV=3	25.07	710000	450000	0.1	1800000	900000	5.95424	580000	1.55172	0.633872
sp|Q15181|IPYR_HUMAN	PPA1	Inorganic pyrophosphatase OS=Homo sapiens GN=PPA1 PE=1 SV=2	32.64	9600000	4400000	4700000	17000000	10850000	7.03543	7000000	1.55	0.632268
sp|P10599|THIO_HUMAN	TXN	Thioredoxin OS=Homo sapiens GN=TXN PE=1 SV=3	11.73	15000000	14000000	7900000	37000000	22450000	7.35122	14500000	1.54828	0.630663
sp|P78560|CRADD_HUMAN	CRADD	Death domain-containing protein CRADD OS=Homo sapiens GN=CRADD PE=1 SV=1	22.73	18000	7900	0.1	40000	20000	4.30103	12950	1.54441	0.627052
sp|P60174|TPIS_HUMAN	TPI1	Triosephosphate isomerase OS=Homo sapiens GN=TPI1 PE=1 SV=3	30.77	1100000	280000	330000	1800000	1065000	6.02735	690000	1.54348	0.626185
sp|Q13948|CASP_HUMAN	CUX1	Protein CASP OS=Homo sapiens GN=CUX1 PE=1 SV=2	77.41	100000	43000	0.1	220000	110000	5.04139	71500	1.53846	0.621489
sp|P61353|RL27_HUMAN	RPL27	60S ribosomal protein L27 OS=Homo sapiens GN=RPL27 PE=1 SV=2	15.79	4900000	2900000	0.1	12000000	6e+06	6.77815	3900000	1.53846	0.621488
sp|P29144|TPP2_HUMAN	TPP2	Tripeptidyl-peptidase 2 OS=Homo sapiens GN=TPP2 PE=1 SV=4	138.26	2400000	1500000	1400000	4600000	3000000	6.47712	1950000	1.53846	0.621488
sp|O14617|AP3D1_HUMAN	AP3D1	AP-3 complex subunit delta-1 OS=Homo sapiens GN=AP3D1 PE=1 SV=1	130.08	950000	410000	89000	2000000	1044500	6.01891	680000	1.53603	0.619206
sp|P35249|RFC4_HUMAN	RFC4	Replication factor C subunit 4 OS=Homo sapiens GN=RFC4 PE=1 SV=2	39.66	140000	88000	0.1	350000	175000	5.24304	114000	1.53509	0.618322
sp|P35813|PPM1A_HUMAN	PPM1A	Protein phosphatase 1A OS=Homo sapiens GN=PPM1A PE=1 SV=1	42.42	1400000	1100000	630000	3200000	1915000	6.28217	1250000	1.532	0.615416
sp|P09012|SNRPA_HUMAN	SNRPA	U1 small nuclear ribonucleoprotein A OS=Homo sapiens GN=SNRPA PE=1 SV=3	31.26	540000	400000	560000	880000	720000	5.85733	470000	1.53191	0.615336
sp|Q7L1Q6|BZW1_HUMAN	BZW1	Basic leucine zipper and W2 domain-containing protein 1 OS=Homo sapiens GN=BZW1 PE=1 SV=1	48.01	700000	0.1	370000	700000	535000	5.72835	350000	1.52857	0.612184
sp|Q93008|USP9X_HUMAN	USP9X	Probable ubiquitin carboxyl-terminal hydrolase FAF-X OS=Homo sapiens GN=USP9X PE=1 SV=3	292.09	380000	150000	0.1	810000	405000	5.60746	265000	1.5283	0.61193
sp|Q9Y312|AAR2_HUMAN	AAR2	Protein AAR2 homolog OS=Homo sapiens GN=AAR2 PE=1 SV=2	43.44	240000	140000	360000	220000	290000	5.4624	190000	1.52632	0.610053
sp|P42768|WASP_HUMAN	WAS	Wiskott-Aldrich syndrome protein OS=Homo sapiens GN=WAS PE=1 SV=4	52.88	660000	390000	0.1	1600000	800000	5.90309	525000	1.52381	0.607683
sp|Q6UB35|C1TM_HUMAN	MTHFD1L	Monofunctional C1-tetrahydrofolate synthase, mitochondrial OS=Homo sapiens GN=MTHFD1L PE=1 SV=1	105.72	2300000	920000	1200000	3700000	2450000	6.38917	1610000	1.52174	0.605721
sp|Q96C19|EFHD2_HUMAN	EFHD2	EF-hand domain-containing protein D2 OS=Homo sapiens GN=EFHD2 PE=1 SV=1	26.68	250000	0.1	150000	230000	190000	5.27875	125000	1.52	0.604071
sp|P60842|IF4A1_HUMAN	EIF4A1	Eukaryotic initiation factor 4A-I OS=Homo sapiens GN=EIF4A1 PE=1 SV=1	46.12	6000000	2500000	3000000	9900000	6450000	6.80956	4250000	1.51765	0.601836
sp|P10809|CH60_HUMAN	HSPD1	60 kDa heat shock protein, mitochondrial OS=Homo sapiens GN=HSPD1 PE=1 SV=2	61.02	59000000	30000000	25000000	110000000	67500000	7.8293	44500000	1.51685	0.601082
sp|Q9Y285|SYFA_HUMAN	FARSA	Phenylalanine--tRNA ligase alpha subunit OS=Homo sapiens GN=FARSA PE=1 SV=3	57.53	3400000	2600000	1700000	7400000	4550000	6.65801	3000000	1.51667	0.600904
sp|O43143|DHX15_HUMAN	DHX15	Pre-mRNA-splicing factor ATP-dependent RNA helicase DHX15 OS=Homo sapiens GN=DHX15 PE=1 SV=2	90.88	7600000	2300000	1000000	14000000	7500000	6.87506	4950000	1.51515	0.599462
sp|P15531|NDKA_HUMAN	NME1	Nucleoside diphosphate kinase A OS=Homo sapiens GN=NME1 PE=1 SV=1	17.14	8400000	5600000	5200000	16000000	10600000	7.02531	7000000	1.51429	0.598637
sp|O43670|ZN207_HUMAN	ZNF207	BUB3-interacting and GLEBS motif-containing protein ZNF207 OS=Homo sapiens GN=ZNF207 PE=1 SV=1	50.72	1200000	970000	880000	2400000	1640000	6.21484	1085000	1.51152	0.596001
sp|Q15691|MARE1_HUMAN	MAPRE1	Microtubule-associated protein RP/EB family member 1 OS=Homo sapiens GN=MAPRE1 PE=1 SV=3	29.98	2700000	1800000	2100000	4700000	3400000	6.53148	2250000	1.51111	0.59561
sp|P17980|PRS6A_HUMAN	PSMC3	26S protease regulatory subunit 6A OS=Homo sapiens GN=PSMC3 PE=1 SV=3	49.17	2500000	1300000	640000	5100000	2870000	6.45788	1900000	1.51053	0.595051
sp|P00492|HPRT_HUMAN	HPRT1	Hypoxanthine-guanine phosphoribosyltransferase OS=Homo sapiens GN=HPRT1 PE=1 SV=2	24.56	3400000	1700000	1400000	6300000	3850000	6.58546	2550000	1.5098	0.594361
sp|P26196|DDX6_HUMAN	DDX6	Probable ATP-dependent RNA helicase DDX6 OS=Homo sapiens GN=DDX6 PE=1 SV=2	54.38	4200000	1900000	2700000	6500000	4600000	6.66276	3050000	1.5082	0.592825
sp|P09651|ROA1_HUMAN	HNRNPA1	Heterogeneous nuclear ribonucleoprotein A1 OS=Homo sapiens GN=HNRNPA1 PE=1 SV=5	38.72	2100000	620000	1600000	2500000	2050000	6.31175	1360000	1.50735	0.592017
sp|Q15046|SYK_HUMAN	KARS	Lysine--tRNA ligase OS=Homo sapiens GN=KARS PE=1 SV=3	68	4200000	2700000	2100000	8300000	5200000	6.716	3450000	1.50725	0.591915
sp|Q9UJZ1|STML2_HUMAN	STOML2	Stomatin-like protein 2, mitochondrial OS=Homo sapiens GN=STOML2 PE=1 SV=1	38.51	400000	160000	0.1	840000	420000	5.62325	280000	1.5	0.584963
sp|Q5T440|CAF17_HUMAN	IBA57	Putative transferase CAF17, mitochondrial OS=Homo sapiens GN=IBA57 PE=1 SV=1	38.13	480000	320000	0.1	1200000	600000	5.77815	400000	1.5	0.584963
sp|P35579|MYH9_HUMAN	MYH9	Myosin-9 OS=Homo sapiens GN=MYH9 PE=1 SV=4	226.39	47000000	23000000	29000000	76000000	52500000	7.72016	35000000	1.5	0.584963
sp|Q92974|ARHG2_HUMAN	ARHGEF2	Rho guanine nucleotide exchange factor 2 OS=Homo sapiens GN=ARHGEF2 PE=1 SV=4	111.47	2300000	580000	720000	3600000	2160000	6.33445	1440000	1.5	0.584963
sp|Q9Y4F9|RIPR2_HUMAN	RIPOR2	Rho family-interacting cell polarization regulator 2 OS=Homo sapiens GN=RIPOR2 PE=1 SV=4	118.44	210000	90000	130000	320000	225000	5.35218	150000	1.5	0.584963
sp|Q8IXI2|MIRO1_HUMAN	RHOT1	Mitochondrial Rho GTPase 1 OS=Homo sapiens GN=RHOT1 PE=1 SV=2	70.74	80000	0.1	0.1	120000	60000.1	4.77815	40000.1	1.5	0.584962
sp|P23921|RIR1_HUMAN	RRM1	Ribonucleoside-diphosphate reductase large subunit OS=Homo sapiens GN=RRM1 PE=1 SV=1	90.01	1500000	810000	660000	2800000	1730000	6.23805	1155000	1.49784	0.582879
sp|P62316|SMD2_HUMAN	SNRPD2	Small nuclear ribonucleoprotein Sm D2 OS=Homo sapiens GN=SNRPD2 PE=1 SV=1	13.52	2200000	940000	0.1	4700000	2.35e+06	6.37107	1570000	1.49682	0.581896
sp|P22234|PUR6_HUMAN	PAICS	Multifunctional protein ADE2 OS=Homo sapiens GN=PAICS PE=1 SV=3	47.05	9200000	4300000	6200000	14000000	10100000	7.00432	6750000	1.4963	0.581396
sp|P63104|1433Z_HUMAN	YWHAZ	14-3-3 protein zeta/delta OS=Homo sapiens GN=YWHAZ PE=1 SV=1	27.73	8700000	3600000	4400000	14000000	9200000	6.96379	6150000	1.49593	0.581047
sp|P30101|PDIA3_HUMAN	PDIA3	Protein disulfide-isomerase A3 OS=Homo sapiens GN=PDIA3 PE=1 SV=4	56.75	14000000	7700000	7400000	25000000	16200000	7.20952	10850000	1.49309	0.578299
tr|Q5HYB6|Q5HYB6_HUMAN	DKFZp686J1372	Epididymis luminal protein 189 OS=Homo sapiens GN=DKFZp686J1372 PE=1 SV=1	27.16	1100000	910000	0.1	3000000	1.5e+06	6.17609	1005000	1.49254	0.577767
sp|P63261|ACTG_HUMAN	ACTG1	Actin, cytoplasmic 2 OS=Homo sapiens GN=ACTG1 PE=1 SV=1	41.77	110000000	49000000	57000000	180000000	118500000	8.07372	79500000	1.49057	0.57586
sp|Q9BRL6|SRSF8_HUMAN	SRSF8	Serine/arginine-rich splicing factor 8 OS=Homo sapiens GN=SRSF8 PE=1 SV=1	32.27	730000	400000	570000	1100000	835000	5.92169	565000	1.47788	0.563525
sp|P31146|COR1A_HUMAN	CORO1A	Coronin-1A OS=Homo sapiens GN=CORO1A PE=1 SV=4	50.99	5200000	2800000	1800000	10000000	5900000	6.77085	4000000	1.475	0.560715
sp|Q9ULE6|PALD_HUMAN	PALD1	Paladin OS=Homo sapiens GN=PALD1 PE=1 SV=3	96.69	0.1	40000	0.1	59000	29500	4.46982	20000	1.475	0.560714
sp|Q04446|GLGB_HUMAN	GBE1	1,4-alpha-glucan-branching enzyme OS=Homo sapiens GN=GBE1 PE=1 SV=3	80.42	95000	0.1	0.1	140000	70000.1	4.8451	47500.1	1.47368	0.559427
sp|P62136|PP1A_HUMAN	PPP1CA	Serine/threonine-protein phosphatase PP1-alpha catalytic subunit OS=Homo sapiens GN=PPP1CA PE=1 SV=1	37.49	1200000	430000	0.1	2400000	1.2e+06	6.07918	815000	1.47239	0.558163
sp|P49792|RBP2_HUMAN	RANBP2	E3 SUMO-protein ligase RanBP2 OS=Homo sapiens GN=RANBP2 PE=1 SV=2	357.97	460000	370000	690000	530000	610000	5.78533	415000	1.46988	0.555698
sp|Q8WWM7|ATX2L_HUMAN	ATXN2L	Ataxin-2-like protein OS=Homo sapiens GN=ATXN2L PE=1 SV=2	113.3	2500000	800000	350000	4500000	2425000	6.38471	1650000	1.4697	0.555519
sp|P08559|ODPA_HUMAN	PDHA1	Pyruvate dehydrogenase E1 component subunit alpha, somatic form, mitochondrial OS=Homo sapiens GN=PDHA1 PE=1 SV=3	43.27	2400000	800000	1500000	3200000	2350000	6.37107	1600000	1.46875	0.554589
tr|Q4QZC0|Q4QZC0_HUMAN	HLA-A	MHC class I antigen (Fragment) OS=Homo sapiens GN=HLA-A PE=3 SV=1	31.76	480000	460000	450000	930000	690000	5.83885	470000	1.46809	0.553936
sp|P36578|RL4_HUMAN	RPL4	60S ribosomal protein L4 OS=Homo sapiens GN=RPL4 PE=1 SV=5	47.67	15000000	6200000	8100000	23000000	15550000	7.19173	10600000	1.46698	0.55285
sp|Q10713|MPPA_HUMAN	PMPCA	Mitochondrial-processing peptidase subunit alpha OS=Homo sapiens GN=PMPCA PE=1 SV=2	58.22	530000	350000	190000	1100000	645000	5.80956	440000	1.46591	0.551796
sp|Q16666|IF16_HUMAN	IFI16	Gamma-interferon-inducible protein 16 OS=Homo sapiens GN=IFI16 PE=1 SV=3	88.2	3700000	1900000	1500000	6700000	4100000	6.61278	2800000	1.46429	0.550197
tr|B7Z645|B7Z645_HUMAN	SYNCRIP	Heterogeneous nuclear ribonucleoprotein Q OS=Homo sapiens GN=SYNCRIP PE=1 SV=1	52.01	0.1	130000	190000	0.1	95000.1	4.97772	65000.1	1.46154	0.547487
sp|Q9NTK5|OLA1_HUMAN	OLA1	Obg-like ATPase 1 OS=Homo sapiens GN=OLA1 PE=1 SV=2	44.72	2500000	990000	1600000	3500000	2550000	6.40654	1745000	1.46132	0.54727
sp|P52888|THOP1_HUMAN	THOP1	Thimet oligopeptidase OS=Homo sapiens GN=THOP1 PE=1 SV=2	78.79	1000000	840000	88000	2600000	1344000	6.1284	920000	1.46087	0.546827
sp|O60506|HNRPQ_HUMAN	SYNCRIP	Heterogeneous nuclear ribonucleoprotein Q OS=Homo sapiens GN=SYNCRIP PE=1 SV=2	69.56	11000000	5100000	6500000	17000000	11750000	7.07004	8050000	1.45963	0.5456
sp|Q13765|NACA_HUMAN	NACA	Nascent polypeptide-associated complex subunit alpha OS=Homo sapiens GN=NACA PE=1 SV=1	23.37	3800000	1100000	550000	6600000	3575000	6.55328	2450000	1.45918	0.545161
sp|Q9Y5K6|CD2AP_HUMAN	CD2AP	CD2-associated protein OS=Homo sapiens GN=CD2AP PE=1 SV=1	71.41	560000	290000	240000	1000000	620000	5.79239	425000	1.45882	0.544805
sp|O00186|STXB3_HUMAN	STXBP3	Syntaxin-binding protein 3 OS=Homo sapiens GN=STXBP3 PE=1 SV=2	67.72	100000	44000	0.1	210000	105000	5.02119	72000	1.45833	0.544321
tr|Q6PJV4|Q6PJV4_HUMAN	THRAP3	THRAP3 protein (Fragment) OS=Homo sapiens GN=THRAP3 PE=2 SV=1	41.83	24000	0.1	0.1	35000	17500	4.24304	12000	1.45833	0.544319
sp|Q96JB5|CK5P3_HUMAN	CDK5RAP3	CDK5 regulatory subunit-associated protein 3 OS=Homo sapiens GN=CDK5RAP3 PE=1 SV=2	56.89	0.1	59000	0.1	86000	43000.1	4.63347	29500	1.45763	0.543621
sp|Q13043|STK4_HUMAN	STK4	Serine/threonine-protein kinase 4 OS=Homo sapiens GN=STK4 PE=1 SV=2	55.59	450000	580000	880000	620000	750000	5.87506	515000	1.45631	0.542318
sp|P11388|TOP2A_HUMAN	TOP2A	DNA topoisomerase 2-alpha OS=Homo sapiens GN=TOP2A PE=1 SV=3	174.28	2000000	1200000	58000	4600000	2329000	6.36717	1600000	1.45562	0.541639
sp|O15198|SMAD9_HUMAN	SMAD9	Mothers against decapentaplegic homolog 9 OS=Homo sapiens GN=SMAD9 PE=1 SV=1	52.46	0.1	110000	160000	0.1	80000.1	4.90309	55000.1	1.45455	0.540568
sp|Q9H4M9|EHD1_HUMAN	EHD1	EH domain-containing protein 1 OS=Homo sapiens GN=EHD1 PE=1 SV=2	60.59	1700000	570000	1200000	2100000	1650000	6.21748	1135000	1.45374	0.539774
sp|Q9P0L0|VAPA_HUMAN	VAPA	Vesicle-associated membrane protein-associated protein A OS=Homo sapiens GN=VAPA PE=1 SV=3	27.88	510000	180000	490000	510000	500000	5.69897	345000	1.44928	0.535332
sp|Q86UY6|NAA40_HUMAN	NAA40	N-alpha-acetyltransferase 40 OS=Homo sapiens GN=NAA40 PE=1 SV=1	27.18	95000	50000	0.1	210000	105000	5.02119	72500	1.44828	0.534337
sp|Q8TF05|PP4R1_HUMAN	PPP4R1	Serine/threonine-protein phosphatase 4 regulatory subunit 1 OS=Homo sapiens GN=PPP4R1 PE=1 SV=1	106.94	44000	32000	0.1	110000	55000.1	4.74036	38000	1.44737	0.533434
sp|Q8IVS2|FABD_HUMAN	MCAT	Malonyl-CoA-acyl carrier protein transacylase, mitochondrial OS=Homo sapiens GN=MCAT PE=1 SV=2	42.93	83000	0.1	0.1	120000	60000.1	4.77815	41500.1	1.44578	0.531851
sp|O75122|CLAP2_HUMAN	CLASP2	CLIP-associating protein 2 OS=Homo sapiens GN=CLASP2 PE=1 SV=2	141.05	38000	16000	38000	40000	39000	4.59106	27000	1.44444	0.530515
sp|Q99733|NP1L4_HUMAN	NAP1L4	Nucleosome assembly protein 1-like 4 OS=Homo sapiens GN=NAP1L4 PE=1 SV=1	42.8	1600000	990000	940000	2800000	1870000	6.27184	1295000	1.44402	0.530086
sp|Q12965|MYO1E_HUMAN	MYO1E	Unconventional myosin-Ie OS=Homo sapiens GN=MYO1E PE=1 SV=2	126.98	900000	230000	330000	1300000	815000	5.91116	565000	1.44248	0.528549
sp|Q13523|PRP4B_HUMAN	PRPF4B	Serine/threonine-protein kinase PRP4 homolog OS=Homo sapiens GN=PRPF4B PE=1 SV=3	116.92	34000	0.1	0.1	49000	24500	4.38917	17000	1.44118	0.527246
sp|Q9H9T3|ELP3_HUMAN	ELP3	Elongator complex protein 3 OS=Homo sapiens GN=ELP3 PE=1 SV=2	62.22	85000	47000	0.1	190000	95000.1	4.97772	66000	1.43939	0.525462
sp|P39748|FEN1_HUMAN	FEN1	Flap endonuclease 1 OS=Homo sapiens GN=FEN1 PE=1 SV=1	42.57	3300000	1500000	1900000	5000000	3450000	6.53782	2400000	1.4375	0.523562
sp|Q13098|CSN1_HUMAN	GPS1	COP9 signalosome complex subunit 1 OS=Homo sapiens GN=GPS1 PE=1 SV=4	55.5	170000	25000	0.1	280000	140000	5.14613	97500	1.4359	0.521953
sp|P30876|RPB2_HUMAN	POLR2B	DNA-directed RNA polymerase II subunit RPB2 OS=Homo sapiens GN=POLR2B PE=1 SV=1	133.81	250000	210000	0.1	660000	330000	5.51851	230000	1.43478	0.520832
sp|P12268|IMDH2_HUMAN	IMPDH2	Inosine-5'-monophosphate dehydrogenase 2 OS=Homo sapiens GN=IMPDH2 PE=1 SV=2	55.77	5200000	2400000	1500000	9400000	5450000	6.7364	3800000	1.43421	0.520257
sp|Q8TEU7|RPGF6_HUMAN	RAPGEF6	Rap guanine nucleotide exchange factor 6 OS=Homo sapiens GN=RAPGEF6 PE=1 SV=2	179.31	130000	45000	0.1	250000	125000	5.09691	87500	1.42857	0.514574
sp|O95202|LETM1_HUMAN	LETM1	LETM1 and EF-hand domain-containing protein 1, mitochondrial OS=Homo sapiens GN=LETM1 PE=1 SV=1	83.3	310000	270000	97000	730000	413500	5.61648	290000	1.42586	0.511834
sp|O15042|SR140_HUMAN	U2SURP	U2 snRNP-associated SURP motif-containing protein OS=Homo sapiens GN=U2SURP PE=1 SV=2	118.22	280000	120000	240000	330000	285000	5.45484	200000	1.425	0.510962
sp|Q9BY44|EIF2A_HUMAN	EIF2A	Eukaryotic translation initiation factor 2A OS=Homo sapiens GN=EIF2A PE=1 SV=3	64.95	1200000	700000	0.1	2700000	1.35e+06	6.13033	950000	1.42105	0.50696
sp|O60343|TBCD4_HUMAN	TBC1D4	TBC1 domain family member 4 OS=Homo sapiens GN=TBC1D4 PE=1 SV=2	146.47	5300000	2800000	2500000	9000000	5750000	6.75967	4050000	1.41975	0.50564
sp|Q96QK1|VPS35_HUMAN	VPS35	Vacuolar protein sorting-associated protein 35 OS=Homo sapiens GN=VPS35 PE=1 SV=2	91.65	590000	460000	490000	1000000	745000	5.87216	525000	1.41905	0.504923
sp|Q9H4L5|OSBL3_HUMAN	OSBPL3	Oxysterol-binding protein-related protein 3 OS=Homo sapiens GN=OSBPL3 PE=1 SV=1	101.16	110000	24000	190000	0.1	95000.1	4.97772	67000	1.41791	0.503767
sp|P16949|STMN1_HUMAN	STMN1	Stathmin OS=Homo sapiens GN=STMN1 PE=1 SV=3	17.29	4500000	2700000	3800000	6400000	5100000	6.70757	3600000	1.41667	0.5025
sp|O15514|RPB4_HUMAN	POLR2D	DNA-directed RNA polymerase II subunit RPB4 OS=Homo sapiens GN=POLR2D PE=1 SV=1	16.3	56000	43000	0.1	140000	70000.1	4.8451	49500	1.41414	0.499927
sp|Q9Y2B9|IPKG_HUMAN	PKIG	cAMP-dependent protein kinase inhibitor gamma OS=Homo sapiens GN=PKIG PE=2 SV=1	7.91	440000	340000	0.1	1100000	550000	5.74036	390000	1.41026	0.495958
sp|Q15005|SPCS2_HUMAN	SPCS2	Signal peptidase complex subunit 2 OS=Homo sapiens GN=SPCS2 PE=1 SV=3	24.99	730000	490000	520000	1200000	860000	5.9345	610000	1.40984	0.495527
sp|Q71UI9|H2AV_HUMAN	H2AFV	Histone H2A.V OS=Homo sapiens GN=H2AFV PE=1 SV=3	13.5	4800000	3500000	3700000	8000000	5850000	6.76716	4150000	1.40964	0.495325
sp|P17096|HMGA1_HUMAN	HMGA1	High mobility group protein HMG-I/HMG-Y OS=Homo sapiens GN=HMGA1 PE=1 SV=3	11.67	820000	670000	0.1	2100000	1.05e+06	6.02119	745000	1.4094	0.495077
sp|P53992|SC24C_HUMAN	SEC24C	Protein transport protein Sec24C OS=Homo sapiens GN=SEC24C PE=1 SV=3	118.25	1500000	580000	530000	2400000	1465000	6.16584	1040000	1.40865	0.494317
sp|Q96RP9|EFGM_HUMAN	GFM1	Elongation factor G, mitochondrial OS=Homo sapiens GN=GFM1 PE=1 SV=2	83.42	320000	0.1	0.1	450000	225000	5.35218	160000	1.40625	0.491853
sp|Q04917|1433F_HUMAN	YWHAH	14-3-3 protein eta OS=Homo sapiens GN=YWHAH PE=1 SV=4	28.2	780000	430000	0.1	1700000	850000	5.92942	605000	1.40496	0.490528
sp|P31942|HNRH3_HUMAN	HNRNPH3	Heterogeneous nuclear ribonucleoprotein H3 OS=Homo sapiens GN=HNRNPH3 PE=1 SV=2	36.9	9300000	1600000	5300000	10000000	7650000	6.88366	5450000	1.40367	0.489204
sp|P61106|RAB14_HUMAN	RAB14	Ras-related protein Rab-14 OS=Homo sapiens GN=RAB14 PE=1 SV=4	23.88	3000000	990000	0.1	5600000	2.8e+06	6.44716	1995000	1.40351	0.489038
sp|P29728|OAS2_HUMAN	OAS2	2'-5'-oligoadenylate synthase 2 OS=Homo sapiens GN=OAS2 PE=1 SV=3	82.38	3000000	1400000	870000	5300000	3085000	6.48926	2200000	1.40227	0.487767
sp|Q00403|TF2B_HUMAN	GTF2B	Transcription initiation factor IIB OS=Homo sapiens GN=GTF2B PE=1 SV=1	34.81	75000	32000	0.1	150000	75000.1	4.87506	53500	1.40187	0.487353
sp|P48637|GSHB_HUMAN	GSS	Glutathione synthetase OS=Homo sapiens GN=GSS PE=1 SV=1	52.35	140000	17000	0.1	220000	110000	5.04139	78500	1.40127	0.48674
sp|O95218|ZRAB2_HUMAN	ZRANB2	Zinc finger Ran-binding domain-containing protein 2 OS=Homo sapiens GN=ZRANB2 PE=1 SV=2	37.38	1900000	2100000	3400000	2200000	2800000	6.44716	2000000	1.4	0.485427
sp|Q92530|PSMF1_HUMAN	PSMF1	Proteasome inhibitor PI31 subunit OS=Homo sapiens GN=PSMF1 PE=1 SV=2	29.8	5500000	3800000	3500000	9500000	6500000	6.81291	4650000	1.39785	0.483209
sp|Q9Y696|CLIC4_HUMAN	CLIC4	Chloride intracellular channel protein 4 OS=Homo sapiens GN=CLIC4 PE=1 SV=4	28.75	910000	450000	0.1	1900000	950000	5.97772	680000	1.39706	0.482393
sp|Q12789|TF3C1_HUMAN	GTF3C1	General transcription factor 3C polypeptide 1 OS=Homo sapiens GN=GTF3C1 PE=1 SV=4	238.72	15000	23000	0.1	53000	26500	4.42325	19000	1.39474	0.479996
tr|Q53F64|Q53F64_HUMAN		Heterogeneous nuclear ribonucleoprotein AB isoform a variant (Fragment) OS=Homo sapiens PE=2 SV=1	35.97	2000000	1800000	2700000	2600000	2650000	6.42325	1900000	1.39474	0.479993
sp|P20827|EFNA1_HUMAN	EFNA1	Ephrin-A1 OS=Homo sapiens GN=EFNA1 PE=1 SV=2	23.77	1600000	700000	1300000	1900000	1600000	6.20412	1150000	1.3913	0.476438
sp|Q96KB5|TOPK_HUMAN	PBK	Lymphokine-activated killer T-cell-originated protein kinase OS=Homo sapiens GN=PBK PE=1 SV=3	36.06	590000	0.1	210000	610000	410000	5.61278	295000	1.38983	0.474909
sp|Q16854|DGUOK_HUMAN	DGUOK	Deoxyguanosine kinase, mitochondrial OS=Homo sapiens GN=DGUOK PE=1 SV=2	32.04	100000	44000	0.1	200000	100000	5	72000	1.38889	0.473932
sp|P61978|HNRPK_HUMAN	HNRNPK	Heterogeneous nuclear ribonucleoprotein K OS=Homo sapiens GN=HNRNPK PE=1 SV=1	50.94	20000000	8800000	8000000	32000000	20000000	7.30103	14400000	1.38889	0.473931
sp|Q13263|TIF1B_HUMAN	TRIM28	Transcription intermediary factor 1-beta OS=Homo sapiens GN=TRIM28 PE=1 SV=5	88.49	12000000	7700000	5300000	22000000	13650000	7.13513	9850000	1.38579	0.470705
sp|P35250|RFC2_HUMAN	RFC2	Replication factor C subunit 2 OS=Homo sapiens GN=RFC2 PE=1 SV=3	39.13	660000	560000	490000	1200000	845000	5.92686	610000	1.38525	0.470142
sp|Q9NR50|EI2BG_HUMAN	EIF2B3	Translation initiation factor eIF-2B subunit gamma OS=Homo sapiens GN=EIF2B3 PE=1 SV=1	50.21	270000	200000	0.1	650000	325000	5.51188	235000	1.38298	0.467779
sp|P14868|SYDC_HUMAN	DARS	Aspartate--tRNA ligase, cytoplasmic OS=Homo sapiens GN=DARS PE=1 SV=2	57.1	12000000	5900000	4600000	20000000	12300000	7.08991	8950000	1.3743	0.458699
sp|P40925|MDHC_HUMAN	MDH1	Malate dehydrogenase, cytoplasmic OS=Homo sapiens GN=MDH1 PE=1 SV=4	36.4	2300000	670000	180000	3900000	2040000	6.30963	1485000	1.37374	0.458106
sp|O75366|AVIL_HUMAN	AVIL	Advillin OS=Homo sapiens GN=AVIL PE=1 SV=3	91.97	3600000	1500000	2300000	4700000	3500000	6.54407	2550000	1.37255	0.456858
sp|Q14974|IMB1_HUMAN	KPNB1	Importin subunit beta-1 OS=Homo sapiens GN=KPNB1 PE=1 SV=2	97.11	2900000	1400000	1000000	4900000	2950000	6.46982	2150000	1.37209	0.456378
sp|O75347|TBCA_HUMAN	TBCA	Tubulin-specific chaperone A OS=Homo sapiens GN=TBCA PE=1 SV=3	12.85	120000	610000	0.1	1000000	500000	5.69897	365000	1.36986	0.454032
sp|O14979|HNRDL_HUMAN	HNRNPDL	Heterogeneous nuclear ribonucleoprotein D-like OS=Homo sapiens GN=HNRNPDL PE=1 SV=3	46.41	1300000	530000	0.1	2500000	1.25e+06	6.09691	915000	1.36612	0.450085
sp|Q58FF6|H90B4_HUMAN	HSP90AB4P	Putative heat shock protein HSP 90-beta 4 OS=Homo sapiens GN=HSP90AB4P PE=5 SV=1	58.23	33000000	26000000	8600000	72000000	40300000	7.60531	29500000	1.3661	0.450065
sp|P00338|LDHA_HUMAN	LDHA	L-lactate dehydrogenase A chain OS=Homo sapiens GN=LDHA PE=1 SV=2	36.67	18000000	6600000	6600000	27000000	16800000	7.22531	12300000	1.36585	0.449803
sp|Q9Y5S9|RBM8A_HUMAN	RBM8A	RNA-binding protein 8A OS=Homo sapiens GN=RBM8A PE=1 SV=1	19.88	480000	370000	220000	940000	580000	5.76343	425000	1.36471	0.44859
sp|Q9NZL4|HPBP1_HUMAN	HSPBP1	Hsp70-binding protein 1 OS=Homo sapiens GN=HSPBP1 PE=1 SV=1	39.45	510000	150000	0.1	900000	450000	5.65321	330000	1.36364	0.447459
sp|Q3LXA3|TKFC_HUMAN	TKFC	Triokinase/FMN cyclase OS=Homo sapiens GN=TKFC PE=1 SV=2	58.91	55000	47000	70000	69000	69500	4.84198	51000	1.36275	0.446516
sp|O00267|SPT5H_HUMAN	SUPT5H	Transcription elongation factor SPT5 OS=Homo sapiens GN=SUPT5H PE=1 SV=1	120.92	770000	450000	260000	1400000	830000	5.91908	610000	1.36066	0.444302
sp|Q9Y5B9|SP16H_HUMAN	SUPT16H	FACT complex subunit SPT16 OS=Homo sapiens GN=SUPT16H PE=1 SV=1	119.84	3500000	1800000	1000000	6200000	3600000	6.5563	2650000	1.35849	0.442005
sp|O00410|IPO5_HUMAN	IPO5	Importin-5 OS=Homo sapiens GN=IPO5 PE=1 SV=4	123.55	9300000	4100000	3200000	15000000	9100000	6.95904	6700000	1.35821	0.441705
sp|Q99613|EIF3C_HUMAN	EIF3C	Eukaryotic translation initiation factor 3 subunit C OS=Homo sapiens GN=EIF3C PE=1 SV=1	105.28	3800000	1800000	3000000	4600000	3800000	6.57978	2800000	1.35714	0.440573
sp|Q9BZ29|DOCK9_HUMAN	DOCK9	Dedicator of cytokinesis protein 9 OS=Homo sapiens GN=DOCK9 PE=1 SV=2	236.3	140000	0.1	0.1	190000	95000.1	4.97772	70000.1	1.35714	0.440572
sp|Q9BRJ7|TIRR_HUMAN	NUDT16L1	Tudor-interacting repair regulator protein OS=Homo sapiens GN=NUDT16L1 PE=1 SV=1	23.32	310000	0.1	0.1	420000	210000	5.32222	155000	1.35484	0.438121
sp|P09132|SRP19_HUMAN	SRP19	Signal recognition particle 19 kDa protein OS=Homo sapiens GN=SRP19 PE=1 SV=3	16.15	0.1	68000	37000	55000	46000	4.66276	34000.1	1.35294	0.436097
sp|Q9Y4L1|HYOU1_HUMAN	HYOU1	Hypoxia up-regulated protein 1 OS=Homo sapiens GN=HYOU1 PE=1 SV=1	111.27	580000	130000	260000	700000	480000	5.68124	355000	1.35211	0.435215
sp|P62750|RL23A_HUMAN	RPL23A	60S ribosomal protein L23a OS=Homo sapiens GN=RPL23A PE=1 SV=1	17.68	10000000	4800000	0.1	20000000	1e+07	7	7400000	1.35135	0.434403
sp|Q96JM3|CHAP1_HUMAN	CHAMP1	Chromosome alignment-maintaining phosphoprotein 1 OS=Homo sapiens GN=CHAMP1 PE=1 SV=2	89.04	2800000	2100000	320000	6300000	3310000	6.51983	2450000	1.35102	0.434049
sp|Q9P2E9|RRBP1_HUMAN	RRBP1	Ribosome-binding protein 1 OS=Homo sapiens GN=RRBP1 PE=1 SV=4	152.38	8300000	3400000	4800000	11000000	7900000	6.89763	5850000	1.35043	0.433416
sp|P07195|LDHB_HUMAN	LDHB	L-lactate dehydrogenase B chain OS=Homo sapiens GN=LDHB PE=1 SV=2	36.62	19000000	9000000	6800000	31000000	18900000	7.27646	14000000	1.35	0.432959
sp|Q15102|PA1B3_HUMAN	PAFAH1B3	Platelet-activating factor acetylhydrolase IB subunit gamma OS=Homo sapiens GN=PAFAH1B3 PE=1 SV=1	25.72	6400000	3900000	5500000	8400000	6950000	6.84198	5150000	1.34951	0.432441
sp|P25787|PSA2_HUMAN	PSMA2	Proteasome subunit alpha type-2 OS=Homo sapiens GN=PSMA2 PE=1 SV=2	25.88	200000	64000	96000	260000	178000	5.25042	132000	1.34848	0.431339
sp|Q9UJ70|NAGK_HUMAN	NAGK	N-acetyl-D-glucosamine kinase OS=Homo sapiens GN=NAGK PE=1 SV=4	37.35	870000	96000	0.1	1300000	650000	5.81291	483000	1.34576	0.428417
sp|Q9HAV7|GRPE1_HUMAN	GRPEL1	GrpE protein homolog 1, mitochondrial OS=Homo sapiens GN=GRPEL1 PE=1 SV=2	24.26	520000	320000	350000	780000	565000	5.75205	420000	1.34524	0.427862
sp|Q16539|MK14_HUMAN	MAPK14	Mitogen-activated protein kinase 14 OS=Homo sapiens GN=MAPK14 PE=1 SV=3	41.27	220000	70000	240000	150000	195000	5.29003	145000	1.34483	0.427421
sp|O14980|XPO1_HUMAN	XPO1	Exportin-1 OS=Homo sapiens GN=XPO1 PE=1 SV=1	123.31	2500000	1300000	1800000	3300000	2550000	6.40654	1900000	1.34211	0.424498
sp|Q9BRS2|RIOK1_HUMAN	RIOK1	Serine/threonine-protein kinase RIO1 OS=Homo sapiens GN=RIOK1 PE=1 SV=2	65.54	38000	0.1	19000	32000	25500	4.40654	19000	1.3421	0.424494
sp|P49908|SEPP1_HUMAN	SELENOP	Selenoprotein P OS=Homo sapiens GN=SELENOP PE=1 SV=3	43.16	1200000	120000	370000	1400000	885000	5.94694	660000	1.34091	0.423211
sp|P78527|PRKDC_HUMAN	PRKDC	DNA-dependent protein kinase catalytic subunit OS=Homo sapiens GN=PRKDC PE=1 SV=3	468.79	9400000	4700000	2900000	16000000	9450000	6.97543	7050000	1.34043	0.422691
sp|O43324|MCA3_HUMAN	EEF1E1	Eukaryotic translation elongation factor 1 epsilon-1 OS=Homo sapiens GN=EEF1E1 PE=1 SV=1	19.8	1500000	890000	0.1	3200000	1.6e+06	6.20412	1195000	1.33891	0.421061
sp|Q8IY67|RAVR1_HUMAN	RAVER1	Ribonucleoprotein PTB-binding 1 OS=Homo sapiens GN=RAVER1 PE=1 SV=1	63.84	0.1	180000	230000	11000	120500	5.08099	90000.1	1.33889	0.421035
sp|O00391|QSOX1_HUMAN	QSOX1	Sulfhydryl oxidase 1 OS=Homo sapiens GN=QSOX1 PE=1 SV=3	82.53	1100000	170000	0.1	1700000	850000	5.92942	635000	1.33858	0.420706
sp|Q12931|TRAP1_HUMAN	TRAP1	Heat shock protein 75 kDa, mitochondrial OS=Homo sapiens GN=TRAP1 PE=1 SV=3	80.06	4900000	1900000	1200000	7900000	4550000	6.65801	3400000	1.33824	0.420332
sp|O43809|CPSF5_HUMAN	NUDT21	Cleavage and polyadenylation specificity factor subunit 5 OS=Homo sapiens GN=NUDT21 PE=1 SV=1	26.21	1400000	940000	830000	2300000	1565000	6.19451	1170000	1.33761	0.419654
tr|D3DUW7|D3DUW7_HUMAN	DNM1L	Dynamin 1-like, isoform CRA_a OS=Homo sapiens GN=DNM1L PE=3 SV=1	83.98	38000	16000	0.1	72000	36000.1	4.5563	27000	1.33334	0.41504
sp|O60664|PLIN3_HUMAN	PLIN3	Perilipin-3 OS=Homo sapiens GN=PLIN3 PE=1 SV=3	47.05	940000	410000	0.1	1800000	900000	5.95424	675000	1.33333	0.415038
sp|O00170|AIP_HUMAN	AIP	AH receptor-interacting protein OS=Homo sapiens GN=AIP PE=1 SV=2	37.61	3900000	2700000	2000000	6800000	4400000	6.64345	3300000	1.33333	0.415037
sp|P23497|SP100_HUMAN	SP100	Nuclear autoantigen Sp-100 OS=Homo sapiens GN=SP100 PE=1 SV=3	100.35	0.1	120000	0.1	160000	80000.1	4.90309	60000.1	1.33333	0.415037
sp|Q5TDH0|DDI2_HUMAN	DDI2	Protein DDI1 homolog 2 OS=Homo sapiens GN=DDI2 PE=1 SV=1	44.49	450000	130000	370000	400000	385000	5.58546	290000	1.32759	0.408806
sp|Q9BZE1|RM37_HUMAN	MRPL37	39S ribosomal protein L37, mitochondrial OS=Homo sapiens GN=MRPL37 PE=1 SV=2	48.09	220000	52000	0.1	360000	180000	5.25527	136000	1.32353	0.404391
sp|Q07666|KHDR1_HUMAN	KHDRBS1	KH domain-containing, RNA-binding, signal transduction-associated protein 1 OS=Homo sapiens GN=KHDRBS1 PE=1 SV=1	48.2	2500000	980000	1400000	3200000	2300000	6.36173	1740000	1.32184	0.402547
sp|P04844|RPN2_HUMAN	RPN2	Dolichyl-diphosphooligosaccharide--protein glycosyltransferase subunit 2 OS=Homo sapiens GN=RPN2 PE=1 SV=3	69.24	1800000	940000	620000	3000000	1810000	6.25768	1370000	1.32117	0.401814
sp|Q9BV86|NTM1A_HUMAN	NTMT1	N-terminal Xaa-Pro-Lys N-methyltransferase 1 OS=Homo sapiens GN=NTMT1 PE=1 SV=3	25.37	62000	13000	0.1	99000	49500.1	4.69461	37500	1.32	0.400539
sp|P54577|SYYC_HUMAN	YARS	Tyrosine--tRNA ligase, cytoplasmic OS=Homo sapiens GN=YARS PE=1 SV=4	59.11	4800000	2400000	2800000	6700000	4750000	6.67669	3600000	1.31944	0.399931
sp|Q92503|S14L1_HUMAN	SEC14L1	SEC14-like protein 1 OS=Homo sapiens GN=SEC14L1 PE=1 SV=2	81.2	0.1	69000	91000	0.1	45500.1	4.65801	34500.1	1.31884	0.39927
sp|Q15404|RSU1_HUMAN	RSU1	Ras suppressor protein 1 OS=Homo sapiens GN=RSU1 PE=1 SV=3	31.52	2700000	1700000	1900000	3900000	2900000	6.4624	2200000	1.31818	0.398549
sp|P09972|ALDOC_HUMAN	ALDOC	Fructose-bisphosphate aldolase C OS=Homo sapiens GN=ALDOC PE=1 SV=2	39.43	2900000	1500000	2200000	3600000	2900000	6.4624	2200000	1.31818	0.398549
sp|Q6ZSZ5|ARHGI_HUMAN	ARHGEF18	Rho guanine nucleotide exchange factor 18 OS=Homo sapiens GN=ARHGEF18 PE=1 SV=3	130.7	850000	600000	210000	1700000	955000	5.98	725000	1.31724	0.39752
sp|P07954|FUMH_HUMAN	FH	Fumarate hydratase, mitochondrial OS=Homo sapiens GN=FH PE=1 SV=3	54.6	2700000	260000	390000	3500000	1945000	6.28892	1480000	1.31419	0.394173
sp|Q02818|NUCB1_HUMAN	NUCB1	Nucleobindin-1 OS=Homo sapiens GN=NUCB1 PE=1 SV=4	53.85	2200000	1000000	1500000	2700000	2100000	6.32222	1600000	1.3125	0.392317
sp|O60256|KPRB_HUMAN	PRPSAP2	Phosphoribosyl pyrophosphate synthase-associated protein 2 OS=Homo sapiens GN=PRPSAP2 PE=1 SV=1	40.9	2200000	1200000	560000	3900000	2230000	6.3483	1700000	1.31176	0.391509
sp|Q13144|EI2BE_HUMAN	EIF2B5	Translation initiation factor eIF-2B subunit epsilon OS=Homo sapiens GN=EIF2B5 PE=1 SV=3	80.33	260000	45000	0.1	400000	200000	5.30103	152500	1.31148	0.391191
sp|O60493|SNX3_HUMAN	SNX3	Sorting nexin-3 OS=Homo sapiens GN=SNX3 PE=1 SV=3	18.75	170000	120000	180000	200000	190000	5.27875	145000	1.31034	0.389947
sp|P02545|LMNA_HUMAN	LMNA	Prelamin-A/C OS=Homo sapiens GN=LMNA PE=1 SV=1	74.09	160000	77000	0.1	310000	155000	5.19033	118500	1.30802	0.387382
sp|P33991|MCM4_HUMAN	MCM4	DNA replication licensing factor MCM4 OS=Homo sapiens GN=MCM4 PE=1 SV=5	96.5	1900000	1100000	1400000	2500000	1950000	6.29003	1500000	1.3	0.378512
sp|Q13885|TBB2A_HUMAN	TUBB2A	Tubulin beta-2A chain OS=Homo sapiens GN=TUBB2A PE=1 SV=1	49.87	210000	130000	0.1	440000	220000	5.34242	170000	1.29412	0.371969
sp|P19105|ML12A_HUMAN	MYL12A	Myosin regulatory light chain 12A OS=Homo sapiens GN=MYL12A PE=1 SV=2	19.78	4400000	2400000	1100000	7700000	4400000	6.64345	3400000	1.29412	0.371969
sp|Q01650|LAT1_HUMAN	SLC7A5	Large neutral amino acids transporter small subunit 1 OS=Homo sapiens GN=SLC7A5 PE=1 SV=2	54.97	450000	300000	170000	800000	485000	5.68574	375000	1.29333	0.371094
sp|P21281|VATB2_HUMAN	ATP6V1B2	V-type proton ATPase subunit B, brain isoform OS=Homo sapiens GN=ATP6V1B2 PE=1 SV=3	56.46	150000	0.1	160000	34000	97000	4.98677	75000.1	1.29333	0.371093
sp|P83916|CBX1_HUMAN	CBX1	Chromobox protein homolog 1 OS=Homo sapiens GN=CBX1 PE=1 SV=1	21.4	130000	56000	240000	0.1	120000	5.07918	93000	1.29032	0.367732
sp|Q7L591|DOK3_HUMAN	DOK3	Docking protein 3 OS=Homo sapiens GN=DOK3 PE=1 SV=2	53.25	520000	210000	0.1	940000	470000	5.6721	365000	1.28767	0.364764
sp|P26358|DNMT1_HUMAN	DNMT1	DNA (cytosine-5)-methyltransferase 1 OS=Homo sapiens GN=DNMT1 PE=1 SV=2	183.05	4700000	3300000	1100000	9200000	5150000	6.71181	4000000	1.2875	0.364572
sp|Q92845|KIFA3_HUMAN	KIFAP3	Kinesin-associated protein 3 OS=Homo sapiens GN=KIFAP3 PE=1 SV=2	91.15	14000	6200	0.1	26000	13000	4.11395	10100	1.28713	0.364162
sp|P54819|KAD2_HUMAN	AK2	Adenylate kinase 2, mitochondrial OS=Homo sapiens GN=AK2 PE=1 SV=2	26.46	480000	580000	260000	1100000	680000	5.83251	530000	1.28302	0.359542
sp|Q15276|RABE1_HUMAN	RABEP1	Rab GTPase-binding effector protein 1 OS=Homo sapiens GN=RABEP1 PE=1 SV=2	99.23	110000	46000	0.1	200000	100000	5	78000	1.28205	0.358455
sp|P14866|HNRPL_HUMAN	HNRNPL	Heterogeneous nuclear ribonucleoprotein L OS=Homo sapiens GN=HNRNPL PE=1 SV=2	64.09	2600000	1700000	810000	4700000	2755000	6.44012	2150000	1.2814	0.357716
sp|Q8N8J7|CD032_HUMAN	C4orf32	Uncharacterized protein C4orf32 OS=Homo sapiens GN=C4orf32 PE=2 SV=2	14.64	81000	52000	110000	60000	85000	4.92942	66500	1.2782	0.354109
sp|O75369|FLNB_HUMAN	FLNB	Filamin-B OS=Homo sapiens GN=FLNB PE=1 SV=2	277.99	2700000	1200000	280000	4700000	2490000	6.3962	1950000	1.27692	0.352672
tr|U6FVB0|U6FVB0_HUMAN	CD74-Ntrk1	Tyrosine-protein kinase receptor OS=Homo sapiens GN=CD74-Ntrk1 fusion gene PE=2 SV=1	70.29	2500000	1500000	1000000	4100000	2550000	6.40654	2000000	1.275	0.350497
sp|P55060|XPO2_HUMAN	CSE1L	Exportin-2 OS=Homo sapiens GN=CSE1L PE=1 SV=3	110.35	5500000	3600000	2000000	9600000	5800000	6.76343	4550000	1.27473	0.350186
sp|Q9UQ80|PA2G4_HUMAN	PA2G4	Proliferation-associated protein 2G4 OS=Homo sapiens GN=PA2G4 PE=1 SV=3	43.76	11000000	5800000	5400000	16000000	10700000	7.02938	8400000	1.27381	0.34915
sp|Q14761|PTCA_HUMAN	PTPRCAP	Protein tyrosine phosphatase receptor type C-associated protein OS=Homo sapiens GN=PTPRCAP PE=1 SV=1	21.18	0.1	110000	0.1	140000	70000.1	4.8451	55000.1	1.27273	0.347923
sp|Q03518|TAP1_HUMAN	TAP1	Antigen peptide transporter 1 OS=Homo sapiens GN=TAP1 PE=1 SV=2	87.16	73000	45000	0.1	150000	75000.1	4.87506	59000	1.27119	0.346177
sp|Q9H9B4|SFXN1_HUMAN	SFXN1	Sideroflexin-1 OS=Homo sapiens GN=SFXN1 PE=1 SV=4	35.6	290000	300000	0.1	750000	375000	5.57403	295000	1.27119	0.346176
sp|Q09161|NCBP1_HUMAN	NCBP1	Nuclear cap-binding protein subunit 1 OS=Homo sapiens GN=NCBP1 PE=1 SV=1	91.78	500000	210000	0.1	900000	450000	5.65321	355000	1.26761	0.342106
sp|Q9H2J4|PDCL3_HUMAN	PDCL3	Phosducin-like protein 3 OS=Homo sapiens GN=PDCL3 PE=1 SV=1	27.6	190000	340000	0.1	670000	335000	5.52504	265000	1.26415	0.338169
sp|P49354|FNTA_HUMAN	FNTA	Protein farnesyltransferase/geranylgeranyltransferase type-1 subunit alpha OS=Homo sapiens GN=FNTA PE=1 SV=1	44.38	80000	42000	24000	130000	77000	4.88649	61000	1.2623	0.336049
sp|Q96FW1|OTUB1_HUMAN	OTUB1	Ubiquitin thioesterase OTUB1 OS=Homo sapiens GN=OTUB1 PE=1 SV=2	31.26	1300000	690000	410000	2100000	1255000	6.09864	995000	1.26131	0.334919
sp|Q7Z434|MAVS_HUMAN	MAVS	Mitochondrial antiviral-signaling protein OS=Homo sapiens GN=MAVS PE=1 SV=2	56.49	1100000	520000	43000	2000000	1021500	6.00924	810000	1.26111	0.334695
sp|P30040|ERP29_HUMAN	ERP29	Endoplasmic reticulum resident protein 29 OS=Homo sapiens GN=ERP29 PE=1 SV=4	28.98	1200000	1100000	390000	2500000	1445000	6.15987	1150000	1.25652	0.329436
sp|P23396|RS3_HUMAN	RPS3	40S ribosomal protein S3 OS=Homo sapiens GN=RPS3 PE=1 SV=2	26.67	34000000	21000000	17000000	52000000	34500000	7.53782	27500000	1.25455	0.327165
sp|Q8NE71|ABCF1_HUMAN	ABCF1	ATP-binding cassette sub-family F member 1 OS=Homo sapiens GN=ABCF1 PE=1 SV=2	95.87	4300000	2400000	1600000	6800000	4200000	6.62325	3350000	1.25373	0.326228
sp|P42285|SK2L2_HUMAN	SKIV2L2	Superkiller viralicidic activity 2-like 2 OS=Homo sapiens GN=SKIV2L2 PE=1 SV=3	117.73	570000	140000	340000	550000	445000	5.64836	355000	1.25352	0.325986
sp|Q9Y490|TLN1_HUMAN	TLN1	Talin-1 OS=Homo sapiens GN=TLN1 PE=1 SV=3	269.6	3300000	1400000	390000	5500000	2945000	6.46909	2350000	1.25319	0.325607
sp|Q92615|LAR4B_HUMAN	LARP4B	La-related protein 4B OS=Homo sapiens GN=LARP4B PE=1 SV=3	80.5	160000	72000	0.1	290000	145000	5.16137	116000	1.25	0.321929
sp|Q15428|SF3A2_HUMAN	SF3A2	Splicing factor 3A subunit 2 OS=Homo sapiens GN=SF3A2 PE=1 SV=2	49.22	400000	320000	0.1	900000	450000	5.65321	360000	1.25	0.321928
sp|O15305|PMM2_HUMAN	PMM2	Phosphomannomutase 2 OS=Homo sapiens GN=PMM2 PE=1 SV=1	28.06	280000	0.1	0.1	350000	175000	5.24304	140000	1.25	0.321928
sp|Q9H900|ZWILC_HUMAN	ZWILCH	Protein zwilch homolog OS=Homo sapiens GN=ZWILCH PE=1 SV=2	67.17	12000	51000	7200	71000	39100	4.59218	31500	1.24127	0.311817
sp|Q86VP6|CAND1_HUMAN	CAND1	Cullin-associated NEDD8-dissociated protein 1 OS=Homo sapiens GN=CAND1 PE=1 SV=2	136.29	4500000	1600000	670000	6900000	3785000	6.57807	3050000	1.24098	0.311484
sp|P05387|RLA2_HUMAN	RPLP2	60S acidic ribosomal protein P2 OS=Homo sapiens GN=RPLP2 PE=1 SV=1	11.66	9200000	6600000	7600000	12000000	9800000	6.99123	7900000	1.24051	0.310929
sp|P51991|ROA3_HUMAN	HNRNPA3	Heterogeneous nuclear ribonucleoprotein A3 OS=Homo sapiens GN=HNRNPA3 PE=1 SV=2	39.57	7300000	3100000	3800000	9100000	6450000	6.80956	5200000	1.24038	0.310788
sp|Q16851|UGPA_HUMAN	UGP2	UTP--glucose-1-phosphate uridylyltransferase OS=Homo sapiens GN=UGP2 PE=1 SV=5	56.9	500000	0.1	120000	500000	310000	5.49136	250000	1.24	0.31034
sp|Q86V21|AACS_HUMAN	AACS	Acetoacetyl-CoA synthetase OS=Homo sapiens GN=AACS PE=1 SV=1	75.1	85000	36000	150000	0.1	75000.1	4.87506	60500	1.23967	0.309956
sp|O15144|ARPC2_HUMAN	ARPC2	Actin-related protein 2/3 complex subunit 2 OS=Homo sapiens GN=ARPC2 PE=1 SV=1	34.31	760000	450000	0.1	1500000	750000	5.87506	605000	1.23967	0.309956
sp|Q6XZF7|DNMBP_HUMAN	DNMBP	Dynamin-binding protein OS=Homo sapiens GN=DNMBP PE=1 SV=1	177.24	460000	260000	320000	570000	445000	5.64836	360000	1.23611	0.305808
sp|O00159|MYO1C_HUMAN	MYO1C	Unconventional myosin-Ic OS=Homo sapiens GN=MYO1C PE=1 SV=4	121.61	240000	100000	0.1	420000	210000	5.32222	170000	1.23529	0.304855
sp|Q02790|FKBP4_HUMAN	FKBP4	Peptidyl-prolyl cis-trans isomerase FKBP4 OS=Homo sapiens GN=FKBP4 PE=1 SV=3	51.77	2700000	1600000	1100000	4200000	2650000	6.42325	2150000	1.23256	0.301656
tr|B7Z7F3|B7Z7F3_HUMAN	RANBP3	Ran-binding protein 3 OS=Homo sapiens GN=RANBP3 PE=1 SV=1	52.86	8100	5700	0.1	17000	8500.05	3.92942	6900	1.23189	0.300875
sp|O00232|PSD12_HUMAN	PSMD12	26S proteasome non-ATPase regulatory subunit 12 OS=Homo sapiens GN=PSMD12 PE=1 SV=3	52.87	410000	410000	190000	820000	505000	5.70329	410000	1.23171	0.300659
sp|P33176|KINH_HUMAN	KIF5B	Kinesin-1 heavy chain OS=Homo sapiens GN=KIF5B PE=1 SV=1	109.62	1200000	620000	440000	1800000	1120000	6.04922	910000	1.23077	0.29956
sp|Q9NVS9|PNPO_HUMAN	PNPO	Pyridoxine-5'-phosphate oxidase OS=Homo sapiens GN=PNPO PE=1 SV=1	29.97	1300000	0.1	0.1	1600000	800000	5.90309	650000	1.23077	0.29956
sp|P45974|UBP5_HUMAN	USP5	Ubiquitin carboxyl-terminal hydrolase 5 OS=Homo sapiens GN=USP5 PE=1 SV=2	95.73	3300000	1600000	1000000	5000000	3000000	6.47712	2450000	1.22449	0.292181
sp|Q6JBY9|CPZIP_HUMAN	RCSD1	CapZ-interacting protein OS=Homo sapiens GN=RCSD1 PE=1 SV=1	44.48	1100000	640000	330000	1800000	1065000	6.02735	870000	1.22414	0.291766
sp|Q13126|MTAP_HUMAN	MTAP	S-methyl-5'-thioadenosine phosphorylase OS=Homo sapiens GN=MTAP PE=1 SV=2	31.22	2100000	680000	1100000	2300000	1700000	6.23045	1390000	1.22302	0.29045
sp|P09661|RU2A_HUMAN	SNRPA1	U2 small nuclear ribonucleoprotein A' OS=Homo sapiens GN=SNRPA1 PE=1 SV=2	28.4	490000	280000	0.1	940000	470000	5.6721	385000	1.22078	0.287802
sp|O15270|SPTC2_HUMAN	SPTLC2	Serine palmitoyltransferase 2 OS=Homo sapiens GN=SPTLC2 PE=1 SV=1	62.88	82000	0.1	0.1	100000	50000.1	4.69897	41000.1	1.21951	0.286304
sp|Q9Y6E2|BZW2_HUMAN	BZW2	Basic leucine zipper and W2 domain-containing protein 2 OS=Homo sapiens GN=BZW2 PE=1 SV=1	48.13	870000	460000	320000	1300000	810000	5.90849	665000	1.21805	0.284568
sp|P52434|RPAB3_HUMAN	POLR2H	DNA-directed RNA polymerases I, II, and III subunit RPABC3 OS=Homo sapiens GN=POLR2H PE=1 SV=4	17.13	350000	110000	200000	360000	280000	5.44716	230000	1.21739	0.283793
sp|Q13404|UB2V1_HUMAN	UBE2V1	Ubiquitin-conjugating enzyme E2 variant 1 OS=Homo sapiens GN=UBE2V1 PE=1 SV=2	16.48	1200000	41000	310000	1200000	755000	5.87795	620500	1.21676	0.283045
sp|P15170|ERF3A_HUMAN	GSPT1	Eukaryotic peptide chain release factor GTP-binding subunit ERF3A OS=Homo sapiens GN=GSPT1 PE=1 SV=1	55.72	2000000	1700000	0.1	4500000	2.25e+06	6.35218	1850000	1.21622	0.2824
sp|P67809|YBOX1_HUMAN	YBX1	Nuclease-sensitive element-binding protein 1 OS=Homo sapiens GN=YBX1 PE=1 SV=3	35.9	6200000	3200000	3600000	7800000	5700000	6.75587	4700000	1.21277	0.278301
sp|Q93084|AT2A3_HUMAN	ATP2A3	Sarcoplasmic/endoplasmic reticulum calcium ATPase 3 OS=Homo sapiens GN=ATP2A3 PE=1 SV=2	113.9	400000	220000	300000	450000	375000	5.57403	310000	1.20968	0.274622
sp|P30043|BLVRB_HUMAN	BLVRB	Flavin reductase (NADPH) OS=Homo sapiens GN=BLVRB PE=1 SV=3	22.11	190000	83000	0.1	330000	165000	5.21748	136500	1.20879	0.273566
sp|Q15477|SKIV2_HUMAN	SKIV2L	Helicase SKI2W OS=Homo sapiens GN=SKIV2L PE=1 SV=3	137.67	260000	96000	130000	300000	215000	5.33244	178000	1.20787	0.272459
sp|Q86SX6|GLRX5_HUMAN	GLRX5	Glutaredoxin-related protein 5, mitochondrial OS=Homo sapiens GN=GLRX5 PE=1 SV=2	16.62	490000	0.1	0.1	590000	295000	5.46982	245000	1.20408	0.267933
sp|P11586|C1TC_HUMAN	MTHFD1	C-1-tetrahydrofolate synthase, cytoplasmic OS=Homo sapiens GN=MTHFD1 PE=1 SV=3	101.5	10000000	5400000	4500000	14000000	9250000	6.96614	7700000	1.2013	0.264595
sp|Q66K74|MAP1S_HUMAN	MAP1S	Microtubule-associated protein 1S OS=Homo sapiens GN=MAP1S PE=1 SV=2	112.14	400000	100000	0.1	600000	300000	5.47712	250000	1.2	0.263035
sp|Q9Y6B7|AP4B1_HUMAN	AP4B1	AP-4 complex subunit beta-1 OS=Homo sapiens GN=AP4B1 PE=1 SV=2	83.21	15000	0.1	0.1	18000	9000.05	3.95424	7500.05	1.2	0.263033
sp|P07737|PROF1_HUMAN	PFN1	Profilin-1 OS=Homo sapiens GN=PFN1 PE=1 SV=2	15.04	13000000	2700000	6800000	12000000	9400000	6.97313	7850000	1.19745	0.259968
sp|Q14204|DYHC1_HUMAN	DYNC1H1	Cytoplasmic dynein 1 heavy chain 1 OS=Homo sapiens GN=DYNC1H1 PE=1 SV=5	532.07	6300000	2400000	410000	10000000	5205000	6.71642	4350000	1.19655	0.258883
sp|P20042|IF2B_HUMAN	EIF2S2	Eukaryotic translation initiation factor 2 subunit 2 OS=Homo sapiens GN=EIF2S2 PE=1 SV=2	38.36	5900000	4300000	4000000	8200000	6100000	6.78533	5100000	1.19608	0.258312
sp|O95372|LYPA2_HUMAN	LYPLA2	Acyl-protein thioesterase 2 OS=Homo sapiens GN=LYPLA2 PE=1 SV=1	24.72	30000	16000	0.1	55000	27500	4.43933	23000	1.19565	0.2578
sp|P49006|MRP_HUMAN	MARCKSL1	MARCKS-related protein OS=Homo sapiens GN=MARCKSL1 PE=1 SV=2	19.52	290000	170000	350000	200000	275000	5.43933	230000	1.19565	0.257798
sp|P62495|ERF1_HUMAN	ETF1	Eukaryotic peptide chain release factor subunit 1 OS=Homo sapiens GN=ETF1 PE=1 SV=3	49	1800000	880000	1200000	2000000	1600000	6.20412	1340000	1.19403	0.255839
sp|P33316|DUT_HUMAN	DUT	Deoxyuridine 5'-triphosphate nucleotidohydrolase, mitochondrial OS=Homo sapiens GN=DUT PE=1 SV=4	26.55	20000000	11000000	13000000	24000000	18500000	7.26717	15500000	1.19355	0.255257
sp|P67936|TPM4_HUMAN	TPM4	Tropomyosin alpha-4 chain OS=Homo sapiens GN=TPM4 PE=1 SV=3	28.5	380000	190000	200000	480000	340000	5.53148	285000	1.19298	0.254573
sp|Q00839|HNRPU_HUMAN	HNRNPU	Heterogeneous nuclear ribonucleoprotein U OS=Homo sapiens GN=HNRNPU PE=1 SV=6	90.53	10000000	4000000	3700000	13000000	8350000	6.92169	7000000	1.19286	0.254421
sp|P37198|NUP62_HUMAN	NUP62	Nuclear pore glycoprotein p62 OS=Homo sapiens GN=NUP62 PE=1 SV=3	53.22	91000	18000	0.1	130000	65000.1	4.81291	54500	1.19266	0.254185
sp|O60934|NBN_HUMAN	NBN	Nibrin OS=Homo sapiens GN=NBN PE=1 SV=1	84.91	0.1	63000	0.1	75000	37500.1	4.57403	31500	1.19048	0.251538
sp|Q13200|PSMD2_HUMAN	PSMD2	26S proteasome non-ATPase regulatory subunit 2 OS=Homo sapiens GN=PSMD2 PE=1 SV=3	100.14	530000	380000	140000	940000	540000	5.73239	455000	1.18681	0.247093
sp|A0FGR8|ESYT2_HUMAN	ESYT2	Extended synaptotagmin-2 OS=Homo sapiens GN=ESYT2 PE=1 SV=1	102.29	46000	120000	77000	120000	98500	4.99344	83000	1.18675	0.247012
sp|Q9UBQ0|VPS29_HUMAN	VPS29	Vacuolar protein sorting-associated protein 29 OS=Homo sapiens GN=VPS29 PE=1 SV=1	20.49	250000	180000	0.1	510000	255000	5.40654	215000	1.18605	0.246161
sp|Q9NUP9|LIN7C_HUMAN	LIN7C	Protein lin-7 homolog C OS=Homo sapiens GN=LIN7C PE=1 SV=1	21.82	760000	590000	500000	1100000	800000	5.90309	675000	1.18519	0.245112
sp|Q9NRW3|ABC3C_HUMAN	APOBEC3C	DNA dC->dU-editing enzyme APOBEC-3C OS=Homo sapiens GN=APOBEC3C PE=1 SV=2	22.81	76000	0.1	0.1	90000	45000.1	4.65321	38000.1	1.18421	0.243925
sp|P0DOX7|IGK_HUMAN		Immunoglobulin kappa light chain OS=Homo sapiens PE=1 SV=1	23.36	2200000	2700000	1800000	4000000	2900000	6.4624	2450000	1.18367	0.243271
sp|Q9H6T3|RPAP3_HUMAN	RPAP3	RNA polymerase II-associated protein 3 OS=Homo sapiens GN=RPAP3 PE=1 SV=2	75.67	520000	140000	0.1	780000	390000	5.59106	330000	1.18182	0.241008
sp|P01591|IGJ_HUMAN	JCHAIN	Immunoglobulin J chain OS=Homo sapiens GN=JCHAIN PE=1 SV=4	18.09	1700000	1100000	1100000	2200000	1650000	6.21748	1400000	1.17857	0.237039
sp|Q9C086|IN80B_HUMAN	INO80B	INO80 complex subunit B OS=Homo sapiens GN=INO80B PE=1 SV=2	38.61	63000	49000	62000	70000	66000	4.81954	56000	1.17857	0.237039
sp|P50570|DYN2_HUMAN	DNM2	Dynamin-2 OS=Homo sapiens GN=DNM2 PE=1 SV=2	98	1500000	1100000	760000	2300000	1530000	6.18469	1300000	1.17692	0.23502
sp|O00231|PSD11_HUMAN	PSMD11	26S proteasome non-ATPase regulatory subunit 11 OS=Homo sapiens GN=PSMD11 PE=1 SV=3	47.43	870000	530000	45000	1600000	822500	5.91514	700000	1.175	0.232661
sp|O75964|ATP5L_HUMAN	ATP5L	ATP synthase subunit g, mitochondrial OS=Homo sapiens GN=ATP5L PE=1 SV=3	11.42	520000	280000	440000	500000	470000	5.6721	400000	1.175	0.232661
sp|P49005|DPOD2_HUMAN	POLD2	DNA polymerase delta subunit 2 OS=Homo sapiens GN=POLD2 PE=1 SV=1	51.26	390000	190000	0.1	680000	340000	5.53148	290000	1.17241	0.229482
sp|Q86X29|LSR_HUMAN	LSR	Lipolysis-stimulated lipoprotein receptor OS=Homo sapiens GN=LSR PE=1 SV=4	71.39	230000	120000	100000	310000	205000	5.31175	175000	1.17143	0.228269
sp|O15446|RPA34_HUMAN	CD3EAP	DNA-directed RNA polymerase I subunit RPA34 OS=Homo sapiens GN=CD3EAP PE=1 SV=1	54.95	79000	110000	81000	140000	110500	5.04336	94500	1.16931	0.22566
sp|P62753|RS6_HUMAN	RPS6	40S ribosomal protein S6 OS=Homo sapiens GN=RPS6 PE=1 SV=1	28.66	19000000	6500000	8800000	21000000	14900000	7.17319	12750000	1.16863	0.224815
tr|A0A0S2Z4G8|A0A0S2Z4G8_HUMAN	TPM3	Tropomyosin 3 isoform 2 OS=Homo sapiens GN=TPM3 PE=2 SV=1	28.74	3200000	1600000	1500000	4100000	2800000	6.44716	2400000	1.16667	0.222392
sp|P41743|KPCI_HUMAN	PRKCI	Protein kinase C iota type OS=Homo sapiens GN=PRKCI PE=1 SV=2	68.22	120000	0.1	0.1	140000	70000.1	4.8451	60000.1	1.16667	0.222392
sp|P62917|RL8_HUMAN	RPL8	60S ribosomal protein L8 OS=Homo sapiens GN=RPL8 PE=1 SV=2	28.01	2000000	660000	0.1	3100000	1.55e+06	6.19033	1330000	1.16541	0.220842
sp|P42126|ECI1_HUMAN	ECI1	Enoyl-CoA delta isomerase 1, mitochondrial OS=Homo sapiens GN=ECI1 PE=1 SV=1	32.8	690000	340000	0.1	1200000	600000	5.77815	515000	1.16505	0.22039
sp|P61221|ABCE1_HUMAN	ABCE1	ATP-binding cassette sub-family E member 1 OS=Homo sapiens GN=ABCE1 PE=1 SV=1	67.27	3900000	2300000	1800000	5400000	3600000	6.5563	3100000	1.16129	0.215729
sp|Q4G0J3|LARP7_HUMAN	LARP7	La-related protein 7 OS=Homo sapiens GN=LARP7 PE=1 SV=1	66.86	290000	190000	37000	520000	278500	5.44483	240000	1.16042	0.214643
sp|O60264|SMCA5_HUMAN	SMARCA5	SWI/S0.1-related matrix-associated actin-dependent regulator of chromatin subfamily A member 5 OS=Homo sapiens GN=SMARCA5 PE=1 SV=1	121.83	1200000	570000	350000	1700000	1025000	6.01072	885000	1.15819	0.211875
sp|Q9NVE7|PANK4_HUMAN	PANK4	Pantothenate kinase 4 OS=Homo sapiens GN=PANK4 PE=1 SV=1	85.94	90000	31000	0.1	140000	70000.1	4.8451	60500	1.15703	0.210421
sp|P07814|SYEP_HUMAN	EPRS	Bifunctional glutamate/proline--tRNA ligase OS=Homo sapiens GN=EPRS PE=1 SV=5	170.48	20000000	12000000	11000000	26000000	18500000	7.26717	16000000	1.15625	0.209453
sp|Q15056|IF4H_HUMAN	EIF4H	Eukaryotic translation initiation factor 4H OS=Homo sapiens GN=EIF4H PE=1 SV=5	27.37	1200000	530000	0.1	2000000	1e+06	6	865000	1.15607	0.209228
sp|P31323|KAP3_HUMAN	PRKAR2B	cAMP-dependent protein kinase type II-beta regulatory subunit OS=Homo sapiens GN=PRKAR2B PE=1 SV=3	46.27	2200000	1200000	430000	3500000	1965000	6.29336	1700000	1.15588	0.208995
sp|Q14980|NUMA1_HUMAN	NUMA1	Nuclear mitotic apparatus protein 1 OS=Homo sapiens GN=NUMA1 PE=1 SV=2	238.12	4100000	860000	830000	4900000	2865000	6.45712	2480000	1.15524	0.208195
sp|Q8ND24|RN214_HUMAN	R0.1214	RING finger protein 214 OS=Homo sapiens GN=R0.1214 PE=1 SV=2	77.62	52000	45000	37000	75000	56000	4.74819	48500	1.15464	0.207442
sp|P62253|UB2G1_HUMAN	UBE2G1	Ubiquitin-conjugating enzyme E2 G1 OS=Homo sapiens GN=UBE2G1 PE=1 SV=3	19.5	81000	49000	0.1	150000	75000.1	4.87506	65000	1.15385	0.206452
sp|Q14677|EPN4_HUMAN	CLINT1	Clathrin interactor 1 OS=Homo sapiens GN=CLINT1 PE=1 SV=1	68.22	78000	260000	0.1	390000	195000	5.29003	169000	1.15385	0.206451
sp|P41240|CSK_HUMAN	CSK	Tyrosine-protein kinase CSK OS=Homo sapiens GN=CSK PE=1 SV=1	50.67	1700000	730000	0.1	2800000	1.4e+06	6.14613	1215000	1.15226	0.204471
sp|Q66K14|TBC9B_HUMAN	TBC1D9B	TBC1 domain family member 9B OS=Homo sapiens GN=TBC1D9B PE=1 SV=3	140.44	5200	1500	0.1	7700	3850.05	3.58547	3350	1.14927	0.200716
sp|Q04864|REL_HUMAN	REL	Proto-oncogene c-Rel OS=Homo sapiens GN=REL PE=1 SV=1	68.48	520000	84000	74000	620000	347000	5.54033	302000	1.14901	0.200387
sp|Q9NZL9|MAT2B_HUMAN	MAT2B	Methionine adenosyltransferase 2 subunit beta OS=Homo sapiens GN=MAT2B PE=1 SV=1	37.53	380000	370000	0.1	860000	430000	5.63347	375000	1.14667	0.197446
sp|Q9Y678|COPG1_HUMAN	COPG1	Coatomer subunit gamma-1 OS=Homo sapiens GN=COPG1 PE=1 SV=1	97.66	1300000	760000	360000	2000000	1180000	6.07188	1030000	1.14563	0.196143
sp|Q07021|C1QBP_HUMAN	C1QBP	Complement component 1 Q subcomponent-binding protein, mitochondrial OS=Homo sapiens GN=C1QBP PE=1 SV=1	31.34	14000000	5300000	7100000	15000000	11050000	7.04336	9650000	1.14508	0.195446
sp|Q9NPB8|GPCP1_HUMAN	GPCPD1	Glycerophosphocholine phosphodiesterase GPCPD1 OS=Homo sapiens GN=GPCPD1 PE=1 SV=2	75.99	86000	54000	0.1	160000	80000.1	4.90309	70000	1.14286	0.192646
sp|P55209|NP1L1_HUMAN	NAP1L1	Nucleosome assembly protein 1-like 1 OS=Homo sapiens GN=NAP1L1 PE=1 SV=1	45.35	7500000	4400000	5000000	8600000	6800000	6.83251	5950000	1.14286	0.192645
sp|P49915|GUAA_HUMAN	GMPS	GMP synthase [glutamine-hydrolyzing] OS=Homo sapiens GN=GMPS PE=1 SV=1	76.67	3100000	1300000	1300000	3700000	2500000	6.39794	2200000	1.13636	0.184425
sp|Q13509|TBB3_HUMAN	TUBB3	Tubulin beta-3 chain OS=Homo sapiens GN=TUBB3 PE=1 SV=2	50.4	3100000	2100000	1500000	4400000	2950000	6.46982	2600000	1.13462	0.182203
sp|P49588|SYAC_HUMAN	AARS	Alanine--tRNA ligase, cytoplasmic OS=Homo sapiens GN=AARS PE=1 SV=2	106.74	3300000	3400000	1600000	6000000	3800000	6.57978	3350000	1.13433	0.181838
sp|O00429|DNM1L_HUMAN	DNM1L	Dynamin-1-like protein OS=Homo sapiens GN=DNM1L PE=1 SV=2	81.83	310000	130000	79000	420000	249500	5.39707	220000	1.13409	0.181536
sp|Q8WVM8|SCFD1_HUMAN	SCFD1	Sec1 family domain-containing protein 1 OS=Homo sapiens GN=SCFD1 PE=1 SV=4	72.33	320000	77000	0.1	450000	225000	5.35218	198500	1.1335	0.180786
sp|Q0VDF9|HSP7E_HUMAN	HSPA14	Heat shock 70 kDa protein 14 OS=Homo sapiens GN=HSPA14 PE=1 SV=1	54.76	1100000	700000	440000	1600000	1020000	6.0086	900000	1.13333	0.180572
sp|O15067|PUR4_HUMAN	PFAS	Phosphoribosylformylglycinamidine synthase OS=Homo sapiens GN=PFAS PE=1 SV=4	144.64	4000000	2200000	1300000	5700000	3500000	6.54407	3100000	1.12903	0.175087
sp|Q6PKG0|LARP1_HUMAN	LARP1	La-related protein 1 OS=Homo sapiens GN=LARP1 PE=1 SV=2	123.43	2100000	750000	1800000	1400000	1600000	6.20412	1425000	1.12281	0.16711
sp|Q12904|AIMP1_HUMAN	AIMP1	Aminoacyl tRNA synthase complex-interacting multifunctional protein 1 OS=Homo sapiens GN=AIMP1 PE=1 SV=2	34.33	3100000	1900000	910000	4700000	2805000	6.44793	2500000	1.122	0.166073
sp|Q9UI30|TR112_HUMAN	TRMT112	Multifunctional methyltransferase subunit TRM112-like protein OS=Homo sapiens GN=TRMT112 PE=1 SV=1	14.19	430000	390000	260000	660000	460000	5.66276	410000	1.12195	0.16601
sp|Q9HD20|AT131_HUMAN	ATP13A1	Manganese-transporting ATPase 13A1 OS=Homo sapiens GN=ATP13A1 PE=1 SV=2	132.87	170000	0.1	0.1	190000	95000.1	4.97772	85000.1	1.11765	0.160465
sp|Q9UBB4|ATX10_HUMAN	ATXN10	Ataxin-10 OS=Homo sapiens GN=ATXN10 PE=1 SV=1	53.45	1300000	850000	300000	2100000	1200000	6.07918	1075000	1.11628	0.158698
sp|Q8N163|CCAR2_HUMAN	CCAR2	Cell cycle and apoptosis regulator protein 2 OS=Homo sapiens GN=CCAR2 PE=1 SV=2	102.84	240000	65000	0.1	340000	170000	5.23045	152500	1.11475	0.156726
sp|Q2VIR3|IF2GL_HUMAN	EIF2S3L	Putative eukaryotic translation initiation factor 2 subunit 3-like protein OS=Homo sapiens GN=EIF2S3L PE=5 SV=2	51.2	2400000	920000	0.1	3700000	1.85e+06	6.26717	1660000	1.11446	0.156342
sp|P16220|CREB1_HUMAN	CREB1	Cyclic AMP-responsive element-binding protein 1 OS=Homo sapiens GN=CREB1 PE=1 SV=2	36.67	99000	81000	0.1	200000	100000	5	90000	1.11111	0.152004
sp|O43615|TIM44_HUMAN	TIMM44	Mitochondrial import inner membrane translocase subunit TIM44 OS=Homo sapiens GN=TIMM44 PE=1 SV=2	51.32	1800000	1200000	820000	2500000	1660000	6.22011	1500000	1.10667	0.146221
sp|O14744|ANM5_HUMAN	PRMT5	Protein arginine N-methyltransferase 5 OS=Homo sapiens GN=PRMT5 PE=1 SV=4	72.64	9200000	2100000	1500000	11000000	6250000	6.79588	5650000	1.10619	0.145605
sp|Q14157|UBP2L_HUMAN	UBAP2L	Ubiquitin-associated protein 2-like OS=Homo sapiens GN=UBAP2L PE=1 SV=2	114.47	690000	440000	150000	1100000	625000	5.79588	565000	1.10619	0.145605
sp|Q8TEQ6|GEMI5_HUMAN	GEMIN5	Gem-associated protein 5 OS=Homo sapiens GN=GEMIN5 PE=1 SV=3	168.48	1100000	880000	290000	1900000	1095000	6.03941	990000	1.10606	0.14543
sp|Q15149|PLEC_HUMAN	PLEC	Plectin OS=Homo sapiens GN=PLEC PE=1 SV=3	531.47	800000	150000	300000	750000	525000	5.72016	475000	1.10526	0.14439
sp|P61289|PSME3_HUMAN	PSME3	Proteasome activator complex subunit 3 OS=Homo sapiens GN=PSME3 PE=1 SV=1	29.49	2000000	290000	530000	2000000	1265000	6.10209	1145000	1.1048	0.14379
sp|Q9NS87|KIF15_HUMAN	KIF15	Kinesin-like protein KIF15 OS=Homo sapiens GN=KIF15 PE=1 SV=1	160.06	49000	0.1	0.1	54000	27000	4.43136	24500	1.10204	0.140177
sp|Q9Y3D0|MIP18_HUMAN	FAM96B	Mitotic spindle-associated MMXD complex subunit MIP18 OS=Homo sapiens GN=FAM96B PE=1 SV=1	17.65	720000	370000	0.1	1200000	600000	5.77815	545000	1.10092	0.138706
sp|Q9GZU8|F192A_HUMAN	FAM192A	Protein FAM192A OS=Homo sapiens GN=FAM192A PE=1 SV=1	28.89	200000	200000	0.1	440000	220000	5.34242	200000	1.1	0.137504
sp|B0I1T2|MYO1G_HUMAN	MYO1G	Unconventional myosin-Ig OS=Homo sapiens GN=MYO1G PE=1 SV=2	116.37	300000	0.1	0.1	330000	165000	5.21748	150000	1.1	0.137503
sp|P22314|UBA1_HUMAN	UBA1	Ubiquitin-like modifier-activating enzyme 1 OS=Homo sapiens GN=UBA1 PE=1 SV=3	117.77	6800000	3600000	2200000	9200000	5700000	6.75587	5200000	1.09615	0.13245
sp|P25786|PSA1_HUMAN	PSMA1	Proteasome subunit alpha type-1 OS=Homo sapiens GN=PSMA1 PE=1 SV=1	29.54	1500000	1000000	340000	2400000	1370000	6.13672	1250000	1.096	0.132248
sp|P61006|RAB8A_HUMAN	RAB8A	Ras-related protein Rab-8A OS=Homo sapiens GN=RAB8A PE=1 SV=1	23.65	120000	81000	220000	0.1	110000	5.04139	100500	1.09453	0.130309
sp|Q9H845|ACAD9_HUMAN	ACAD9	Acyl-CoA dehydrogenase family member 9, mitochondrial OS=Homo sapiens GN=ACAD9 PE=1 SV=1	68.72	320000	0.1	0.1	350000	175000	5.24304	160000	1.09375	0.129283
sp|Q96PZ0|PUS7_HUMAN	PUS7	Pseudouridylate synthase 7 homolog OS=Homo sapiens GN=PUS7 PE=1 SV=2	74.99	280000	95000	0.1	410000	205000	5.31175	187500	1.09333	0.128734
sp|Q16401|PSMD5_HUMAN	PSMD5	26S proteasome non-ATPase regulatory subunit 5 OS=Homo sapiens GN=PSMD5 PE=1 SV=3	56.16	110000	110000	0.1	240000	120000	5.07918	110000	1.09091	0.125531
sp|P08621|RU17_HUMAN	SNRNP70	U1 small nuclear ribonucleoprotein 70 kDa OS=Homo sapiens GN=SNRNP70 PE=1 SV=2	51.53	1800000	1500000	1100000	2500000	1800000	6.25527	1650000	1.09091	0.125531
sp|Q86UE4|LYRIC_HUMAN	MTDH	Protein LYRIC OS=Homo sapiens GN=MTDH PE=1 SV=2	63.8	1700000	860000	490000	2300000	1395000	6.14457	1280000	1.08984	0.124121
sp|Q99471|PFD5_HUMAN	PFDN5	Prefoldin subunit 5 OS=Homo sapiens GN=PFDN5 PE=1 SV=2	17.32	220000	120000	0.1	370000	185000	5.26717	170000	1.08824	0.121991
sp|P62834|RAP1A_HUMAN	RAP1A	Ras-related protein Rap-1A OS=Homo sapiens GN=RAP1A PE=1 SV=1	20.97	430000	390000	82000	810000	446000	5.64933	410000	1.0878	0.12142
sp|Q8WXI9|P66B_HUMAN	GATAD2B	Transcriptional repressor p66-beta OS=Homo sapiens GN=GATAD2B PE=1 SV=1	65.22	600000	320000	0.1	1000000	500000	5.69897	460000	1.08696	0.120294
sp|P20700|LMNB1_HUMAN	LMNB1	Lamin-B1 OS=Homo sapiens GN=LMNB1 PE=1 SV=2	66.37	1900000	1000000	250000	2900000	1575000	6.19728	1450000	1.08621	0.119299
sp|Q7L2H7|EIF3M_HUMAN	EIF3M	Eukaryotic translation initiation factor 3 subunit M OS=Homo sapiens GN=EIF3M PE=1 SV=1	42.48	590000	0.1	0.1	640000	320000	5.50515	295000	1.08475	0.117357
sp|Q80.1F5|FAD1_HUMAN	FLAD1	FAD synthase OS=Homo sapiens GN=FLAD1 PE=1 SV=1	65.22	140000	26000	0.1	180000	90000.1	4.95424	83000	1.08434	0.116814
sp|Q3ZCQ8|TIM50_HUMAN	TIMM50	Mitochondrial import inner membrane translocase subunit TIM50 OS=Homo sapiens GN=TIMM50 PE=1 SV=2	39.62	740000	460000	0.1	1300000	650000	5.81291	600000	1.08333	0.115477
sp|Q9NUQ9|FA49B_HUMAN	FAM49B	Protein FAM49B OS=Homo sapiens GN=FAM49B PE=1 SV=1	36.72	350000	0.1	29000	350000	189500	5.27761	175000	1.08286	0.114843
sp|Q8WXX5|DNJC9_HUMAN	DNAJC9	DnaJ homolog subfamily C member 9 OS=Homo sapiens GN=DNAJC9 PE=1 SV=1	29.89	390000	220000	390000	270000	330000	5.51851	305000	1.08197	0.113657
sp|O14492|SH2B2_HUMAN	SH2B2	SH2B adapter protein 2 OS=Homo sapiens GN=SH2B2 PE=1 SV=2	67.7	42000	32000	0.1	80000	40000.1	4.60206	37000	1.08108	0.112477
sp|Q9BT09|CNPY3_HUMAN	CNPY3	Protein canopy homolog 3 OS=Homo sapiens GN=CNPY3 PE=1 SV=1	30.73	39000	37000	0.1	82000	41000.1	4.61278	38000	1.07895	0.109626
sp|A8MXV4|NUD19_HUMAN	NUDT19	Nucleoside diphosphate-linked moiety X motif 19 OS=Homo sapiens GN=NUDT19 PE=1 SV=1	42.21	110000	150000	0.1	280000	140000	5.14613	130000	1.07692	0.106916
sp|Q09028|RBBP4_HUMAN	RBBP4	Histone-binding protein RBBP4 OS=Homo sapiens GN=RBBP4 PE=1 SV=3	47.63	6800000	2400000	1800000	8100000	4950000	6.69461	4600000	1.07609	0.105795
sp|P11387|TOP1_HUMAN	TOP1	DNA topoisomerase 1 OS=Homo sapiens GN=TOP1 PE=1 SV=2	90.67	3000000	2300000	1900000	3800000	2850000	6.45484	2650000	1.07547	0.10497
sp|Q86SR1|GLT10_HUMAN	GALNT10	Polypeptide N-acetylgalactosaminyltransferase 10 OS=Homo sapiens GN=GALNT10 PE=1 SV=2	68.95	200000	200000	0.1	430000	215000	5.33244	200000	1.075	0.104337
sp|O75396|SC22B_HUMAN	SEC22B	Vesicle-trafficking protein SEC22b OS=Homo sapiens GN=SEC22B PE=1 SV=4	24.58	82000	86000	0.1	180000	90000.1	4.95424	84000	1.07143	0.0995365
tr|I3L2B0|I3L2B0_HUMAN	CLUH	Clustered mitochondria protein homolog (Fragment) OS=Homo sapiens GN=CLUH PE=1 SV=2	138.14	600000	270000	440000	490000	465000	5.66745	435000	1.06897	0.0962153
sp|Q9P2I0|CPSF2_HUMAN	CPSF2	Cleavage and polyadenylation specificity factor subunit 2 OS=Homo sapiens GN=CPSF2 PE=1 SV=2	88.43	45000	86000	0.1	140000	70000.1	4.8451	65500	1.0687	0.095861
sp|Q14839|CHD4_HUMAN	CHD4	Chromodomain-helicase-DNA-binding protein 4 OS=Homo sapiens GN=CHD4 PE=1 SV=2	217.87	2700000	1700000	1100000	3600000	2350000	6.37107	2200000	1.06818	0.0951572
sp|P04843|RPN1_HUMAN	RPN1	Dolichyl-diphosphooligosaccharide--protein glycosyltransferase subunit 1 OS=Homo sapiens GN=RPN1 PE=1 SV=1	68.53	3900000	1900000	750000	5400000	3075000	6.48785	2900000	1.06034	0.0845335
sp|P46777|RL5_HUMAN	RPL5	60S ribosomal protein L5 OS=Homo sapiens GN=RPL5 PE=1 SV=3	34.34	6500000	1200000	740000	7400000	4070000	6.60959	3850000	1.05714	0.0801703
sp|P00374|DYR_HUMAN	DHFR	Dihydrofolate reductase OS=Homo sapiens GN=DHFR PE=1 SV=2	21.44	360000	170000	340000	220000	280000	5.44716	265000	1.0566	0.0794345
sp|P27708|PYR1_HUMAN	CAD	CAD protein OS=Homo sapiens GN=CAD PE=1 SV=3	242.83	8200000	4200000	1100000	12000000	6550000	6.81624	6200000	1.05645	0.0792267
sp|O75153|CLU_HUMAN	CLUH	Clustered mitochondria protein homolog OS=Homo sapiens GN=CLUH PE=1 SV=2	146.58	630000	620000	220000	1100000	660000	5.81954	625000	1.056	0.0786098
sp|Q92667|AKAP1_HUMAN	AKAP1	A-kinase anchor protein 1, mitochondrial OS=Homo sapiens GN=AKAP1 PE=1 SV=1	97.28	240000	120000	210000	170000	190000	5.27875	180000	1.05556	0.0780025
sp|Q8IUR7|ARMC8_HUMAN	ARMC8	Armadillo repeat-containing protein 8 OS=Homo sapiens GN=ARMC8 PE=1 SV=2	75.46	160000	30000	0.1	200000	100000	5	95000	1.05263	0.0740013
sp|P49721|PSB2_HUMAN	PSMB2	Proteasome subunit beta type-2 OS=Homo sapiens GN=PSMB2 PE=1 SV=1	22.82	270000	120000	0.1	410000	205000	5.31175	195000	1.05128	0.0721501
sp|Q6F5E8|CARL2_HUMAN	CARMIL2	Capping protein, Arp2/3 and myosin-I linker protein 2 OS=Homo sapiens GN=CARMIL2 PE=1 SV=2	154.59	250000	160000	0.1	430000	215000	5.33244	205000	1.04878	0.0687131
sp|Q13619|CUL4A_HUMAN	CUL4A	Cullin-4A OS=Homo sapiens GN=CUL4A PE=1 SV=3	87.62	650000	590000	0.1	1300000	650000	5.81291	620000	1.04839	0.0681716
sp|Q15435|PP1R7_HUMAN	PPP1R7	Protein phosphatase 1 regulatory subunit 7 OS=Homo sapiens GN=PPP1R7 PE=1 SV=1	41.54	210000	0.1	0.1	220000	110000	5.04139	105000	1.04762	0.0671142
sp|Q29RF7|PDS5A_HUMAN	PDS5A	Sister chromatid cohesion protein PDS5 homolog A OS=Homo sapiens GN=PDS5A PE=1 SV=1	150.73	380000	260000	140000	530000	335000	5.52504	320000	1.04688	0.0660892
sp|Q12888|TP53B_HUMAN	TP53BP1	TP53-binding protein 1 OS=Homo sapiens GN=TP53BP1 PE=1 SV=2	213.44	150000	280000	0.1	450000	225000	5.35218	215000	1.04651	0.0655887
sp|Q02880|TOP2B_HUMAN	TOP2B	DNA topoisomerase 2-beta OS=Homo sapiens GN=TOP2B PE=1 SV=3	183.15	1200000	450000	220000	1500000	860000	5.9345	825000	1.04242	0.0599425
sp|Q9Y2X3|NOP58_HUMAN	NOP58	Nucleolar protein 58 OS=Homo sapiens GN=NOP58 PE=1 SV=1	59.54	110000	150000	21000	250000	135500	5.13194	130000	1.04231	0.0597812
sp|P23588|IF4B_HUMAN	EIF4B	Eukaryotic translation initiation factor 4B OS=Homo sapiens GN=EIF4B PE=1 SV=2	69.11	4600000	2800000	2400000	5300000	3850000	6.58546	3700000	1.04054	0.0573332
sp|Q8WW01|SEN15_HUMAN	TSEN15	tRNA-splicing endonuclease subunit Sen15 OS=Homo sapiens GN=TSEN15 PE=1 SV=1	18.63	250000	0.1	0.1	260000	130000	5.11394	125000	1.04	0.0565835
sp|Q8WUQ7|CATIN_HUMAN	CACTIN	Cactin OS=Homo sapiens GN=CACTIN PE=1 SV=3	88.65	48000	31000	0.1	82000	41000.1	4.61278	39500	1.03798	0.053773
sp|P41182|BCL6_HUMAN	BCL6	B-cell lymphoma 6 protein OS=Homo sapiens GN=BCL6 PE=1 SV=1	78.8	70000	65000	0.1	140000	70000.1	4.8451	67500	1.03704	0.0524685
sp|P18615|NELFE_HUMAN	NELFE	Negative elongation factor E OS=Homo sapiens GN=NELFE PE=1 SV=3	43.21	150000	120000	0.1	280000	140000	5.14613	135000	1.03704	0.0524679
sp|O60828|PQBP1_HUMAN	PQBP1	Polyglutamine-binding protein 1 OS=Homo sapiens GN=PQBP1 PE=1 SV=1	30.45	630000	210000	0.1	870000	435000	5.63849	420000	1.03571	0.0506262
sp|Q9NX14|NDUBB_HUMAN	NDUFB11	NADH dehydrogenase [ubiquinone] 1 beta subcomplex subunit 11, mitochondrial OS=Homo sapiens GN=NDUFB11 PE=1 SV=1	17.31	110000	180000	89000	210000	149500	5.17464	145000	1.03103	0.0440926
sp|P41223|BUD31_HUMAN	BUD31	Protein BUD31 homolog OS=Homo sapiens GN=BUD31 PE=1 SV=2	16.99	220000	110000	0.1	340000	170000	5.23045	165000	1.0303	0.0430691
sp|Q13596|SNX1_HUMAN	SNX1	Sorting nexin-1 OS=Homo sapiens GN=SNX1 PE=1 SV=3	59.03	590000	110000	160000	560000	360000	5.5563	350000	1.02857	0.040642
sp|Q9NR45|SIAS_HUMAN	NANS	Sialic acid synthase OS=Homo sapiens GN=NANS PE=1 SV=2	40.28	570000	150000	740000	0.1	370000	5.5682	360000	1.02778	0.0395286
sp|Q16555|DPYL2_HUMAN	DPYSL2	Dihydropyrimidinase-related protein 2 OS=Homo sapiens GN=DPYSL2 PE=1 SV=1	62.25	1900000	830000	1100000	1700000	1400000	6.14613	1365000	1.02564	0.0365259
sp|P61160|ARP2_HUMAN	ACTR2	Actin-related protein 2 OS=Homo sapiens GN=ACTR2 PE=1 SV=1	44.73	4900000	3100000	1300000	6900000	4100000	6.61278	4000000	1.025	0.0356239
sp|P45973|CBX5_HUMAN	CBX5	Chromobox protein homolog 5 OS=Homo sapiens GN=CBX5 PE=1 SV=1	22.21	300000	510000	0.1	830000	415000	5.61805	405000	1.02469	0.0351896
sp|Q8N1G2|CMTR1_HUMAN	CMTR1	Cap-specific mRNA (nucleoside-2'-O-)-methyltransferase 1 OS=Homo sapiens GN=CMTR1 PE=1 SV=1	95.26	130000	56000	190000	0.1	95000.1	4.97772	93000	1.02151	0.0306976
sp|Q04206|TF65_HUMAN	RELA	Transcription factor p65 OS=Homo sapiens GN=RELA PE=1 SV=2	60.18	98000	0.1	0.1	100000	50000.1	4.69897	49000.1	1.02041	0.0291463
sp|Q12874|SF3A3_HUMAN	SF3A3	Splicing factor 3A subunit 3 OS=Homo sapiens GN=SF3A3 PE=1 SV=1	58.81	330000	190000	0.1	530000	265000	5.42325	260000	1.01923	0.027481
sp|P51659|DHB4_HUMAN	HSD17B4	Peroxisomal multifunctional enzyme type 2 OS=Homo sapiens GN=HSD17B4 PE=1 SV=3	79.64	350000	210000	240000	330000	285000	5.45484	280000	1.01786	0.0255351
sp|A2A3N6|PIPSL_HUMAN	PIPSL	Putative PIP5K1A and PSMD4-like protein OS=Homo sapiens GN=PIPSL PE=5 SV=1	94.99	370000	210000	0.1	590000	295000	5.46982	290000	1.01724	0.0246623
sp|Q93009|UBP7_HUMAN	USP7	Ubiquitin carboxyl-terminal hydrolase 7 OS=Homo sapiens GN=USP7 PE=1 SV=2	128.22	1900000	1900000	760000	3100000	1930000	6.28556	1900000	1.01579	0.0226014
sp|P08238|HS90B_HUMAN	HSP90AB1	Heat shock protein HSP 90-beta OS=Homo sapiens GN=HSP90AB1 PE=1 SV=4	83.21	44000000	23000000	25000000	43000000	34000000	7.53148	33500000	1.01493	0.0213737
sp|Q9UBC2|EP15R_HUMAN	EPS15L1	Epidermal growth factor receptor substrate 15-like 1 OS=Homo sapiens GN=EPS15L1 PE=1 SV=1	94.2	100000	58000	0.1	160000	80000.1	4.90309	79000	1.01266	0.0181482
sp|Q02750|MP2K1_HUMAN	MAP2K1	Dual specificity mitogen-activated protein kinase kinase 1 OS=Homo sapiens GN=MAP2K1 PE=1 SV=2	43.41	880000	730000	330000	1300000	815000	5.91116	805000	1.01242	0.0178113
sp|Q8IWI9|MGAP_HUMAN	MGA	MAX gene-associated protein OS=Homo sapiens GN=MGA PE=1 SV=3	331.63	190000	98000	91000	200000	145500	5.16286	144000	1.01042	0.0149503
sp|Q04323|UBXN1_HUMAN	UBXN1	UBX domain-containing protein 1 OS=Homo sapiens GN=UBXN1 PE=1 SV=2	33.3	620000	390000	110000	910000	510000	5.70757	505000	1.0099	0.0142139
sp|Q7Z4V5|HDGR2_HUMAN	HDGFL2	Hepatoma-derived growth factor-related protein 2 OS=Homo sapiens GN=HDGFL2 PE=1 SV=1	74.27	580000	500000	380000	710000	545000	5.7364	540000	1.00926	0.0132968
sp|P30086|PEBP1_HUMAN	PEBP1	Phosphatidylethanolamine-binding protein 1 OS=Homo sapiens GN=PEBP1 PE=1 SV=3	21.04	730000	390000	410000	720000	565000	5.75205	560000	1.00893	0.012824
sp|O60884|DNJA2_HUMAN	DNAJA2	DnaJ homolog subfamily A member 2 OS=Homo sapiens GN=DNAJA2 PE=1 SV=1	45.72	920000	350000	280000	1000000	640000	5.80618	635000	1.00787	0.0113153
sp|Q7Z6I6|RHG30_HUMAN	ARHGAP30	Rho GTPase-activating protein 30 OS=Homo sapiens GN=ARHGAP30 PE=1 SV=3	118.51	100000	60000	80000	81000	80500	4.9058	80000	1.00625	0.00898878
sp|Q9NQP4|PFD4_HUMAN	PFDN4	Prefoldin subunit 4 OS=Homo sapiens GN=PFDN4 PE=1 SV=1	15.3	1200000	490000	0.1	1700000	850000	5.92942	845000	1.00592	0.00851158
sp|O75822|EIF3J_HUMAN	EIF3J	Eukaryotic translation initiation factor 3 subunit J OS=Homo sapiens GN=EIF3J PE=1 SV=2	29.04	2400000	1900000	910000	3400000	2155000	6.33345	2150000	1.00233	0.00335121
sp|Q9NUJ1|ABHDA_HUMAN	ABHD10	Mycophenolic acid acyl-glucuronide esterase, mitochondrial OS=Homo sapiens GN=ABHD10 PE=1 SV=1	33.91	120000	120000	0.1	240000	120000	5.07918	120000	1	6.01123e-07
sp|Q9NT62|ATG3_HUMAN	ATG3	Ubiquitin-like-conjugating enzyme ATG3 OS=Homo sapiens GN=ATG3 PE=1 SV=1	35.84	710000	390000	0.1	1100000	550000	5.74036	550000	1	1.31154e-07
sp|Q9H910|JUPI2_HUMAN	JPT2	Jupiter microtubule associated homolog 2 OS=Homo sapiens GN=JPT2 PE=1 SV=1	20.05	1100000	400000	0.1	1500000	750000	5.87506	750000	1	9.61797e-08
sp|P09429|HMGB1_HUMAN	HMGB1	High mobility group protein B1 OS=Homo sapiens GN=HMGB1 PE=1 SV=3	24.88	4700000	2000000	0.1	6700000	3.35e+06	6.52504	3350000	1	2.15328e-08
sp|Q15233|NONO_HUMAN	NONO	Non-POU domain-containing octamer-binding protein OS=Homo sapiens GN=NONO PE=1 SV=4	54.2	2500000	1200000	1300000	2400000	1850000	6.26717	1850000	1	0
sp|Q9NUU7|DD19A_HUMAN	DDX19A	ATP-dependent RNA helicase DDX19A OS=Homo sapiens GN=DDX19A PE=1 SV=1	53.94	1700000	740000	440000	2000000	1220000	6.08636	1220000	1	0
sp|P55809|SCOT1_HUMAN	OXCT1	Succinyl-CoA:3-ketoacid coenzyme A transferase 1, mitochondrial OS=Homo sapiens GN=OXCT1 PE=1 SV=1	56.12	0.1	260000	0.1	260000	130000	5.11394	130000	1	0
sp|Q9Y6Q9|NCOA3_HUMAN	NCOA3	Nuclear receptor coactivator 3 OS=Homo sapiens GN=NCOA3 PE=1 SV=1	155.19	24000	0.1	24000	0.1	12000	4.07918	12000	1	0
sp|Q9H3U1|UN45A_HUMAN	UNC45A	Protein unc-45 homolog A OS=Homo sapiens GN=UNC45A PE=1 SV=1	103.01	0.1	0.1	0.1	0.1	0.1	-1	0.1	1	0
sp|Q96Q15|SMG1_HUMAN	SMG1	Serine/threonine-protein kinase SMG1 OS=Homo sapiens GN=SMG1 PE=1 SV=3	410.24	0.1	0.1	0.1	0.1	0.1	-1	0.1	1	0
sp|P21291|CSRP1_HUMAN	CSRP1	Cysteine and glycine-rich protein 1 OS=Homo sapiens GN=CSRP1 PE=1 SV=3	20.55	0.1	0.1	0.1	0.1	0.1	-1	0.1	1	0
sp|P23786|CPT2_HUMAN	CPT2	Carnitine O-palmitoyltransferase 2, mitochondrial OS=Homo sapiens GN=CPT2 PE=1 SV=2	73.73	0.1	0.1	0.1	0.1	0.1	-1	0.1	1	0
sp|Q9NV35|NUD15_HUMAN	NUDT15	Nucleotide triphosphate diphosphatase NUDT15 OS=Homo sapiens GN=NUDT15 PE=1 SV=1	18.6	0.1	0.1	0.1	0.1	0.1	-1	0.1	1	0
sp|O75955|FLOT1_HUMAN	FLOT1	Flotillin-1 OS=Homo sapiens GN=FLOT1 PE=1 SV=3	47.33	0.1	0.1	0.1	0.1	0.1	-1	0.1	1	0
sp|Q96GD0|PLPP_HUMAN	PDXP	Pyridoxal phosphate phosphatase OS=Homo sapiens GN=PDXP PE=1 SV=2	31.68	0.1	0.1	0.1	0.1	0.1	-1	0.1	1	0
sp|O43660|PLRG1_HUMAN	PLRG1	Pleiotropic regulator 1 OS=Homo sapiens GN=PLRG1 PE=1 SV=1	57.16	0.1	0.1	0.1	0.1	0.1	-1	0.1	1	0
sp|Q9NZ01|TECR_HUMAN	TECR	Very-long-chain enoyl-CoA reductase OS=Homo sapiens GN=TECR PE=1 SV=1	36.01	0.1	0.1	0.1	0.1	0.1	-1	0.1	1	0
sp|Q6N069|NAA16_HUMAN	NAA16	N-alpha-acetyltransferase 16, NatA auxiliary subunit OS=Homo sapiens GN=NAA16 PE=1 SV=2	101.4	0.1	0.1	0.1	0.1	0.1	-1	0.1	1	0
sp|Q14195|DPYL3_HUMAN	DPYSL3	Dihydropyrimidinase-related protein 3 OS=Homo sapiens GN=DPYSL3 PE=1 SV=1	61.92	0.1	0.1	0.1	0.1	0.1	-1	0.1	1	0
sp|Q7Z401|MYCPP_HUMAN	DENND4A	C-myc promoter-binding protein OS=Homo sapiens GN=DENND4A PE=1 SV=2	209.11	0.1	0.1	0.1	0.1	0.1	-1	0.1	1	0
sp|Q9BUA3|CK084_HUMAN	C11orf84	Uncharacterized protein C11orf84 OS=Homo sapiens GN=C11orf84 PE=1 SV=3	41.01	0.1	0.1	0.1	0.1	0.1	-1	0.1	1	0
sp|O43399|TPD54_HUMAN	TPD52L2	Tumor protein D54 OS=Homo sapiens GN=TPD52L2 PE=1 SV=2	22.22	0.1	0.1	0.1	0.1	0.1	-1	0.1	1	0
sp|Q13303|KCAB2_HUMAN	KCNAB2	Voltage-gated potassium channel subunit beta-2 OS=Homo sapiens GN=KCNAB2 PE=1 SV=2	40.97	0.1	0.1	0.1	0.1	0.1	-1	0.1	1	0
sp|Q8N1I0|DOCK4_HUMAN	DOCK4	Dedicator of cytokinesis protein 4 OS=Homo sapiens GN=DOCK4 PE=1 SV=3	225.06	0.1	0.1	0.1	0.1	0.1	-1	0.1	1	0
sp|Q9BSD7|NTPCR_HUMAN	NTPCR	Cancer-related nucleoside-triphosphatase OS=Homo sapiens GN=NTPCR PE=1 SV=1	20.7	0.1	0.1	0.1	0.1	0.1	-1	0.1	1	0
sp|Q9NY33|DPP3_HUMAN	DPP3	Dipeptidyl peptidase 3 OS=Homo sapiens GN=DPP3 PE=1 SV=2	82.54	0.1	0.1	0.1	0.1	0.1	-1	0.1	1	0
sp|Q9Y2V2|CHSP1_HUMAN	CARHSP1	Calcium-regulated heat-stable protein 1 OS=Homo sapiens GN=CARHSP1 PE=1 SV=2	15.88	0.1	0.1	0.1	0.1	0.1	-1	0.1	1	0
sp|Q07817|B2CL1_HUMAN	BCL2L1	Bcl-2-like protein 1 OS=Homo sapiens GN=BCL2L1 PE=1 SV=1	26.03	0.1	0.1	0.1	0.1	0.1	-1	0.1	1	0
sp|Q92859|NEO1_HUMAN	NEO1	Neogenin OS=Homo sapiens GN=NEO1 PE=1 SV=2	159.92	0.1	0.1	0.1	0.1	0.1	-1	0.1	1	0
sp|P49815|TSC2_HUMAN	TSC2	Tuberin OS=Homo sapiens GN=TSC2 PE=1 SV=2	200.48	0.1	0.1	0.1	0.1	0.1	-1	0.1	1	0
sp|Q9H1J1|REN3A_HUMAN	UPF3A	Regulator of nonsense transcripts 3A OS=Homo sapiens GN=UPF3A PE=1 SV=1	54.66	0.1	0.1	0.1	0.1	0.1	-1	0.1	1	0
sp|Q5JNZ5|RS26L_HUMAN	RPS26P11	Putative 40S ribosomal protein S26-like 1 OS=Homo sapiens GN=RPS26P11 PE=5 SV=1	12.99	0.1	0.1	0.1	0.1	0.1	-1	0.1	1	0
sp|Q92783|STAM1_HUMAN	STAM	Signal transducing adapter molecule 1 OS=Homo sapiens GN=STAM PE=1 SV=3	59.14	0.1	0.1	0.1	0.1	0.1	-1	0.1	1	0
sp|Q00577|PURA_HUMAN	PURA	Transcriptional activator protein Pur-alpha OS=Homo sapiens GN=PURA PE=1 SV=2	34.89	0.1	0.1	0.1	0.1	0.1	-1	0.1	1	0
sp|Q8TEB1|DCA11_HUMAN	DCAF11	DDB1- and CUL4-associated factor 11 OS=Homo sapiens GN=DCAF11 PE=1 SV=1	61.63	0.1	0.1	0.1	0.1	0.1	-1	0.1	1	0
sp|Q15369|ELOC_HUMAN	ELOC	Elongin-C OS=Homo sapiens GN=ELOC PE=1 SV=1	12.46	0.1	0.1	0.1	0.1	0.1	-1	0.1	1	0
sp|O15212|PFD6_HUMAN	PFDN6	Prefoldin subunit 6 OS=Homo sapiens GN=PFDN6 PE=1 SV=1	14.57	0.1	0.1	0.1	0.1	0.1	-1	0.1	1	0
sp|Q30167|2B1A_HUMAN	HLA-DRB1	HLA class II histocompatibility antigen, DRB1-10 beta chain OS=Homo sapiens GN=HLA-DRB1 PE=1 SV=2	29.98	0.1	0.1	0.1	0.1	0.1	-1	0.1	1	0
sp|Q13547|HDAC1_HUMAN	HDAC1	Histone deacetylase 1 OS=Homo sapiens GN=HDAC1 PE=1 SV=1	55.07	0.1	0.1	0.1	0.1	0.1	-1	0.1	1	0
sp|Q99575|POP1_HUMAN	POP1	Ribonucleases P/MRP protein subunit POP1 OS=Homo sapiens GN=POP1 PE=1 SV=2	114.64	0.1	0.1	0.1	0.1	0.1	-1	0.1	1	0
sp|O75330|HMMR_HUMAN	HMMR	Hyaluronan mediated motility receptor OS=Homo sapiens GN=HMMR PE=1 SV=2	84.05	0.1	0.1	0.1	0.1	0.1	-1	0.1	1	0
sp|Q9NUG6|PDRG1_HUMAN	PDRG1	p53 and DNA damage-regulated protein 1 OS=Homo sapiens GN=PDRG1 PE=1 SV=2	15.5	0.1	0.1	0.1	0.1	0.1	-1	0.1	1	0
sp|Q5GLZ8|HERC4_HUMAN	HERC4	Probable E3 ubiquitin-protein ligase HERC4 OS=Homo sapiens GN=HERC4 PE=1 SV=1	118.49	0.1	0.1	0.1	0.1	0.1	-1	0.1	1	0
sp|Q01804|OTUD4_HUMAN	OTUD4	OTU domain-containing protein 4 OS=Homo sapiens GN=OTUD4 PE=1 SV=4	123.97	0.1	0.1	0.1	0.1	0.1	-1	0.1	1	0
sp|P54619|AAKG1_HUMAN	PRKAG1	5'-AMP-activated protein kinase subunit gamma-1 OS=Homo sapiens GN=PRKAG1 PE=1 SV=1	37.56	0.1	0.1	0.1	0.1	0.1	-1	0.1	1	0
sp|Q4J6C6|PPCEL_HUMAN	PREPL	Prolyl endopeptidase-like OS=Homo sapiens GN=PREPL PE=1 SV=1	83.87	0.1	0.1	0.1	0.1	0.1	-1	0.1	1	0
IGH1M_MOUSE	Ighg1	Ig gamma-1 chain C region, membrane-bound form OS=Mus musculus GN=Ighg1 PE=1 SV=2	43.36	0.1	0.1	0.1	0.1	0.1	-1	0.1	1	0
sp|Q9BW91|NUDT9_HUMAN	NUDT9	ADP-ribose pyrophosphatase, mitochondrial OS=Homo sapiens GN=NUDT9 PE=1 SV=1	39.1	0.1	0.1	0.1	0.1	0.1	-1	0.1	1	0
sp|Q9Y4X5|ARI1_HUMAN	ARIH1	E3 ubiquitin-protein ligase ARIH1 OS=Homo sapiens GN=ARIH1 PE=1 SV=2	64.08	0.1	0.1	0.1	0.1	0.1	-1	0.1	1	0
sp|Q8NCW5|NNRE_HUMAN	NAXE	NAD(P)H-hydrate epimerase OS=Homo sapiens GN=NAXE PE=1 SV=2	31.65	0.1	0.1	0.1	0.1	0.1	-1	0.1	1	0
sp|Q6ZN17|LN28B_HUMAN	LIN28B	Protein lin-28 homolog B OS=Homo sapiens GN=LIN28B PE=1 SV=1	27.07	0.1	0.1	0.1	0.1	0.1	-1	0.1	1	0
sp|Q15004|PAF15_HUMAN	PCLAF	PCNA-associated factor OS=Homo sapiens GN=PCLAF PE=1 SV=1	11.98	0.1	0.1	0.1	0.1	0.1	-1	0.1	1	0
sp|Q9H019|MFR1L_HUMAN	MTFR1L	Mitochondrial fission regulator 1-like OS=Homo sapiens GN=MTFR1L PE=1 SV=2	31.94	0.1	0.1	0.1	0.1	0.1	-1	0.1	1	0
sp|P24539|AT5F1_HUMAN	ATP5F1	ATP synthase F(0) complex subunit B1, mitochondrial OS=Homo sapiens GN=ATP5F1 PE=1 SV=2	28.89	0.1	0.1	0.1	0.1	0.1	-1	0.1	1	0
sp|Q13428|TCOF_HUMAN	TCOF1	Treacle protein OS=Homo sapiens GN=TCOF1 PE=1 SV=3	152.02	0.1	0.1	0.1	0.1	0.1	-1	0.1	1	0
sp|Q14202|ZMYM3_HUMAN	ZMYM3	Zinc finger MYM-type protein 3 OS=Homo sapiens GN=ZMYM3 PE=1 SV=2	152.28	0.1	0.1	0.1	0.1	0.1	-1	0.1	1	0
sp|P62879|GBB2_HUMAN	GNB2	Guanine nucleotide-binding protein G(I)/G(S)/G(T) subunit beta-2 OS=Homo sapiens GN=GNB2 PE=1 SV=3	37.31	0.1	0.1	0.1	0.1	0.1	-1	0.1	1	0
sp|Q02156|KPCE_HUMAN	PRKCE	Protein kinase C epsilon type OS=Homo sapiens GN=PRKCE PE=1 SV=1	83.62	0.1	0.1	0.1	0.1	0.1	-1	0.1	1	0
sp|O60449|LY75_HUMAN	LY75	Lymphocyte antigen 75 OS=Homo sapiens GN=LY75 PE=1 SV=3	198.18	0.1	0.1	0.1	0.1	0.1	-1	0.1	1	0
sp|Q58FF3|ENPLL_HUMAN	HSP90B2P	Putative endoplasmin-like protein OS=Homo sapiens GN=HSP90B2P PE=5 SV=1	45.83	0.1	0.1	0.1	0.1	0.1	-1	0.1	1	0
tr|Q59GF3|Q59GF3_HUMAN		Aquaporin 4 isoform a variant (Fragment) OS=Homo sapiens PE=2 SV=1	23.82	0.1	0.1	0.1	0.1	0.1	-1	0.1	1	0
sp|Q9BRT8|CBWD1_HUMAN	CBWD1	COBW domain-containing protein 1 OS=Homo sapiens GN=CBWD1 PE=2 SV=1	44.04	0.1	0.1	0.1	0.1	0.1	-1	0.1	1	0
sp|O95985|TOP3B_HUMAN	TOP3B	DNA topoisomerase 3-beta-1 OS=Homo sapiens GN=TOP3B PE=1 SV=1	96.6	0.1	0.1	0.1	0.1	0.1	-1	0.1	1	0
sp|Q9BTM9|URM1_HUMAN	URM1	Ubiquitin-related modifier 1 OS=Homo sapiens GN=URM1 PE=1 SV=1	11.37	0.1	0.1	0.1	0.1	0.1	-1	0.1	1	0
sp|Q8N6M0|OTU6B_HUMAN	OTUD6B	OTU domain-containing protein 6B OS=Homo sapiens GN=OTUD6B PE=1 SV=1	33.79	0.1	0.1	0.1	0.1	0.1	-1	0.1	1	0
sp|P35914|HMGCL_HUMAN	HMGCL	Hydroxymethylglutaryl-CoA lyase, mitochondrial OS=Homo sapiens GN=HMGCL PE=1 SV=2	34.34	0.1	0.1	0.1	0.1	0.1	-1	0.1	1	0
sp|Q96DH6|MSI2H_HUMAN	MSI2	RNA-binding protein Musashi homolog 2 OS=Homo sapiens GN=MSI2 PE=1 SV=1	35.17	0.1	0.1	0.1	0.1	0.1	-1	0.1	1	0
sp|Q14643|ITPR1_HUMAN	ITPR1	Inositol 1,4,5-trisphosphate receptor type 1 OS=Homo sapiens GN=ITPR1 PE=1 SV=3	313.73	0.1	0.1	0.1	0.1	0.1	-1	0.1	1	0
sp|Q9Y281|COF2_HUMAN	CFL2	Cofilin-2 OS=Homo sapiens GN=CFL2 PE=1 SV=1	18.72	0.1	0.1	0.1	0.1	0.1	-1	0.1	1	0
sp|Q9BSH5|HDHD3_HUMAN	HDHD3	Haloacid dehalogenase-like hydrolase domain-containing protein 3 OS=Homo sapiens GN=HDHD3 PE=1 SV=1	27.98	0.1	0.1	0.1	0.1	0.1	-1	0.1	1	0
sp|Q14376|GALE_HUMAN	GALE	UDP-glucose 4-epimerase OS=Homo sapiens GN=GALE PE=1 SV=2	38.26	0.1	0.1	0.1	0.1	0.1	-1	0.1	1	0
sp|Q9UBH6|XPR1_HUMAN	XPR1	Xenotropic and polytropic retrovirus receptor 1 OS=Homo sapiens GN=XPR1 PE=1 SV=1	81.48	0.1	0.1	0.1	0.1	0.1	-1	0.1	1	0
sp|P21399|ACOC_HUMAN	ACO1	Cytoplasmic aconitate hydratase OS=Homo sapiens GN=ACO1 PE=1 SV=3	98.34	0.1	0.1	0.1	0.1	0.1	-1	0.1	1	0
sp|Q9H4I3|TRABD_HUMAN	TRABD	TraB domain-containing protein OS=Homo sapiens GN=TRABD PE=1 SV=1	42.29	0.1	0.1	0.1	0.1	0.1	-1	0.1	1	0
sp|Q9H7D7|WDR26_HUMAN	WDR26	WD repeat-containing protein 26 OS=Homo sapiens GN=WDR26 PE=1 SV=3	72.08	0.1	0.1	0.1	0.1	0.1	-1	0.1	1	0
tr|F5GZP6|F5GZP6_HUMAN	PPFIBP1	Liprin-beta-1 (Fragment) OS=Homo sapiens GN=PPFIBP1 PE=1 SV=1	84.02	0.1	0.1	0.1	0.1	0.1	-1	0.1	1	0
sp|Q96EH3|MASU1_HUMAN	MALSU1	Mitochondrial assembly of ribosomal large subunit protein 1 OS=Homo sapiens GN=MALSU1 PE=1 SV=1	26.15	0.1	0.1	0.1	0.1	0.1	-1	0.1	1	0
sp|Q14186|TFDP1_HUMAN	TFDP1	Transcription factor Dp-1 OS=Homo sapiens GN=TFDP1 PE=1 SV=1	45.04	0.1	0.1	0.1	0.1	0.1	-1	0.1	1	0
sp|Q9Y4I1|MYO5A_HUMAN	MYO5A	Unconventional myosin-Va OS=Homo sapiens GN=MYO5A PE=1 SV=2	215.27	0.1	0.1	0.1	0.1	0.1	-1	0.1	1	0
tr|B4DUV1|B4DUV1_HUMAN		Fibulin-1 OS=Homo sapiens PE=2 SV=1	70.11	0.1	0.1	0.1	0.1	0.1	-1	0.1	1	0
sp|Q969Q4|ARL11_HUMAN	ARL11	ADP-ribosylation factor-like protein 11 OS=Homo sapiens GN=ARL11 PE=1 SV=1	21.38	0.1	0.1	0.1	0.1	0.1	-1	0.1	1	0
sp|P49711|CTCF_HUMAN	CTCF	Transcriptional repressor CTCF OS=Homo sapiens GN=CTCF PE=1 SV=1	82.73	0.1	0.1	0.1	0.1	0.1	-1	0.1	1	0
sp|P34059|GALNS_HUMAN	GALNS	N-acetylgalactosamine-6-sulfatase OS=Homo sapiens GN=GALNS PE=1 SV=1	57.99	0.1	0.1	0.1	0.1	0.1	-1	0.1	1	0
sp|O95819|M4K4_HUMAN	MAP4K4	Mitogen-activated protein kinase kinase kinase kinase 4 OS=Homo sapiens GN=MAP4K4 PE=1 SV=2	142.01	0.1	0.1	0.1	0.1	0.1	-1	0.1	1	0
sp|P08397|HEM3_HUMAN	HMBS	Porphobilinogen deaminase OS=Homo sapiens GN=HMBS PE=1 SV=2	39.31	0.1	0.1	0.1	0.1	0.1	-1	0.1	1	0
sp|Q9BZD4|NUF2_HUMAN	NUF2	Kinetochore protein Nuf2 OS=Homo sapiens GN=NUF2 PE=1 SV=2	54.27	0.1	0.1	0.1	0.1	0.1	-1	0.1	1	0
sp|Q8WV28|BLNK_HUMAN	BLNK	B-cell linker protein OS=Homo sapiens GN=BLNK PE=1 SV=2	50.44	0.1	0.1	0.1	0.1	0.1	-1	0.1	1	0
sp|P38935|SMBP2_HUMAN	IGHMBP2	DNA-binding protein SMUBP-2 OS=Homo sapiens GN=IGHMBP2 PE=1 SV=3	109.08	0.1	0.1	0.1	0.1	0.1	-1	0.1	1	0
sp|Q0PNE2|ELP6_HUMAN	ELP6	Elongator complex protein 6 OS=Homo sapiens GN=ELP6 PE=1 SV=1	29.77	0.1	0.1	0.1	0.1	0.1	-1	0.1	1	0
sp|Q96RG2|PASK_HUMAN	PASK	PAS domain-containing serine/threonine-protein kinase OS=Homo sapiens GN=PASK PE=1 SV=3	142.84	0.1	0.1	0.1	0.1	0.1	-1	0.1	1	0
sp|Q13416|ORC2_HUMAN	ORC2	Origin recognition complex subunit 2 OS=Homo sapiens GN=ORC2 PE=1 SV=2	65.93	0.1	0.1	0.1	0.1	0.1	-1	0.1	1	0
sp|Q15155|NOMO1_HUMAN	NOMO1	Nodal modulator 1 OS=Homo sapiens GN=NOMO1 PE=1 SV=5	134.24	0.1	0.1	0.1	0.1	0.1	-1	0.1	1	0
sp|Q969P0|IGSF8_HUMAN	IGSF8	Immunoglobulin superfamily member 8 OS=Homo sapiens GN=IGSF8 PE=1 SV=1	64.99	0.1	0.1	0.1	0.1	0.1	-1	0.1	1	0
sp|O75556|SG2A1_HUMAN	SCGB2A1	Mammaglobin-B OS=Homo sapiens GN=SCGB2A1 PE=1 SV=1	10.88	0.1	0.1	0.1	0.1	0.1	-1	0.1	1	0
sp|Q8N0V3|RBFA_HUMAN	RBFA	Putative ribosome-binding factor A, mitochondrial OS=Homo sapiens GN=RBFA PE=1 SV=3	38.34	0.1	0.1	0.1	0.1	0.1	-1	0.1	1	0
sp|Q8N475|FSTL5_HUMAN	FSTL5	Follistatin-related protein 5 OS=Homo sapiens GN=FSTL5 PE=2 SV=2	95.69	0.1	0.1	0.1	0.1	0.1	-1	0.1	1	0
sp|Q9P0J7|KCMF1_HUMAN	KCMF1	E3 ubiquitin-protein ligase KCMF1 OS=Homo sapiens GN=KCMF1 PE=1 SV=2	41.92	0.1	0.1	0.1	0.1	0.1	-1	0.1	1	0
sp|Q8IV53|DEN1C_HUMAN	DENND1C	DENN domain-containing protein 1C OS=Homo sapiens GN=DENND1C PE=1 SV=1	87.01	0.1	0.1	0.1	0.1	0.1	-1	0.1	1	0
sp|P22033|MUTA_HUMAN	MUT	Methylmalonyl-CoA mutase, mitochondrial OS=Homo sapiens GN=MUT PE=1 SV=4	83.08	0.1	0.1	0.1	0.1	0.1	-1	0.1	1	0
sp|P19474|RO52_HUMAN	TRIM21	E3 ubiquitin-protein ligase TRIM21 OS=Homo sapiens GN=TRIM21 PE=1 SV=1	54.14	0.1	0.1	0.1	0.1	0.1	-1	0.1	1	0
sp|Q5VZE5|NAA35_HUMAN	NAA35	N-alpha-acetyltransferase 35, NatC auxiliary subunit OS=Homo sapiens GN=NAA35 PE=1 SV=1	83.58	0.1	0.1	0.1	0.1	0.1	-1	0.1	1	0
sp|Q9UJX2|CDC23_HUMAN	CDC23	Cell division cycle protein 23 homolog OS=Homo sapiens GN=CDC23 PE=1 SV=3	68.79	0.1	0.1	0.1	0.1	0.1	-1	0.1	1	0
sp|Q9Y3B7|RM11_HUMAN	MRPL11	39S ribosomal protein L11, mitochondrial OS=Homo sapiens GN=MRPL11 PE=1 SV=1	20.67	0.1	0.1	0.1	0.1	0.1	-1	0.1	1	0
sp|Q9NVT9|ARMC1_HUMAN	ARMC1	Armadillo repeat-containing protein 1 OS=Homo sapiens GN=ARMC1 PE=1 SV=1	31.26	0.1	0.1	0.1	0.1	0.1	-1	0.1	1	0
sp|P29084|T2EB_HUMAN	GTF2E2	Transcription initiation factor IIE subunit beta OS=Homo sapiens GN=GTF2E2 PE=1 SV=1	33.02	0.1	0.1	0.1	0.1	0.1	-1	0.1	1	0
sp|Q9H9S4|CB39L_HUMAN	CAB39L	Calcium-binding protein 39-like OS=Homo sapiens GN=CAB39L PE=1 SV=3	39.06	0.1	0.1	0.1	0.1	0.1	-1	0.1	1	0
sp|I3L1I5|YS060_HUMAN		Putative uncharacterized protein LOC100996504 OS=Homo sapiens PE=5 SV=1	41.17	0.1	0.1	0.1	0.1	0.1	-1	0.1	1	0
sp|Q14563|SEM3A_HUMAN	SEMA3A	Semaphorin-3A OS=Homo sapiens GN=SEMA3A PE=1 SV=1	88.83	0.1	0.1	0.1	0.1	0.1	-1	0.1	1	0
sp|O00442|RTCA_HUMAN	RTCA	RNA 3'-terminal phosphate cyclase OS=Homo sapiens GN=RTCA PE=1 SV=1	39.31	0.1	0.1	0.1	0.1	0.1	-1	0.1	1	0
sp|Q9UDW1|QCR9_HUMAN	UQCR10	Cytochrome b-c1 complex subunit 9 OS=Homo sapiens GN=UQCR10 PE=1 SV=3	7.3	0.1	0.1	0.1	0.1	0.1	-1	0.1	1	0
sp|Q9UHW5|GPN3_HUMAN	GPN3	GPN-loop GTPase 3 OS=Homo sapiens GN=GPN3 PE=1 SV=2	32.74	0.1	0.1	0.1	0.1	0.1	-1	0.1	1	0
sp|Q9UEE9|CFDP1_HUMAN	CFDP1	Craniofacial development protein 1 OS=Homo sapiens GN=CFDP1 PE=1 SV=1	33.57	0.1	0.1	0.1	0.1	0.1	-1	0.1	1	0
sp|Q01664|TFAP4_HUMAN	TFAP4	Transcription factor AP-4 OS=Homo sapiens GN=TFAP4 PE=1 SV=2	38.7	0.1	0.1	0.1	0.1	0.1	-1	0.1	1	0
sp|A1L0T0|ILVBL_HUMAN	ILVBL	Acetolactate synthase-like protein OS=Homo sapiens GN=ILVBL PE=1 SV=2	67.82	0.1	0.1	0.1	0.1	0.1	-1	0.1	1	0
sp|Q8IZH2|XRN1_HUMAN	XRN1	5'-3' exoribonuclease 1 OS=Homo sapiens GN=XRN1 PE=1 SV=1	193.98	0.1	0.1	0.1	0.1	0.1	-1	0.1	1	0
sp|Q96SY0|INT14_HUMAN	INTS14	Integrator complex subunit 14 OS=Homo sapiens GN=INTS14 PE=1 SV=2	57.43	0.1	0.1	0.1	0.1	0.1	-1	0.1	1	0
sp|Q9Y478|AAKB1_HUMAN	PRKAB1	5'-AMP-activated protein kinase subunit beta-1 OS=Homo sapiens GN=PRKAB1 PE=1 SV=4	30.36	0.1	0.1	0.1	0.1	0.1	-1	0.1	1	0
sp|Q13867|BLMH_HUMAN	BLMH	Bleomycin hydrolase OS=Homo sapiens GN=BLMH PE=1 SV=1	52.53	0.1	0.1	0.1	0.1	0.1	-1	0.1	1	0
sp|P13807|GYS1_HUMAN	GYS1	Glycogen [starch] synthase, muscle OS=Homo sapiens GN=GYS1 PE=1 SV=2	83.73	0.1	0.1	0.1	0.1	0.1	-1	0.1	1	0
sp|Q9UBM7|DHCR7_HUMAN	DHCR7	7-dehydrocholesterol reductase OS=Homo sapiens GN=DHCR7 PE=1 SV=1	54.45	0.1	0.1	0.1	0.1	0.1	-1	0.1	1	0
sp|Q9Y6H1|CHCH2_HUMAN	CHCHD2	Coiled-coil-helix-coiled-coil-helix domain-containing protein 2 OS=Homo sapiens GN=CHCHD2 PE=1 SV=1	15.5	0.1	0.1	0.1	0.1	0.1	-1	0.1	1	0
sp|O15126|SCAM1_HUMAN	SCAMP1	Secretory carrier-associated membrane protein 1 OS=Homo sapiens GN=SCAMP1 PE=1 SV=2	37.9	0.1	0.1	0.1	0.1	0.1	-1	0.1	1	0
sp|Q9HD40|SPCS_HUMAN	SEPSECS	O-phosphoseryl-tRNA(Sec) selenium transferase OS=Homo sapiens GN=SEPSECS PE=1 SV=2	55.69	0.1	0.1	0.1	0.1	0.1	-1	0.1	1	0
sp|Q9UBV2|SE1L1_HUMAN	SEL1L	Protein sel-1 homolog 1 OS=Homo sapiens GN=SEL1L PE=1 SV=3	88.7	0.1	0.1	0.1	0.1	0.1	-1	0.1	1	0
sp|Q9BRA2|TXD17_HUMAN	TXNDC17	Thioredoxin domain-containing protein 17 OS=Homo sapiens GN=TXNDC17 PE=1 SV=1	13.93	0.1	0.1	0.1	0.1	0.1	-1	0.1	1	0
sp|O15131|IMA6_HUMAN	KPNA5	Importin subunit alpha-6 OS=Homo sapiens GN=KPNA5 PE=1 SV=2	60.31	0.1	0.1	0.1	0.1	0.1	-1	0.1	1	0
sp|Q9P270|SLAI2_HUMAN	SLAIN2	SLAIN motif-containing protein 2 OS=Homo sapiens GN=SLAIN2 PE=1 SV=2	62.51	0.1	0.1	0.1	0.1	0.1	-1	0.1	1	0
sp|P68402|PA1B2_HUMAN	PAFAH1B2	Platelet-activating factor acetylhydrolase IB subunit beta OS=Homo sapiens GN=PAFAH1B2 PE=1 SV=1	25.55	0.1	0.1	0.1	0.1	0.1	-1	0.1	1	0
sp|P01137|TGFB1_HUMAN	TGFB1	Transforming growth factor beta-1 OS=Homo sapiens GN=TGFB1 PE=1 SV=2	44.31	0.1	0.1	0.1	0.1	0.1	-1	0.1	1	0
sp|Q8WUF5|IASPP_HUMAN	PPP1R13L	RelA-associated inhibitor OS=Homo sapiens GN=PPP1R13L PE=1 SV=4	89.04	0.1	0.1	0.1	0.1	0.1	-1	0.1	1	0
sp|Q03426|KIME_HUMAN	MVK	Mevalonate kinase OS=Homo sapiens GN=MVK PE=1 SV=1	42.42	0.1	0.1	0.1	0.1	0.1	-1	0.1	1	0
tr|B3KVE3|B3KVE3_HUMAN		cDNA FLJ16452 fis, clone BRAWH3002467, highly similar to RAB GDP DISSOCIATION INHIBITOR BETA OS=Homo sapiens PE=2 SV=1	22.27	0.1	0.1	0.1	0.1	0.1	-1	0.1	1	0
tr|Q6V3B1|Q6V3B1_HUMAN	MAX	MAX protein OS=Homo sapiens GN=MAX PE=1 SV=1	11.02	0.1	0.1	0.1	0.1	0.1	-1	0.1	1	0
sp|Q92990|GLMN_HUMAN	GLMN	Glomulin OS=Homo sapiens GN=GLMN PE=1 SV=2	68.16	0.1	0.1	0.1	0.1	0.1	-1	0.1	1	0
sp|Q9H0P0|5NT3A_HUMAN	NT5C3A	Cytosolic 5'-nucleotidase 3A OS=Homo sapiens GN=NT5C3A PE=1 SV=3	37.92	0.1	0.1	0.1	0.1	0.1	-1	0.1	1	0
sp|Q9HBH5|RDH14_HUMAN	RDH14	Retinol dehydrogenase 14 OS=Homo sapiens GN=RDH14 PE=1 SV=1	36.84	0.1	0.1	0.1	0.1	0.1	-1	0.1	1	0
sp|Q9Y3B8|ORN_HUMAN	REXO2	Oligoribonuclease, mitochondrial OS=Homo sapiens GN=REXO2 PE=1 SV=3	26.82	0.1	0.1	0.1	0.1	0.1	-1	0.1	1	0
sp|O75387|LAT3_HUMAN	SLC43A1	Large neutral amino acids transporter small subunit 3 OS=Homo sapiens GN=SLC43A1 PE=1 SV=1	61.44	0.1	0.1	0.1	0.1	0.1	-1	0.1	1	0
sp|Q05209|PTN12_HUMAN	PTPN12	Tyrosine-protein phosphatase non-receptor type 12 OS=Homo sapiens GN=PTPN12 PE=1 SV=3	88.05	0.1	0.1	0.1	0.1	0.1	-1	0.1	1	0
sp|P11216|PYGB_HUMAN	PYGB	Glycogen phosphorylase, brain form OS=Homo sapiens GN=PYGB PE=1 SV=5	96.63	0.1	0.1	0.1	0.1	0.1	-1	0.1	1	0
sp|Q9H2P9|DPH5_HUMAN	DPH5	Diphthine methyl ester synthase OS=Homo sapiens GN=DPH5 PE=1 SV=2	31.63	0.1	0.1	0.1	0.1	0.1	-1	0.1	1	0
sp|Q9BTW9|TBCD_HUMAN	TBCD	Tubulin-specific chaperone D OS=Homo sapiens GN=TBCD PE=1 SV=2	132.52	0.1	0.1	0.1	0.1	0.1	-1	0.1	1	0
sp|P01892|1A02_HUMAN	HLA-A	HLA class I histocompatibility antigen, A-2 alpha chain OS=Homo sapiens GN=HLA-A PE=1 SV=1	40.9	0.1	0.1	0.1	0.1	0.1	-1	0.1	1	0
sp|P62341|SELT_HUMAN	SELENOT	Selenoprotein T OS=Homo sapiens GN=SELENOT PE=1 SV=2	22.31	0.1	0.1	0.1	0.1	0.1	-1	0.1	1	0
sp|Q8NBU5|ATAD1_HUMAN	ATAD1	ATPase family AAA domain-containing protein 1 OS=Homo sapiens GN=ATAD1 PE=1 SV=1	40.72	0.1	0.1	0.1	0.1	0.1	-1	0.1	1	0
sp|P32927|IL3RB_HUMAN	CSF2RB	Cytokine receptor common subunit beta OS=Homo sapiens GN=CSF2RB PE=1 SV=2	97.27	0.1	0.1	0.1	0.1	0.1	-1	0.1	1	0
sp|Q5T9A4|ATD3B_HUMAN	ATAD3B	ATPase family AAA domain-containing protein 3B OS=Homo sapiens GN=ATAD3B PE=1 SV=1	72.53	0.1	0.1	0.1	0.1	0.1	-1	0.1	1	0
sp|Q6P2E9|EDC4_HUMAN	EDC4	Enhancer of mRNA-decapping protein 4 OS=Homo sapiens GN=EDC4 PE=1 SV=1	151.57	0.1	0.1	0.1	0.1	0.1	-1	0.1	1	0
sp|Q9UBW8|CSN7A_HUMAN	COPS7A	COP9 signalosome complex subunit 7a OS=Homo sapiens GN=COPS7A PE=1 SV=1	30.26	0.1	0.1	0.1	0.1	0.1	-1	0.1	1	0
sp|Q96HP4|OXND1_HUMAN	OXNAD1	Oxidoreductase NAD-binding domain-containing protein 1 OS=Homo sapiens GN=OXNAD1 PE=1 SV=1	34.83	0.1	0.1	0.1	0.1	0.1	-1	0.1	1	0
sp|Q9Y6K9|NEMO_HUMAN	IKBKG	0.1-kappa-B essential modulator OS=Homo sapiens GN=IKBKG PE=1 SV=2	48.17	0.1	0.1	0.1	0.1	0.1	-1	0.1	1	0
sp|Q9NQT5|EXOS3_HUMAN	EXOSC3	Exosome complex component RRP40 OS=Homo sapiens GN=EXOSC3 PE=1 SV=3	29.55	0.1	0.1	0.1	0.1	0.1	-1	0.1	1	0
sp|Q9BVT8|TMUB1_HUMAN	TMUB1	Transmembrane and ubiquitin-like domain-containing protein 1 OS=Homo sapiens GN=TMUB1 PE=1 SV=1	26.24	0.1	0.1	0.1	0.1	0.1	-1	0.1	1	0
sp|Q5J8M3|EMC4_HUMAN	EMC4	ER membrane protein complex subunit 4 OS=Homo sapiens GN=EMC4 PE=1 SV=2	20.07	0.1	0.1	0.1	0.1	0.1	-1	0.1	1	0
sp|Q8N8R5|CB069_HUMAN	C2orf69	UPF0565 protein C2orf69 OS=Homo sapiens GN=C2orf69 PE=1 SV=1	43.42	0.1	0.1	0.1	0.1	0.1	-1	0.1	1	0
sp|O95453|PARN_HUMAN	PARN	Poly(A)-specific ribonuclease PARN OS=Homo sapiens GN=PARN PE=1 SV=1	73.4	0.1	0.1	0.1	0.1	0.1	-1	0.1	1	0
sp|P51812|KS6A3_HUMAN	RPS6KA3	Ribosomal protein S6 kinase alpha-3 OS=Homo sapiens GN=RPS6KA3 PE=1 SV=1	83.68	0.1	0.1	0.1	0.1	0.1	-1	0.1	1	0
sp|Q96II8|LRCH3_HUMAN	LRCH3	Leucine-rich repeat and calponin homology domain-containing protein 3 OS=Homo sapiens GN=LRCH3 PE=1 SV=2	86.03	0.1	0.1	0.1	0.1	0.1	-1	0.1	1	0
sp|Q86VP1|TAXB1_HUMAN	TAX1BP1	Tax1-binding protein 1 OS=Homo sapiens GN=TAX1BP1 PE=1 SV=2	90.82	0.1	0.1	0.1	0.1	0.1	-1	0.1	1	0
sp|P67812|SC11A_HUMAN	SEC11A	Signal peptidase complex catalytic subunit SEC11A OS=Homo sapiens GN=SEC11A PE=1 SV=1	20.61	0.1	0.1	0.1	0.1	0.1	-1	0.1	1	0
sp|P30047|GFRP_HUMAN	GCHFR	GTP cyclohydrolase 1 feedback regulatory protein OS=Homo sapiens GN=GCHFR PE=1 SV=3	9.69	0.1	0.1	0.1	0.1	0.1	-1	0.1	1	0
sp|P15336|ATF2_HUMAN	ATF2	Cyclic AMP-dependent transcription factor ATF-2 OS=Homo sapiens GN=ATF2 PE=1 SV=4	54.5	0.1	0.1	0.1	0.1	0.1	-1	0.1	1	0
sp|Q8IYU8|MICU2_HUMAN	MICU2	Calcium uptake protein 2, mitochondrial OS=Homo sapiens GN=MICU2 PE=1 SV=2	49.63	0.1	0.1	0.1	0.1	0.1	-1	0.1	1	0
sp|Q9C0E2|XPO4_HUMAN	XPO4	Exportin-4 OS=Homo sapiens GN=XPO4 PE=1 SV=2	130.06	0.1	0.1	0.1	0.1	0.1	-1	0.1	1	0
sp|Q562E7|WDR81_HUMAN	WDR81	WD repeat-containing protein 81 OS=Homo sapiens GN=WDR81 PE=1 SV=2	211.56	0.1	0.1	0.1	0.1	0.1	-1	0.1	1	0
sp|Q96Q11|TRNT1_HUMAN	TRNT1	CCA tRNA nucleotidyltransferase 1, mitochondrial OS=Homo sapiens GN=TRNT1 PE=1 SV=2	50.1	0.1	0.1	0.1	0.1	0.1	-1	0.1	1	0
sp|Q641Q2|WAC2A_HUMAN	WASHC2A	WASH complex subunit 2A OS=Homo sapiens GN=WASHC2A PE=1 SV=3	147.09	0.1	0.1	0.1	0.1	0.1	-1	0.1	1	0
sp|O43598|DNPH1_HUMAN	DNPH1	2'-deoxynucleoside 5'-phosphate N-hydrolase 1 OS=Homo sapiens GN=DNPH1 PE=1 SV=1	19.1	0.1	0.1	0.1	0.1	0.1	-1	0.1	1	0
sp|O43681|ASNA_HUMAN	ASNA1	ATPase ASNA1 OS=Homo sapiens GN=ASNA1 PE=1 SV=2	38.77	0.1	0.1	0.1	0.1	0.1	-1	0.1	1	0
sp|P22466|GALA_HUMAN	GAL	Galanin peptides OS=Homo sapiens GN=GAL PE=1 SV=3	13.29	0.1	0.1	0.1	0.1	0.1	-1	0.1	1	0
sp|P57060|RWD2B_HUMAN	RWDD2B	RWD domain-containing protein 2B OS=Homo sapiens GN=RWDD2B PE=1 SV=1	36.31	0.1	0.1	0.1	0.1	0.1	-1	0.1	1	0
sp|O15240|VGF_HUMAN	VGF	Neurosecretory protein VGF OS=Homo sapiens GN=VGF PE=1 SV=2	67.22	0.1	0.1	0.1	0.1	0.1	-1	0.1	1	0
sp|Q6P3X3|TTC27_HUMAN	TTC27	Tetratricopeptide repeat protein 27 OS=Homo sapiens GN=TTC27 PE=1 SV=1	96.57	0.1	0.1	0.1	0.1	0.1	-1	0.1	1	0
sp|Q00013|EM55_HUMAN	MPP1	55 kDa erythrocyte membrane protein OS=Homo sapiens GN=MPP1 PE=1 SV=2	52.26	0.1	0.1	0.1	0.1	0.1	-1	0.1	1	0
sp|Q6UXV4|MIC27_HUMAN	APOOL	MICOS complex subunit MIC27 OS=Homo sapiens GN=APOOL PE=1 SV=1	29.14	0.1	0.1	0.1	0.1	0.1	-1	0.1	1	0
sp|O75582|KS6A5_HUMAN	RPS6KA5	Ribosomal protein S6 kinase alpha-5 OS=Homo sapiens GN=RPS6KA5 PE=1 SV=1	89.81	0.1	0.1	0.1	0.1	0.1	-1	0.1	1	0
sp|Q8IWB7|WDFY1_HUMAN	WDFY1	WD repeat and FYVE domain-containing protein 1 OS=Homo sapiens GN=WDFY1 PE=1 SV=1	46.29	0.1	0.1	0.1	0.1	0.1	-1	0.1	1	0
sp|Q96RN5|MED15_HUMAN	MED15	Mediator of RNA polymerase II transcription subunit 15 OS=Homo sapiens GN=MED15 PE=1 SV=2	86.7	0.1	0.1	0.1	0.1	0.1	-1	0.1	1	0
sp|O75496|GEMI_HUMAN	GMNN	Geminin OS=Homo sapiens GN=GMNN PE=1 SV=1	23.55	0.1	0.1	0.1	0.1	0.1	-1	0.1	1	0
sp|P62888|RL30_HUMAN	RPL30	60S ribosomal protein L30 OS=Homo sapiens GN=RPL30 PE=1 SV=2	12.78	0.1	0.1	0.1	0.1	0.1	-1	0.1	1	0
sp|P08574|CY1_HUMAN	CYC1	Cytochrome c1, heme protein, mitochondrial OS=Homo sapiens GN=CYC1 PE=1 SV=3	35.4	0.1	0.1	0.1	0.1	0.1	-1	0.1	1	0
sp|Q8IWJ2|GCC2_HUMAN	GCC2	GRIP and coiled-coil domain-containing protein 2 OS=Homo sapiens GN=GCC2 PE=1 SV=4	195.79	0.1	0.1	0.1	0.1	0.1	-1	0.1	1	0
sp|Q9BUT9|MCRI2_HUMAN	MCRIP2	MAPK regulated corepressor interacting protein 2 OS=Homo sapiens GN=MCRIP2 PE=1 SV=2	17.82	0.1	0.1	0.1	0.1	0.1	-1	0.1	1	0
sp|Q08170|SRSF4_HUMAN	SRSF4	Serine/arginine-rich splicing factor 4 OS=Homo sapiens GN=SRSF4 PE=1 SV=2	56.65	0.1	0.1	0.1	0.1	0.1	-1	0.1	1	0
sp|O15155|BET1_HUMAN	BET1	BET1 homolog OS=Homo sapiens GN=BET1 PE=1 SV=1	13.28	0.1	0.1	0.1	0.1	0.1	-1	0.1	1	0
sp|P28065|PSB9_HUMAN	PSMB9	Proteasome subunit beta type-9 OS=Homo sapiens GN=PSMB9 PE=1 SV=2	23.25	0.1	0.1	0.1	0.1	0.1	-1	0.1	1	0
sp|Q80.1Q8|TOIP2_HUMAN	TOR1AIP2	Torsin-1A-interacting protein 2 OS=Homo sapiens GN=TOR1AIP2 PE=1 SV=1	51.23	0.1	0.1	0.1	0.1	0.1	-1	0.1	1	0
sp|O60858|TRI13_HUMAN	TRIM13	E3 ubiquitin-protein ligase TRIM13 OS=Homo sapiens GN=TRIM13 PE=1 SV=2	46.96	0.1	0.1	0.1	0.1	0.1	-1	0.1	1	0
sp|Q9H0B6|KLC2_HUMAN	KLC2	Kinesin light chain 2 OS=Homo sapiens GN=KLC2 PE=1 SV=1	68.89	0.1	0.1	0.1	0.1	0.1	-1	0.1	1	0
sp|Q5JRA6|MIA3_HUMAN	MIA3	Melanoma inhibitory activity protein 3 OS=Homo sapiens GN=MIA3 PE=1 SV=1	213.57	0.1	0.1	0.1	0.1	0.1	-1	0.1	1	0
sp|P36507|MP2K2_HUMAN	MAP2K2	Dual specificity mitogen-activated protein kinase kinase 2 OS=Homo sapiens GN=MAP2K2 PE=1 SV=1	44.4	0.1	0.1	0.1	0.1	0.1	-1	0.1	1	0
sp|Q9BVL2|NUP58_HUMAN	NUP58	Nucleoporin p58/p45 OS=Homo sapiens GN=NUP58 PE=1 SV=1	60.86	0.1	0.1	0.1	0.1	0.1	-1	0.1	1	0
sp|O14936|CSKP_HUMAN	CASK	Peripheral plasma membrane protein CASK OS=Homo sapiens GN=CASK PE=1 SV=3	105.06	0.1	0.1	0.1	0.1	0.1	-1	0.1	1	0
sp|P18074|ERCC2_HUMAN	ERCC2	TFIIH basal transcription factor complex helicase XPD subunit OS=Homo sapiens GN=ERCC2 PE=1 SV=1	86.85	0.1	0.1	0.1	0.1	0.1	-1	0.1	1	0
sp|O00592|PODXL_HUMAN	PODXL	Podocalyxin OS=Homo sapiens GN=PODXL PE=1 SV=2	58.6	0.1	0.1	0.1	0.1	0.1	-1	0.1	1	0
sp|A2RRP1|NBAS_HUMAN	NBAS	Neuroblastoma-amplified sequence OS=Homo sapiens GN=NBAS PE=1 SV=2	268.4	0.1	0.1	0.1	0.1	0.1	-1	0.1	1	0
sp|P56211|ARP19_HUMAN	ARPP19	cAMP-regulated phosphoprotein 19 OS=Homo sapiens GN=ARPP19 PE=1 SV=2	12.32	0.1	0.1	0.1	0.1	0.1	-1	0.1	1	0
sp|P07108|ACBP_HUMAN	DBI	Acyl-CoA-binding protein OS=Homo sapiens GN=DBI PE=1 SV=2	10.04	0.1	0.1	0.1	0.1	0.1	-1	0.1	1	0
sp|Q8IUI4|S29P2_HUMAN	SNX29P2	Putative protein SNX29P2 OS=Homo sapiens GN=SNX29P2 PE=5 SV=2	27.21	0.1	0.1	0.1	0.1	0.1	-1	0.1	1	0
sp|O75600|KBL_HUMAN	GCAT	2-amino-3-ketobutyrate coenzyme A ligase, mitochondrial OS=Homo sapiens GN=GCAT PE=1 SV=1	45.26	0.1	0.1	0.1	0.1	0.1	-1	0.1	1	0
sp|Q8N111|CEND_HUMAN	CEND1	Cell cycle exit and neuronal differentiation protein 1 OS=Homo sapiens GN=CEND1 PE=1 SV=1	14.94	0.1	0.1	0.1	0.1	0.1	-1	0.1	1	0
sp|Q92636|FAN_HUMAN	NSMAF	Protein FAN OS=Homo sapiens GN=NSMAF PE=1 SV=2	104.31	0.1	0.1	0.1	0.1	0.1	-1	0.1	1	0
sp|Q9BYC8|RM32_HUMAN	MRPL32	39S ribosomal protein L32, mitochondrial OS=Homo sapiens GN=MRPL32 PE=1 SV=1	21.39	0.1	0.1	0.1	0.1	0.1	-1	0.1	1	0
sp|Q8WVT3|TPC12_HUMAN	TRAPPC12	Trafficking protein particle complex subunit 12 OS=Homo sapiens GN=TRAPPC12 PE=1 SV=3	79.33	0.1	0.1	0.1	0.1	0.1	-1	0.1	1	0
sp|P13760|2B14_HUMAN	HLA-DRB1	HLA class II histocompatibility antigen, DRB1-4 beta chain OS=Homo sapiens GN=HLA-DRB1 PE=1 SV=1	30.09	0.1	0.1	0.1	0.1	0.1	-1	0.1	1	0
sp|Q8WVB6|CTF18_HUMAN	CHTF18	Chromosome transmission fidelity protein 18 homolog OS=Homo sapiens GN=CHTF18 PE=1 SV=1	107.32	0.1	0.1	0.1	0.1	0.1	-1	0.1	1	0
tr|D3DTY9|D3DTY9_HUMAN	TRIM25	Tripartite motif-containing 25, isoform CRA_a OS=Homo sapiens GN=TRIM25 PE=4 SV=1	47.84	0.1	0.1	0.1	0.1	0.1	-1	0.1	1	0
sp|Q9UMR2|DD19B_HUMAN	DDX19B	ATP-dependent RNA helicase DDX19B OS=Homo sapiens GN=DDX19B PE=1 SV=1	53.89	0.1	0.1	0.1	0.1	0.1	-1	0.1	1	0
sp|Q6P4Q7|CNNM4_HUMAN	CNNM4	Metal transporter CNNM4 OS=Homo sapiens GN=CNNM4 PE=1 SV=3	86.55	0.1	0.1	0.1	0.1	0.1	-1	0.1	1	0
sp|P53671|LIMK2_HUMAN	LIMK2	LIM domain kinase 2 OS=Homo sapiens GN=LIMK2 PE=1 SV=1	72.19	0.1	0.1	0.1	0.1	0.1	-1	0.1	1	0
sp|Q14241|ELOA1_HUMAN	ELOA	Elongin-A OS=Homo sapiens GN=ELOA PE=1 SV=2	89.85	0.1	0.1	0.1	0.1	0.1	-1	0.1	1	0
sp|P21964|COMT_HUMAN	COMT	Catechol O-methyltransferase OS=Homo sapiens GN=COMT PE=1 SV=2	30.02	0.1	0.1	0.1	0.1	0.1	-1	0.1	1	0
sp|Q9HCG8|CWC22_HUMAN	CWC22	Pre-mRNA-splicing factor CWC22 homolog OS=Homo sapiens GN=CWC22 PE=1 SV=3	105.4	0.1	0.1	0.1	0.1	0.1	-1	0.1	1	0
sp|O94889|KLH18_HUMAN	KLHL18	Kelch-like protein 18 OS=Homo sapiens GN=KLHL18 PE=1 SV=3	63.6	0.1	0.1	0.1	0.1	0.1	-1	0.1	1	0
sp|Q9BXW9|FACD2_HUMAN	FANCD2	Fanconi anemia group D2 protein OS=Homo sapiens GN=FANCD2 PE=1 SV=2	164.02	0.1	0.1	0.1	0.1	0.1	-1	0.1	1	0
sp|Q7KZI7|MARK2_HUMAN	MARK2	Serine/threonine-protein kinase MARK2 OS=Homo sapiens GN=MARK2 PE=1 SV=2	87.86	0.1	0.1	0.1	0.1	0.1	-1	0.1	1	0
sp|Q5BJF2|TMM97_HUMAN	TMEM97	Transmembrane protein 97 OS=Homo sapiens GN=TMEM97 PE=1 SV=1	20.83	0.1	0.1	0.1	0.1	0.1	-1	0.1	1	0
sp|Q9UN19|DAPP1_HUMAN	DAPP1	Dual adapter for phosphotyrosine and 3-phosphotyrosine and 3-phosphoinositide OS=Homo sapiens GN=DAPP1 PE=1 SV=1	32.17	0.1	0.1	0.1	0.1	0.1	-1	0.1	1	0
sp|Q96CU9|FXRD1_HUMAN	FOXRED1	FAD-dependent oxidoreductase domain-containing protein 1 OS=Homo sapiens GN=FOXRED1 PE=1 SV=2	53.78	0.1	0.1	0.1	0.1	0.1	-1	0.1	1	0
sp|P28331|NDUS1_HUMAN	NDUFS1	NADH-ubiquinone oxidoreductase 75 kDa subunit, mitochondrial OS=Homo sapiens GN=NDUFS1 PE=1 SV=3	79.42	0.1	0.1	0.1	0.1	0.1	-1	0.1	1	0
sp|Q92766|RREB1_HUMAN	RREB1	Ras-responsive element-binding protein 1 OS=Homo sapiens GN=RREB1 PE=1 SV=3	181.31	0.1	0.1	0.1	0.1	0.1	-1	0.1	1	0
sp|Q9UPY3|DICER_HUMAN	DICER1	Endoribonuclease Dicer OS=Homo sapiens GN=DICER1 PE=1 SV=3	218.54	0.1	0.1	0.1	0.1	0.1	-1	0.1	1	0
sp|Q8TF68|ZN384_HUMAN	ZNF384	Zinc finger protein 384 OS=Homo sapiens GN=ZNF384 PE=1 SV=2	63.18	0.1	0.1	0.1	0.1	0.1	-1	0.1	1	0
tr|H7C1E7|H7C1E7_HUMAN	BCAS1	Breast carcinoma-amplified sequence 1 (Fragment) OS=Homo sapiens GN=BCAS1 PE=1 SV=1	26.24	0.1	0.1	0.1	0.1	0.1	-1	0.1	1	0
sp|O95758|PTBP3_HUMAN	PTBP3	Polypyrimidine tract-binding protein 3 OS=Homo sapiens GN=PTBP3 PE=1 SV=2	59.65	0.1	0.1	0.1	0.1	0.1	-1	0.1	1	0
sp|O43432|IF4G3_HUMAN	EIF4G3	Eukaryotic translation initiation factor 4 gamma 3 OS=Homo sapiens GN=EIF4G3 PE=1 SV=2	176.54	0.1	0.1	0.1	0.1	0.1	-1	0.1	1	0
sp|O15381|NVL_HUMAN	NVL	Nuclear valosin-containing protein-like OS=Homo sapiens GN=NVL PE=1 SV=1	94.99	0.1	0.1	0.1	0.1	0.1	-1	0.1	1	0
sp|Q16633|OBF1_HUMAN	POU2AF1	POU domain class 2-associating factor 1 OS=Homo sapiens GN=POU2AF1 PE=1 SV=1	27.42	0.1	0.1	0.1	0.1	0.1	-1	0.1	1	0
sp|Q8IV48|ERI1_HUMAN	ERI1	3'-5' exoribonuclease 1 OS=Homo sapiens GN=ERI1 PE=1 SV=3	40.04	0.1	0.1	0.1	0.1	0.1	-1	0.1	1	0
sp|O14910|LIN7A_HUMAN	LIN7A	Protein lin-7 homolog A OS=Homo sapiens GN=LIN7A PE=1 SV=2	25.98	0.1	0.1	0.1	0.1	0.1	-1	0.1	1	0
sp|Q16864|VATF_HUMAN	ATP6V1F	V-type proton ATPase subunit F OS=Homo sapiens GN=ATP6V1F PE=1 SV=2	13.36	0.1	0.1	0.1	0.1	0.1	-1	0.1	1	0
tr|B4DYC6|B4DYC6_HUMAN		cDNA FLJ60958, highly similar to Homo sapiens SGT1, suppressor of G2 allele of SKP1 (SUGT1), mRNA OS=Homo sapiens PE=2 SV=1	31.67	0.1	0.1	0.1	0.1	0.1	-1	0.1	1	0
sp|O43929|ORC4_HUMAN	ORC4	Origin recognition complex subunit 4 OS=Homo sapiens GN=ORC4 PE=1 SV=2	50.35	0.1	0.1	0.1	0.1	0.1	-1	0.1	1	0
sp|P17480|UBF1_HUMAN	UBTF	Nucleolar transcription factor 1 OS=Homo sapiens GN=UBTF PE=1 SV=1	89.35	0.1	0.1	0.1	0.1	0.1	-1	0.1	1	0
sp|P40692|MLH1_HUMAN	MLH1	DNA mismatch repair protein Mlh1 OS=Homo sapiens GN=MLH1 PE=1 SV=1	84.55	0.1	0.1	0.1	0.1	0.1	-1	0.1	1	0
sp|Q01082|SPTB2_HUMAN	SPTBN1	Spectrin beta chain, non-erythrocytic 1 OS=Homo sapiens GN=SPTBN1 PE=1 SV=2	274.44	0.1	0.1	0.1	0.1	0.1	-1	0.1	1	0
sp|Q6IQ22|RAB12_HUMAN	RAB12	Ras-related protein Rab-12 OS=Homo sapiens GN=RAB12 PE=1 SV=3	27.23	0.1	0.1	0.1	0.1	0.1	-1	0.1	1	0
sp|Q9Y617|SERC_HUMAN	PSAT1	Phosphoserine aminotransferase OS=Homo sapiens GN=PSAT1 PE=1 SV=2	40.4	0.1	0.1	0.1	0.1	0.1	-1	0.1	1	0
tr|L0R819|L0R819_HUMAN	ASNSD1	Alternative protein ASNSD1 OS=Homo sapiens GN=ASNSD1 PE=1 SV=1	11.24	0.1	0.1	0.1	0.1	0.1	-1	0.1	1	0
sp|Q8IY17|PLPL6_HUMAN	PNPLA6	Neuropathy target esterase OS=Homo sapiens GN=PNPLA6 PE=1 SV=2	149.9	0.1	0.1	0.1	0.1	0.1	-1	0.1	1	0
sp|Q9P015|RM15_HUMAN	MRPL15	39S ribosomal protein L15, mitochondrial OS=Homo sapiens GN=MRPL15 PE=1 SV=1	33.4	0.1	0.1	0.1	0.1	0.1	-1	0.1	1	0
sp|O95602|RPA1_HUMAN	POLR1A	DNA-directed RNA polymerase I subunit RPA1 OS=Homo sapiens GN=POLR1A PE=1 SV=2	194.69	0.1	0.1	0.1	0.1	0.1	-1	0.1	1	0
sp|Q13505|MTX1_HUMAN	MTX1	Metaxin-1 OS=Homo sapiens GN=MTX1 PE=1 SV=2	51.44	0.1	0.1	0.1	0.1	0.1	-1	0.1	1	0
sp|P48047|ATPO_HUMAN	ATP5O	ATP synthase subunit O, mitochondrial OS=Homo sapiens GN=ATP5O PE=1 SV=1	23.26	0.1	0.1	0.1	0.1	0.1	-1	0.1	1	0
sp|Q5SSJ5|HP1B3_HUMAN	HP1BP3	Heterochromatin protein 1-binding protein 3 OS=Homo sapiens GN=HP1BP3 PE=1 SV=1	61.17	0.1	0.1	0.1	0.1	0.1	-1	0.1	1	0
sp|Q9NP92|RT30_HUMAN	MRPS30	39S ribosomal protein S30, mitochondrial OS=Homo sapiens GN=MRPS30 PE=1 SV=2	50.33	0.1	0.1	0.1	0.1	0.1	-1	0.1	1	0
sp|Q5THJ4|VP13D_HUMAN	VPS13D	Vacuolar protein sorting-associated protein 13D OS=Homo sapiens GN=VPS13D PE=1 SV=2	491.61	0.1	0.1	0.1	0.1	0.1	-1	0.1	1	0
sp|P78316|NOP14_HUMAN	NOP14	Nucleolar protein 14 OS=Homo sapiens GN=NOP14 PE=1 SV=3	97.61	0.1	0.1	0.1	0.1	0.1	-1	0.1	1	0
sp|A6NJ78|MET15_HUMAN	METTL15	Probable methyltransferase-like protein 15 OS=Homo sapiens GN=METTL15 PE=1 SV=1	46.09	0.1	0.1	0.1	0.1	0.1	-1	0.1	1	0
sp|Q2M2I8|AAK1_HUMAN	AAK1	AP2-associated protein kinase 1 OS=Homo sapiens GN=AAK1 PE=1 SV=3	103.82	0.1	0.1	0.1	0.1	0.1	-1	0.1	1	0
sp|Q9NRZ9|HELLS_HUMAN	HELLS	Lymphoid-specific helicase OS=Homo sapiens GN=HELLS PE=1 SV=1	97.01	0.1	0.1	0.1	0.1	0.1	-1	0.1	1	0
sp|Q9ULH0|KDIS_HUMAN	KIDINS220	Kinase D-interacting substrate of 220 kDa OS=Homo sapiens GN=KIDINS220 PE=1 SV=3	196.42	0.1	0.1	0.1	0.1	0.1	-1	0.1	1	0
sp|Q8IUX1|T126B_HUMAN	TMEM126B	Complex I assembly factor TMEM126B, mitochondrial OS=Homo sapiens GN=TMEM126B PE=1 SV=2	25.93	0.1	0.1	0.1	0.1	0.1	-1	0.1	1	0
sp|Q9NX46|ARHL2_HUMAN	ADPRHL2	Poly(ADP-ribose) glycohydrolase ARH3 OS=Homo sapiens GN=ADPRHL2 PE=1 SV=1	38.92	0.1	0.1	0.1	0.1	0.1	-1	0.1	1	0
tr|M0QYM7|M0QYM7_HUMAN	TUBB4A	Tubulin beta-4A chain (Fragment) OS=Homo sapiens GN=TUBB4A PE=1 SV=8	17.75	0.1	0.1	0.1	0.1	0.1	-1	0.1	1	0
sp|O75165|DJC13_HUMAN	DNAJC13	DnaJ homolog subfamily C member 13 OS=Homo sapiens GN=DNAJC13 PE=1 SV=5	254.25	0.1	0.1	0.1	0.1	0.1	-1	0.1	1	0
sp|P46087|NOP2_HUMAN	NOP2	Probable 28S rRNA (cytosine(4447)-C(5))-methyltransferase OS=Homo sapiens GN=NOP2 PE=1 SV=2	89.25	0.1	0.1	0.1	0.1	0.1	-1	0.1	1	0
tr|A0A0C4DGS6|A0A0C4DGS6_HUMAN	BCAS4	Breast carcinoma-amplified sequence 4 OS=Homo sapiens GN=BCAS4 PE=1 SV=1	19.66	0.1	0.1	0.1	0.1	0.1	-1	0.1	1	0
sp|O95487|SC24B_HUMAN	SEC24B	Protein transport protein Sec24B OS=Homo sapiens GN=SEC24B PE=1 SV=2	137.33	0.1	0.1	0.1	0.1	0.1	-1	0.1	1	0
sp|Q9UHA4|LTOR3_HUMAN	LAMTOR3	Ragulator complex protein LAMTOR3 OS=Homo sapiens GN=LAMTOR3 PE=1 SV=1	13.61	0.1	0.1	0.1	0.1	0.1	-1	0.1	1	0
sp|Q5JSZ5|PRC2B_HUMAN	PRRC2B	Protein PRRC2B OS=Homo sapiens GN=PRRC2B PE=1 SV=2	242.82	0.1	0.1	0.1	0.1	0.1	-1	0.1	1	0
sp|P10643|CO7_HUMAN	C7	Complement component C7 OS=Homo sapiens GN=C7 PE=1 SV=2	93.46	0.1	0.1	0.1	0.1	0.1	-1	0.1	1	0
sp|Q9BRT9|SLD5_HUMAN	GINS4	DNA replication complex GINS protein SLD5 OS=Homo sapiens GN=GINS4 PE=1 SV=1	26.03	0.1	0.1	0.1	0.1	0.1	-1	0.1	1	0
sp|Q9UHN1|DPOG2_HUMAN	POLG2	DNA polymerase subunit gamma-2, mitochondrial OS=Homo sapiens GN=POLG2 PE=1 SV=1	54.88	0.1	0.1	0.1	0.1	0.1	-1	0.1	1	0
sp|O15254|ACOX3_HUMAN	ACOX3	Peroxisomal acyl-coenzyme A oxidase 3 OS=Homo sapiens GN=ACOX3 PE=1 SV=2	77.58	0.1	0.1	0.1	0.1	0.1	-1	0.1	1	0
sp|P25774|CATS_HUMAN	CTSS	Cathepsin S OS=Homo sapiens GN=CTSS PE=1 SV=3	37.47	0.1	0.1	0.1	0.1	0.1	-1	0.1	1	0
sp|Q13464|ROCK1_HUMAN	ROCK1	Rho-associated protein kinase 1 OS=Homo sapiens GN=ROCK1 PE=1 SV=1	158.08	0.1	0.1	0.1	0.1	0.1	-1	0.1	1	0
sp|Q15036|SNX17_HUMAN	SNX17	Sorting nexin-17 OS=Homo sapiens GN=SNX17 PE=1 SV=1	52.87	0.1	0.1	0.1	0.1	0.1	-1	0.1	1	0
sp|O95825|QORL1_HUMAN	CRYZL1	Quinone oxidoreductase-like protein 1 OS=Homo sapiens GN=CRYZL1 PE=1 SV=2	38.67	0.1	0.1	0.1	0.1	0.1	-1	0.1	1	0
sp|P51151|RAB9A_HUMAN	RAB9A	Ras-related protein Rab-9A OS=Homo sapiens GN=RAB9A PE=1 SV=1	22.82	0.1	0.1	0.1	0.1	0.1	-1	0.1	1	0
sp|P04150|GCR_HUMAN	NR3C1	Glucocorticoid receptor OS=Homo sapiens GN=NR3C1 PE=1 SV=1	85.6	0.1	0.1	0.1	0.1	0.1	-1	0.1	1	0
sp|P63027|VAMP2_HUMAN	VAMP2	Vesicle-associated membrane protein 2 OS=Homo sapiens GN=VAMP2 PE=1 SV=3	12.65	0.1	0.1	0.1	0.1	0.1	-1	0.1	1	0
sp|Q96CD2|COAC_HUMAN	PPCDC	Phosphopantothenoylcysteine decarboxylase OS=Homo sapiens GN=PPCDC PE=1 SV=2	22.38	0.1	0.1	0.1	0.1	0.1	-1	0.1	1	0
sp|Q8NC69|KCTD6_HUMAN	KCTD6	BTB/POZ domain-containing protein KCTD6 OS=Homo sapiens GN=KCTD6 PE=1 SV=2	27.59	0.1	0.1	0.1	0.1	0.1	-1	0.1	1	0
sp|Q9UNK0|STX8_HUMAN	STX8	Syntaxin-8 OS=Homo sapiens GN=STX8 PE=1 SV=2	26.89	0.1	0.1	0.1	0.1	0.1	-1	0.1	1	0
sp|Q9BVK6|TMED9_HUMAN	TMED9	Transmembrane emp24 domain-containing protein 9 OS=Homo sapiens GN=TMED9 PE=1 SV=2	27.26	0.1	0.1	0.1	0.1	0.1	-1	0.1	1	0
sp|Q8WUR7|CO040_HUMAN	C15orf40	UPF0235 protein C15orf40 OS=Homo sapiens GN=C15orf40 PE=1 SV=2	16.34	0.1	0.1	0.1	0.1	0.1	-1	0.1	1	0
sp|P25686|DNJB2_HUMAN	DNAJB2	DnaJ homolog subfamily B member 2 OS=Homo sapiens GN=DNAJB2 PE=1 SV=3	35.56	0.1	0.1	0.1	0.1	0.1	-1	0.1	1	0
sp|P51965|UB2E1_HUMAN	UBE2E1	Ubiquitin-conjugating enzyme E2 E1 OS=Homo sapiens GN=UBE2E1 PE=1 SV=1	21.39	0.1	0.1	0.1	0.1	0.1	-1	0.1	1	0
sp|Q12968|0.1AC3_HUMAN	0.1ATC3	Nuclear factor of activated T-cells, cytoplasmic 3 OS=Homo sapiens GN=0.1ATC3 PE=1 SV=1	115.52	0.1	0.1	0.1	0.1	0.1	-1	0.1	1	0
tr|Q5RZA0|Q5RZA0_HUMAN		Striatal apoptosis-inducing factor (Fragment) OS=Homo sapiens PE=2 SV=1	24.61	0.1	0.1	0.1	0.1	0.1	-1	0.1	1	0
sp|O00422|SAP18_HUMAN	SAP18	Histone deacetylase complex subunit SAP18 OS=Homo sapiens GN=SAP18 PE=1 SV=1	17.55	0.1	0.1	0.1	0.1	0.1	-1	0.1	1	0
sp|Q8WXG6|MADD_HUMAN	MADD	MAP kinase-activating death domain protein OS=Homo sapiens GN=MADD PE=1 SV=2	183.19	0.1	0.1	0.1	0.1	0.1	-1	0.1	1	0
sp|Q8TDY2|RBCC1_HUMAN	RB1CC1	RB1-inducible coiled-coil protein 1 OS=Homo sapiens GN=RB1CC1 PE=1 SV=3	182.98	0.1	0.1	0.1	0.1	0.1	-1	0.1	1	0
sp|Q96A35|RM24_HUMAN	MRPL24	39S ribosomal protein L24, mitochondrial OS=Homo sapiens GN=MRPL24 PE=1 SV=1	24.9	0.1	0.1	0.1	0.1	0.1	-1	0.1	1	0
sp|Q9H169|STMN4_HUMAN	STMN4	Stathmin-4 OS=Homo sapiens GN=STMN4 PE=2 SV=1	22.06	0.1	0.1	0.1	0.1	0.1	-1	0.1	1	0
sp|P10451|OSTP_HUMAN	SPP1	Osteopontin OS=Homo sapiens GN=SPP1 PE=1 SV=1	35.4	0.1	0.1	0.1	0.1	0.1	-1	0.1	1	0
sp|Q15650|TRIP4_HUMAN	TRIP4	Activating signal cointegrator 1 OS=Homo sapiens GN=TRIP4 PE=1 SV=4	66.1	0.1	0.1	0.1	0.1	0.1	-1	0.1	1	0
sp|Q9Y2L5|TPPC8_HUMAN	TRAPPC8	Trafficking protein particle complex subunit 8 OS=Homo sapiens GN=TRAPPC8 PE=1 SV=2	160.9	0.1	0.1	0.1	0.1	0.1	-1	0.1	1	0
sp|Q9NVF9|EKI2_HUMAN	ETNK2	Ethanolamine kinase 2 OS=Homo sapiens GN=ETNK2 PE=2 SV=3	44.75	0.1	0.1	0.1	0.1	0.1	-1	0.1	1	0
sp|Q9UJX6|ANC2_HUMAN	ANAPC2	Anaphase-promoting complex subunit 2 OS=Homo sapiens GN=ANAPC2 PE=1 SV=1	93.77	0.1	0.1	0.1	0.1	0.1	-1	0.1	1	0
tr|A0A1B0GTP3|A0A1B0GTP3_HUMAN	LINC00238	Long intergenic non-protein coding RNA 238 OS=Homo sapiens GN=LINC00238 PE=4 SV=1	18.85	0.1	0.1	0.1	0.1	0.1	-1	0.1	1	0
tr|H3BSS5|H3BSS5_HUMAN	KCTD5	BTB/POZ domain-containing protein KCTD5 OS=Homo sapiens GN=KCTD5 PE=1 SV=1	27.11	0.1	0.1	0.1	0.1	0.1	-1	0.1	1	0
sp|Q9UBN7|HDAC6_HUMAN	HDAC6	Histone deacetylase 6 OS=Homo sapiens GN=HDAC6 PE=1 SV=2	131.34	0.1	0.1	0.1	0.1	0.1	-1	0.1	1	0
sp|O60524|NEMF_HUMAN	NEMF	Nuclear export mediator factor NEMF OS=Homo sapiens GN=NEMF PE=1 SV=4	122.88	0.1	0.1	0.1	0.1	0.1	-1	0.1	1	0
sp|Q96AJ9|VTI1A_HUMAN	VTI1A	Vesicle transport through interaction with t-SNAREs homolog 1A OS=Homo sapiens GN=VTI1A PE=1 SV=2	25.2	0.1	0.1	0.1	0.1	0.1	-1	0.1	1	0
sp|Q8IWK6|AGRA3_HUMAN	ADGRA3	Adhesion G protein-coupled receptor A3 OS=Homo sapiens GN=ADGRA3 PE=1 SV=2	146.06	0.1	0.1	0.1	0.1	0.1	-1	0.1	1	0
sp|P09496|CLCA_HUMAN	CLTA	Clathrin light chain A OS=Homo sapiens GN=CLTA PE=1 SV=1	27.06	0.1	0.1	0.1	0.1	0.1	-1	0.1	1	0
tr|H0YNE0|H0YNE0_HUMAN	MORF4L1	Mortality factor 4-like protein 1 (Fragment) OS=Homo sapiens GN=MORF4L1 PE=1 SV=1	24.52	0.1	0.1	0.1	0.1	0.1	-1	0.1	1	0
sp|P02458|CO2A1_HUMAN	COL2A1	Collagen alpha-1(II) chain OS=Homo sapiens GN=COL2A1 PE=1 SV=3	141.7	0.1	0.1	0.1	0.1	0.1	-1	0.1	1	0
tr|C6KE32|C6KE32_HUMAN	P2RX7	P2X purinoceptor OS=Homo sapiens GN=P2RX7 PE=1 SV=1	68.51	0.1	0.1	0.1	0.1	0.1	-1	0.1	1	0
sp|Q9NW82|WDR70_HUMAN	WDR70	WD repeat-containing protein 70 OS=Homo sapiens GN=WDR70 PE=1 SV=1	73.16	0.1	0.1	0.1	0.1	0.1	-1	0.1	1	0
tr|Q9H052|Q9H052_HUMAN	DKFZp547L112	Putative uncharacterized protein DKFZp547L112 (Fragment) OS=Homo sapiens GN=DKFZp547L112 PE=2 SV=1	24.69	0.1	0.1	0.1	0.1	0.1	-1	0.1	1	0
sp|Q9H4A6|GOLP3_HUMAN	GOLPH3	Golgi phosphoprotein 3 OS=Homo sapiens GN=GOLPH3 PE=1 SV=1	33.79	0.1	0.1	0.1	0.1	0.1	-1	0.1	1	0
sp|P36639|8ODP_HUMAN	NUDT1	7,8-dihydro-8-oxoguanine triphosphatase OS=Homo sapiens GN=NUDT1 PE=1 SV=3	22.51	0.1	0.1	0.1	0.1	0.1	-1	0.1	1	0
sp|Q8IUI8|CRLF3_HUMAN	CRLF3	Cytokine receptor-like factor 3 OS=Homo sapiens GN=CRLF3 PE=1 SV=2	49.73	0.1	0.1	0.1	0.1	0.1	-1	0.1	1	0
tr|K4EN11|K4EN11_HUMAN		GAPDH (Fragment) OS=Homo sapiens PE=4 SV=1	2.83	0.1	0.1	0.1	0.1	0.1	-1	0.1	1	0
sp|Q6IMN6|CAPR2_HUMAN	CAPRIN2	Caprin-2 OS=Homo sapiens GN=CAPRIN2 PE=1 SV=1	125.85	0.1	0.1	0.1	0.1	0.1	-1	0.1	1	0
sp|Q9UQ16|DYN3_HUMAN	DNM3	Dynamin-3 OS=Homo sapiens GN=DNM3 PE=1 SV=4	97.68	0.1	0.1	0.1	0.1	0.1	-1	0.1	1	0
sp|Q8NBK3|SUMF1_HUMAN	SUMF1	Sulfatase-modifying factor 1 OS=Homo sapiens GN=SUMF1 PE=1 SV=3	40.53	0.1	0.1	0.1	0.1	0.1	-1	0.1	1	0
sp|Q6S5H4|POTEB_HUMAN	POTEB	POTE ankyrin domain family member B OS=Homo sapiens GN=POTEB PE=2 SV=1	65.67	0.1	0.1	0.1	0.1	0.1	-1	0.1	1	0
sp|P15391|CD19_HUMAN	CD19	B-lymphocyte antigen CD19 OS=Homo sapiens GN=CD19 PE=1 SV=6	61.09	0.1	0.1	0.1	0.1	0.1	-1	0.1	1	0
sp|Q07283|TRHY_HUMAN	TCHH	Trichohyalin OS=Homo sapiens GN=TCHH PE=1 SV=2	253.78	0.1	0.1	0.1	0.1	0.1	-1	0.1	1	0
sp|Q8TCC3|RM30_HUMAN	MRPL30	39S ribosomal protein L30, mitochondrial OS=Homo sapiens GN=MRPL30 PE=1 SV=1	18.53	0.1	0.1	0.1	0.1	0.1	-1	0.1	1	0
sp|Q15431|SYCP1_HUMAN	SYCP1	Synaptonemal complex protein 1 OS=Homo sapiens GN=SYCP1 PE=1 SV=2	114.12	0.1	0.1	0.1	0.1	0.1	-1	0.1	1	0
sp|Q9Y5L4|TIM13_HUMAN	TIMM13	Mitochondrial import inner membrane translocase subunit Tim13 OS=Homo sapiens GN=TIMM13 PE=1 SV=1	10.49	0.1	0.1	0.1	0.1	0.1	-1	0.1	1	0
sp|P57723|PCBP4_HUMAN	PCBP4	Poly(rC)-binding protein 4 OS=Homo sapiens GN=PCBP4 PE=2 SV=1	41.46	0.1	0.1	0.1	0.1	0.1	-1	0.1	1	0
sp|Q9Y3Z3|SAMH1_HUMAN	SAMHD1	Deoxynucleoside triphosphate triphosphohydrolase SAMHD1 OS=Homo sapiens GN=SAMHD1 PE=1 SV=2	72.15	2200000	1100000	790000	2500000	1645000	6.21617	1650000	0.99697	-0.00437844
sp|P28715|ERCC5_HUMAN	ERCC5	DNA repair protein complementing XP-G cells OS=Homo sapiens GN=ERCC5 PE=1 SV=3	133.03	100000	0.1	0.1	99000	49500.1	4.69461	50000.1	0.99	-0.0144996
sp|O00221|IKBE_HUMAN	0.1KBIE	0.1-kappa-B inhibitor epsilon OS=Homo sapiens GN=0.1KBIE PE=1 SV=3	52.83	0.1	100000	0.1	99000	49500.1	4.69461	50000.1	0.99	-0.0144996
sp|Q9BQC3|DPH2_HUMAN	DPH2	2-(3-amino-3-carboxypropyl)histidine synthase subunit 2 OS=Homo sapiens GN=DPH2 PE=1 SV=1	52.05	19000	7300	0.1	26000	13000	4.11395	13150	0.988597	-0.0165456
sp|Q9BY42|RTF2_HUMAN	RTFDC1	Protein RTF2 homolog OS=Homo sapiens GN=RTFDC1 PE=1 SV=3	33.87	490000	250000	130000	600000	365000	5.56229	370000	0.986486	-0.0196288
sp|Q86TI2|DPP9_HUMAN	DPP9	Dipeptidyl peptidase 9 OS=Homo sapiens GN=DPP9 PE=1 SV=3	98.2	98000	44000	0.1	140000	70000.1	4.8451	71000	0.985916	-0.0204631
sp|O14818|PSA7_HUMAN	PSMA7	Proteasome subunit alpha type-7 OS=Homo sapiens GN=PSMA7 PE=1 SV=1	27.87	830000	470000	460000	820000	640000	5.80618	650000	0.984615	-0.0223678
sp|P36776|LONM_HUMAN	LONP1	Lon protease homolog, mitochondrial OS=Homo sapiens GN=LONP1 PE=1 SV=2	106.42	4300000	2100000	1700000	4600000	3150000	6.49831	3200000	0.984375	-0.0227201
sp|Q9HC07|TM165_HUMAN	TMEM165	Transmembrane protein 165 OS=Homo sapiens GN=TMEM165 PE=1 SV=1	34.88	180000	95000	0.1	270000	135000	5.13033	137500	0.981819	-0.0264717
sp|Q4G0N4|NAKD2_HUMAN	NADK2	NAD kinase 2, mitochondrial OS=Homo sapiens GN=NADK2 PE=1 SV=2	49.4	310000	190000	0.1	490000	245000	5.38917	250000	0.98	-0.0291461
sp|O75380|NDUS6_HUMAN	NDUFS6	NADH dehydrogenase [ubiquinone] iron-sulfur protein 6, mitochondrial OS=Homo sapiens GN=NDUFS6 PE=1 SV=1	13.7	190000	96000	0.1	280000	140000	5.14613	143000	0.979021	-0.0305878
sp|Q99614|TTC1_HUMAN	TTC1	Tetratricopeptide repeat protein 1 OS=Homo sapiens GN=TTC1 PE=1 SV=1	33.51	300000	150000	0.1	440000	220000	5.34242	225000	0.977778	-0.0324211
sp|P26038|MOES_HUMAN	MSN	Moesin OS=Homo sapiens GN=MSN PE=1 SV=3	67.78	3100000	1400000	800000	3600000	2200000	6.34242	2250000	0.977778	-0.0324215
sp|Q15349|KS6A2_HUMAN	RPS6KA2	Ribosomal protein S6 kinase alpha-2 OS=Homo sapiens GN=RPS6KA2 PE=1 SV=2	83.19	0.1	440000	430000	0.1	215000	5.33244	220000	0.977273	-0.0331669
sp|Q96RU3|FNBP1_HUMAN	FNBP1	Formin-binding protein 1 OS=Homo sapiens GN=FNBP1 PE=1 SV=2	71.26	160000	51000	26000	180000	103000	5.01284	105500	0.976303	-0.0345987
sp|Q8IWZ3|ANKH1_HUMAN	ANKHD1	Ankyrin repeat and KH domain-containing protein 1 OS=Homo sapiens GN=ANKHD1 PE=1 SV=1	269.29	170000	35000	0.1	200000	100000	5	102500	0.97561	-0.0356232
sp|O95071|UBR5_HUMAN	UBR5	E3 ubiquitin-protein ligase UBR5 OS=Homo sapiens GN=UBR5 PE=1 SV=2	309.16	250000	160000	100000	300000	200000	5.30103	205000	0.97561	-0.0356239
sp|P29353|SHC1_HUMAN	SHC1	SHC-transforming protein 1 OS=Homo sapiens GN=SHC1 PE=1 SV=4	62.78	280000	120000	0.1	390000	195000	5.29003	200000	0.975	-0.0365255
sp|Q8NCE2|MTMRE_HUMAN	MTMR14	Myotubularin-related protein 14 OS=Homo sapiens GN=MTMR14 PE=1 SV=2	72.16	20000	7700	0.1	27000	13500	4.13034	13850	0.974733	-0.0369212
sp|Q13541|4EBP1_HUMAN	EIF4EBP1	Eukaryotic translation initiation factor 4E-binding protein 1 OS=Homo sapiens GN=EIF4EBP1 PE=1 SV=3	12.57	770000	590000	480000	840000	660000	5.81954	680000	0.970588	-0.0430687
sp|Q15459|SF3A1_HUMAN	SF3A1	Splicing factor 3A subunit 1 OS=Homo sapiens GN=SF3A1 PE=1 SV=1	88.83	970000	710000	230000	1400000	815000	5.91116	840000	0.970238	-0.0435893
sp|Q14697|GANAB_HUMAN	GANAB	Neutral alpha-glucosidase AB OS=Homo sapiens GN=GANAB PE=1 SV=3	106.81	510000	490000	150000	820000	485000	5.68574	500000	0.97	-0.0439433
sp|P07384|CAN1_HUMAN	CAPN1	Calpain-1 catalytic subunit OS=Homo sapiens GN=CAPN1 PE=1 SV=1	81.84	130000	35000	0.1	160000	80000.1	4.90309	82500	0.969698	-0.0443932
sp|O95747|OXSR1_HUMAN	OXSR1	Serine/threonine-protein kinase OSR1 OS=Homo sapiens GN=OXSR1 PE=1 SV=1	57.99	520000	140000	250000	390000	320000	5.50515	330000	0.969697	-0.0443941
sp|P23511|0.1YA_HUMAN	0.1YA	Nuclear transcription factor Y subunit alpha OS=Homo sapiens GN=0.1YA PE=1 SV=2	36.85	76000	120000	0.1	190000	95000.1	4.97772	98000	0.969388	-0.0448535
sp|Q9NY27|PP4R2_HUMAN	PPP4R2	Serine/threonine-protein phosphatase 4 regulatory subunit 2 OS=Homo sapiens GN=PPP4R2 PE=1 SV=3	46.87	97000	120000	0.1	210000	105000	5.02119	108500	0.967742	-0.047305
sp|Q15928|ZN141_HUMAN	ZNF141	Zinc finger protein 141 OS=Homo sapiens GN=ZNF141 PE=1 SV=1	55.21	200000	110000	0.1	300000	150000	5.17609	155000	0.967742	-0.0473052
sp|Q6P1Q9|MET2B_HUMAN	METTL2B	Methyltransferase-like protein 2B OS=Homo sapiens GN=METTL2B PE=1 SV=3	43.4	91000	0.1	88000	0.1	44000.1	4.64345	45500.1	0.967033	-0.048363
sp|Q9H444|CHM4B_HUMAN	CHMP4B	Charged multivesicular body protein 4b OS=Homo sapiens GN=CHMP4B PE=1 SV=1	24.93	430000	470000	0.1	870000	435000	5.63849	450000	0.966667	-0.0489094
sp|P27816|MAP4_HUMAN	MAP4	Microtubule-associated protein 4 OS=Homo sapiens GN=MAP4 PE=1 SV=3	120.93	7500000	4400000	3300000	8200000	5750000	6.75967	5950000	0.966387	-0.0493277
sp|O00629|IMA3_HUMAN	KPNA4	Importin subunit alpha-3 OS=Homo sapiens GN=KPNA4 PE=1 SV=1	57.85	410000	170000	0.1	560000	280000	5.44716	290000	0.965517	-0.0506258
[truncated: 1,411 more rows]

## Sheet: Gene Ontology
Index	Name	P-value	Adjusted p-value	Odds Ratio	Combined score	Minus log p value	Proteins
1	mRNA Binding (GO:0003729)	9.71e-20	5.369e-17	4.84	211.88	19.0128	DDX3Y;DAZAP1;SLC4A1AP;DDX3X;HNRNPR;ELAVL1;YBX3;RPL7;EDC3;PTBP1;KHSRP;RPL35;NUDT16;RPS13;DDX17;RPS5;RPL13A;MRPS7;DDX39A;DDX39B;PPIE;LUC7L3;RPL26;DHX9;SHMT1;CSTF2;DDX23;SRSF1;DDX20;MRPL12;PURB;UNK;TRA2B;G3BP1;IGF2BP3;RPS2;EIF4E;HNRNPA0;YTHDF1;CPSF7;YTHDF2;ALYREF;LSM1;UPF3B;HNRNPAB;LRPPRC;PUM2;HNRNPM;FUBP3;CAPRIN1;AGO2;HNRNPA2B1;SERBP1;CALR;TARDBP;LSM14A;EIF3D;RBMX;EIF3A
2	Cadherin Binding (GO:0045296)	1.3e-16	3.593e-14	4.3	157.32	15.8861	ITGB1;MRE11;DDX3X;RPL34;ARHGAP1;RPL6;PCMT1;RPL7A;LASP1;CAPZB;RACK1;TRIM25;CLIC1;TMPO;SH3GL1;NUDC;SWAP70;GAPVD1;EEF1D;TAGLN2;EZR;RPL29;NCAPG;TWF1;UBFD1;CBL;CNN3;CNN2;PDLIM1;PRDX5;SNX2;PRDX1;COBLL1;STK38;RPL14;CCT8;RPL15;RPS2;YKT6;S100A11;SPTBN2;VASP;HSPA8;STAT1;PTPN11;EEF2;PPFIBP1;DIAPH3;EIF2S3;VAPB;FASN;ABI1;SERBP1;EIF3E;PFKP
3	Guanyl Ribonucleotide Binding (GO:0032561)	9.878e-08	1.821e-05	3.21	51.75	7.00533	ARF3;ARF4;RAB5C;TUBAL3;RAB1B;RAP1B;TUBA1C;TUBB6;RRAS;PIP4K2B;SEPHS1;RAB2B;EIF5B;EIF2B2;TUBB;VTA1;NME2;RHOG;RRAS2;RAB27B;TUBG1;RHOA;TUFM;EEF1A1;RAP2A;TUBB2B;RRAGC;LANCL2;RAB18;TSR1;DRG2;ARF5
4	GTP Binding (GO:0005525)	2.512e-07	3.473e-05	3.28	49.83	6.59998	ARF3;ARF4;TUBAL3;RAB1B;RAP1B;TUBA1C;TUBB6;RRAS;PIP4K2B;SEPHS1;RAB2B;EIF5B;EIF2B2;TUBB;VTA1;RHOG;RRAS2;RAB27B;TUBG1;RHOA;TUFM;EEF1A1;RAP2A;TUBB2B;RRAGC;LANCL2;TSR1;DRG2;ARF5
5	Ubiquitin-Like Protein Ligase Binding (GO:0044389)	4.141e-07	4.58e-05	2.82	41.45	6.38289	TSG101;FAF2;CUL2;ARRB2;FOXO1;BAG6;PRDX5;UCHL1;BAG4;BAG5;POLR2A;CHEK2;MFN2;CCDC50;GABARAPL2;CCT2;HSPA8;HSPA1L;STAT1;UBE2C;RPL23;TUBB;STAT2;PRKCA;ISG15;ERLIN2;LRPPRC;AICDA;DNAJA1;PSMA3;TCP1;UQCRC1;CALR;FAU;UBA52
6	Ubiquitin Protein Ligase Binding (GO:0031625)	2.561e-06	0.000236	2.71	34.94	5.59159	TSG101;FAF2;CUL2;ARRB2;FOXO1;BAG6;PRDX5;UCHL1;BAG4;BAG5;POLR2A;CHEK2;MFN2;CCDC50;GABARAPL2;CCT2;HSPA8;HSPA1L;RPL23;TUBB;PRKCA;ISG15;ERLIN2;LRPPRC;AICDA;DNAJA1;PSMA3;TCP1;UQCRC1;CALR;FAU;UBA52
7	Kinase Activity (GO:0016301)	2.651e-05	0.002094	3.97	41.79	4.57659	PDXK;SYK;ADPGK;DGKA;CKMT1A;CSNK2A2;FN3KRP;EIF2AK2;PKMYT1;COASY;PAPSS1;CDK9;PGK1;CDK1;SEPHS1
8	Ribosome Binding (GO:0043022)	3.948e-05	0.002729	3.81	38.65	4.40362	MCTS1;PTCD3;YTHDF1;DDX3X;DHX9;EEF2;EIF1;BAG6;SRP72;EIF6;G3BP1;SERBP1;RACK1;PELO;ZNF598
9	Phosphofructokinase Activity (GO:0008443)	7.656e-05	0.004704	39.35	372.96	4.116	PFKFB4;PFKL;PFKM;PFKP
10	mRNA 3'-UTR AU-rich Region Binding (GO:0035925)	0.0001384	0.007656	7.67	68.14	3.85886	EXOSC7;ILF3;CPSF1;EXOSC9;KHSRP;ELAVL1;HNRNPA0
