# Supplementary material for: Proteomic screening identifies HNRNPA2B1 as an epigenetic repressor of Epstein-Barr virus reactivation
Source: J Virol. 2026 Jun 12;100(7):e00613-26. doi: 10.1128/jvi.00613-26 (PMC13386990; doi:10.1128/jvi.00613-26)
Supplement: Table S2 — Differentially expressed genes in Akata (EBV+) cells expressing sg2-A2B1 versus sg-NC. [file jvi.00613-26-s0002.xlsx]

## Sheet: sg2-A2B1 vs sg-NC
Table S2. Differentially expressed genes in Akata (EBV+) cells expressing sg2-A2B1 versus sg-NC
Genes	logFC	FC	logCPM	F	P Value	FDR	minus_log_pvalue
TSPAN6	0.0346843	1.02433	-1.24578	0.00300424	0.958169	1	0.0185577
TNMD	0	1	-3.75015	0	1	1	0
LMP-2A	-0.679968	0.624179	-2.70986	0.148561	0.71396	1	0.146326
LMP-2B	0.261009	1.19832	-3.40392	0.0168301	0.902181	1	0.0447062
BNRF1	2.03707	4.1041	0.185181	23.1746	0.00345076	0.0834957	2.46209
BCRF1	0	1	-2.15671	0	1	1	0
EBNA-LP	6.71984	105.408	-1.57916	34.6463	0.00252993	0.0704542	2.59689
EBNA-2	2.73258	6.64642	-0.676048	28.938	0.00203002	0.0628233	2.6925
BHLF1	2.91685	7.55194	4.5474	92.1135	0.000329191	0.0231991	3.48255
BHRF1	1.77102	3.41296	2.61882	13.1286	0.0149041	0.18998	1.82669
BFLF2	7.67493	204.354	-0.745662	11.6168	0.0220524	0.235677	1.65654
BFLF1	3.01401	8.07807	-0.774504	15.6751	0.00836166	0.137157	2.07771
BFRF1A	8.0757	269.792	0.593821	162.963	8.28393e-05	0.0127012	4.08176
BFRF1	2.74537	6.70562	1.73508	172.446	1.85213e-05	0.0079333	4.73233
BFRF2	2.20641	4.61525	0.827387	50.8812	0.000491539	0.0287726	3.30844
BFRF3	2.07034	4.19985	0.589625	2.28872	0.191496	0.69526	0.71784
BPLF1	1.90045	3.73329	-0.625903	15.4073	0.00868031	0.140346	2.06146
BOLF1	2.26549	4.80817	-0.313356	27.8974	0.00221834	0.0657129	2.65397
BORF1	2.30312	4.93522	1.40339	59.2525	0.000330656	0.0231991	3.48062
BORF2	2.50482	5.67577	1.46533	137.532	3.44763e-05	0.00917674	4.46248
BARF1	2.70588	6.52458	-0.95171	9.69849	0.0223497	0.237818	1.65073
BMRF1	2.61718	6.13551	1.14449	67.6102	0.000233666	0.0195617	3.6314
BMRF2	3.12931	8.75017	0.460776	56.2536	0.000378726	0.024866	3.42168
BSLF2/BMLF1	2.87306	7.32615	0.709796	47.7628	0.000578637	0.0311309	3.23759
BSLF1	3.07875	8.44883	-1.67087	14.9489	0.00926499	0.1457	2.03315
BSRF1	3.46029	11.0065	-0.872883	8.54682	0.0283294	0.271649	1.54776
BLLF3	7.81838	225.718	-0.932071	78.969	0.000424138	0.0264579	3.37249
BLRF1	3.19162	9.13636	1.84033	56.9871	0.000366137	0.0243355	3.43636
BLRF2	2.68372	6.4251	2.04422	2.90756	0.164118	0.659656	0.784843
BLLF1	2.15071	4.44047	1.43487	70.0514	0.00021273	0.0189803	3.67217
BLLF2	0	1	-3.75015	0	1	1	0
EBNA-3A	2.33189	5.03463	-0.471783	7.94217	0.0323642	0.291699	1.48994
EBNA-3B	2.2632	4.80055	-0.475091	14.4412	0.00997657	0.151587	2.00102
EBNA-3C	1.31744	2.49223	-0.714634	5.13124	0.0666436	0.433553	1.17624
BZLF2	3.21965	9.31563	-0.170363	48.3011	0.000562188	0.0308346	3.25012
BZLF1	2.50008	5.65717	0.225835	20.1324	0.00478203	0.100369	2.32039
BRLF1	3.26068	9.58436	-0.813894	20.0976	0.00480099	0.100513	2.31867
BRRF1	1.03798	2.05335	-1.32016	0.934458	0.373118	0.887744	0.428154
BRRF2	1.61975	3.07322	-0.248883	9.03233	0.025571	0.25803	1.59225
EBNA-1	1.23695	2.35699	-0.653672	2.10802	0.199532	0.706117	0.699988
BKRF2	3.57707	11.9345	1.77237	304.668	3.81937e-06	0.0069943	5.41801
BKRF3	2.36903	5.16595	2.24622	48.4707	0.000557137	0.0306199	3.25404
BKRF4	3.64866	12.5417	2.17407	19.2989	0.0084307	0.137713	2.07414
BBLF4	2.40432	5.29387	-1.68135	3.53045	0.112164	0.568356	0.950148
BBRF1	1.22678	2.34043	-1.76358	1.45132	0.27619	0.782673	0.558792
BBRF2	3.32765	10.0397	-0.88909	6.38137	0.0471869	0.357539	1.32618
BBLF2/BBLF3	2.60679	6.09145	0.0934946	26.5261	0.00250448	0.0700346	2.60128
BBRF3	1.81111	3.50912	0.784496	24.455	0.00303986	0.0770965	2.51715
BBLF1	0	1	-3.75015	0	1	1	0
BGLF5	2.26414	4.80367	-0.0973425	13.9368	0.0107592	0.157963	1.96822
BGLF4	1.79637	3.47345	-0.67038	14.5087	0.00987778	0.15069	2.00534
BGLF3.5	7.24904	152.117	-0.706438	24.7422	0.00506064	0.103974	2.29579
BGLF3	1.81366	3.51532	-1.69611	2.02857	0.20701	0.714463	0.684008
BGRF1/BDRF1	2.04377	4.12321	-1.33971	8.98109	0.0258444	0.259785	1.58763
BGLF2	2.46535	5.52261	1.21019	55.6854	0.000388883	0.0249873	3.41018
BGLF1	2.54023	5.81682	-0.632535	15.8579	0.00815329	0.135145	2.08867
BDLF4	1.59051	3.01156	-0.259945	1.94988	0.214825	0.724132	0.667915
BDLF3.5	-1.08395	0.471735	-0.208562	0.544615	0.492308	0.986828	0.307763
BDLF3	2.18321	4.54164	2.01571	22.9344	0.00353611	0.084669	2.45147
BDLF2	2.13614	4.39585	2.70766	120.849	4.9075e-05	0.00980955	4.30914
BDLF1	1.67135	3.18513	2.11698	43.4915	0.000735516	0.0348316	3.13341
BCLF1	1.92525	3.79802	1.65001	87.4236	0.000117816	0.0147381	3.9288
BCRF1	1.78165	3.4382	-1.03311	6.98296	0.0405501	0.331488	1.39201
BTRF1	2.08766	4.25057	-1.4287	7.74826	0.0338237	0.299092	1.47078
BXLF2	2.58946	6.01875	0.0627859	19.3598	0.00522842	0.105327	2.28163
BXLF1	1.38907	2.61909	-0.322426	10.1788	0.0203615	0.226001	1.69119
BXRF1	0.744343	1.67521	-0.36811	0.73519	0.425964	0.931419	0.370627
BVRF1	2.69693	6.4842	-0.532363	13.4281	0.0116352	0.165171	1.93423
BVLF1	0.42603	1.34353	-1.31229	0.488268	0.512332	1	0.290448
BVRF2	2.20455	4.60929	1.48931	83.2043	0.000134521	0.0155796	3.87121
BDRF1	8.4313	345.203	-0.0834734	60.6093	0.000760821	0.0356412	3.11872
BILF2	3.27865	9.70447	0.857882	78.159	0.000158995	0.0164386	3.79862
LF3	3.07872	8.44865	5.03646	193.416	3.66034e-05	0.00931832	4.43648
LF2	2.0293	4.08208	0.0622858	15.0888	0.009081	0.144025	2.04187
LF1	2.37179	5.17584	-0.837422	11.0016	0.0174785	0.207573	1.7575
RPMS1	6.95696	124.238	-1.03857	5.81313	0.0692517	0.444289	1.15957
BILF1	3.51715	11.449	-0.462703	22.2592	0.00379187	0.0884014	2.42115
BALF5	1.51965	2.86721	0.261252	17.2432	0.00678142	0.121998	2.16868
BALF4	2.1114	4.3211	1.38795	82.4165	0.000137989	0.0156129	3.86015
A73	7.11724	138.836	-1.03706	5.29173	0.0807449	0.48435	1.09289
BALF3	0.745646	1.67672	0.269514	2.43066	0.172857	0.673256	0.762312
BALF2	3.1062	8.61112	1.39563	137.221	3.4691e-05	0.00917674	4.45978
BALF1	3.89409	14.8675	-0.287483	3.61453	0.117074	0.579296	0.931541
BARF1	7.72375	211.388	-0.93588	37.3885	0.00215505	0.0648992	2.66654
BNLF2b	10.0713	1075.9	1.64701	450.183	8.00841e-06	0.0069943	5.09645
BNLF2a	3.87265	14.6481	3.43802	8.35589	0.0450976	0.34898	1.34585
LMP-1	1.99015	3.97278	0.146577	23.1293	0.00346664	0.0836777	2.46009
DPM1	0.0687477	1.04881	7.4448	0.976183	0.363419	0.878241	0.439592
SCYL3	0.232887	1.17518	1.86911	0.89112	0.383647	0.896494	0.416068
C1orf112	-0.443322	0.735439	4.73087	13.8391	0.0109204	0.159636	1.96176
FGR	-0.619483	0.650904	4.8307	117.03	5.35576e-05	0.0100365	4.27118
CFH	0	1	-3.75015	0	1	1	0
FUCA2	-0.0564759	0.96161	-0.358352	0.0104662	0.922037	1	0.0352516
GCLC	0.0349252	1.0245	4.90301	0.487657	0.512586	1	0.290233
NFYA	0.0146014	1.01017	3.94428	0.0388381	0.850644	1	0.070252
STPG1	-0.286962	0.819626	2.09756	2.65175	0.157441	0.649029	0.802882
NIPAL3	0.134205	1.09749	4.31591	2.85413	0.144989	0.628518	0.838665
LAS1L	-0.0709556	0.952007	6.16343	3.1758	0.127897	0.602112	0.893139
ENPP4	0.0643376	1.0456	4.06966	1.00726	0.356459	0.871935	0.447991
SEMA3F	0.309056	1.2389	-0.569024	0.0170927	0.901579	1	0.0449961
CFTR	1.8394	3.5786	-3.45097	1.32707	0.295583	0.806067	0.52932
ANKIB1	0.166328	1.1222	3.52178	3.15215	0.129054	0.603593	0.889228
CYP51A1	0.204381	1.15219	5.2882	10.3987	0.019531	0.221306	1.70927
KRIT1	0.0765137	1.05447	4.22173	1.05643	0.345875	0.86182	0.461081
RAD52	1.26043	2.39568	2.68396	66.74	0.000241802	0.0195617	3.61654
BAD	-0.0593178	0.959718	4.61635	0.344452	0.579873	1	0.236667
LAP3	0.175131	1.12907	8.88388	21.0603	0.00431153	0.0950545	2.36537
CD99	0.0563749	1.03985	1.91116	0.0480926	0.834098	1	0.0787831
HS3ST1	1.51948	2.86687	-2.52396	2.31394	0.18188	0.684814	0.740216
AOC1	0.609566	1.5258	-1.4252	0.787523	0.410917	0.920444	0.386246
WNT16	3.06473	8.36711	-2.75279	4.91058	0.0711814	0.450709	1.14763
HECW1	7.12285e-07	1	-3.75015	5.01786e-09	0.999948	1	2.23947e-05
MAD1L1	-0.0778904	0.947442	4.61819	1.26134	0.306699	0.818791	0.513288
LASP1	0.0921573	1.06596	7.09889	5.94381	0.0529827	0.382964	1.27587
SNX11	-0.478885	0.717532	3.10546	9.04062	0.0255271	0.257978	1.593
TMEM176A	0	1	-3.75015	0	1	1	0
M6PR	0.241513	1.18223	6.5588	43.8741	0.000719269	0.0348242	3.14311
KLHL13	2.2142	4.64025	0.283779	28.3692	0.00213014	0.0645862	2.67159
CYP26B1	-0.482785	0.715595	-3.49563	0.0704538	0.800064	1	0.0968753
ICA1	0.828962	1.77641	-1.17949	0.998295	0.358444	0.87318	0.445578
DBNDD1	1.58449	2.99903	0.372391	20.9795	0.00434994	0.0956667	2.36152
ALS2	-0.338768	0.790716	2.23102	1.52855	0.265093	0.773153	0.576601
CASP10	0.309818	1.23955	-1.13075	0.153749	0.709293	1	0.149174
CFLAR	-0.155615	0.89775	4.47944	1.32591	0.295775	0.806455	0.529039
TFPI	4.17998	18.1259	-2.73532	1.74489	0.247553	0.755172	0.606331
NDUFAF7	-0.0142184	0.990193	4.89978	0.0362021	0.855728	1	0.0676642
RBM5	0.166918	1.12266	5.78599	3.61451	0.108835	0.560703	0.963233
MTMR7	1.41821	2.67253	-1.52564	4.56351	0.079225	0.479347	1.10114
SLC7A2	-3.43356	0.0925542	-3.34309	2.43667	0.172411	0.672424	0.763436
ARF5	-0.026665	0.981687	6.40681	0.22303	0.65437	1	0.184177
SARM1	-0.689617	0.620019	-1.96812	0.811544	0.40431	0.915804	0.393285
POLDIP2	-0.00907254	0.993731	6.84202	0.0389444	0.850443	1	0.0703547
PLXND1	0.462727	1.37814	0.273069	2.1669	0.194241	0.699251	0.71166
AK2	0.0274435	1.0192	7.11363	0.421538	0.541564	1	0.26635
CD38	-0.0104086	0.992811	6.76389	0.0611804	0.813353	1	0.0897209
FKBP4	-0.0155026	0.989312	5.35378	0.120979	0.740524	1	0.130461
KDM1A	0.0102877	1.00716	5.49322	0.0223353	0.886373	1	0.0523836
RBM6	-0.11335	0.924439	6.55012	5.97244	0.0525744	0.381235	1.27923
CAMKK1	-0.175098	0.885707	0.513102	0.345208	0.57947	1	0.236969
RECQL	-0.176746	0.884696	4.95662	10.5279	0.0190647	0.218374	1.71977
VPS50	0.365306	1.28816	2.97899	6.81668	0.0422495	0.339316	1.37418
HSPB6	-1.23244	0.425598	-1.49466	3.88104	0.0991475	0.533939	1.00372
ARHGAP33	0.0728956	1.05183	0.657255	0.0121732	0.915948	1	0.0381293
NDUFAB1	-0.0447231	0.969476	7.96461	0.315364	0.595891	1	0.224833
PDK4	-0.84201	0.557866	-3.49031	0.182296	0.685145	1	0.164218
SLC22A16	0	1	-3.75015	0	1	1	0
ZMYND10	0.194048	1.14397	1.20654	0.617612	0.463508	0.961987	0.333943
ABCB5	-0.0968029	0.935103	-2.86069	0.00616256	0.940126	1	0.026814
ARX	1.14934	2.21812	-2.84548	0.257715	0.630832	1	0.200086
SLC25A13	-0.221565	0.857634	4.22439	6.80093	0.0424155	0.340042	1.37248
ST7	-0.0250118	0.982813	3.84994	0.065266	0.807374	1	0.0929255
CDC27	-0.0330888	0.977326	4.86878	0.316066	0.595493	1	0.225123
SLC4A1	0	1	-3.75015	0	1	1	0
CALCR	0	1	-3.75015	0	1	1	0
HCCS	-0.0576876	0.960803	4.18976	0.9992	0.376222	0.890882	0.424555
DVL2	0.0942186	1.06749	4.02186	0.0746817	0.796796	1	0.0986528
PRSS22	2.23591	4.71061	-2.4484	0.898288	0.381872	0.894974	0.418082
UPF1	0.0738852	1.05255	6.59622	2.76889	0.150057	0.63678	0.823744
SKAP2	-0.0289646	0.980123	4.444	0.159818	0.703949	1	0.152459
SLC25A5	-0.453273	0.730384	9.6497	100.578	8.07667e-05	0.0125258	4.09277
MCUB	-0.213852	0.862232	5.7367	21.5858	0.00407258	0.091735	2.39013
HOXA11	-1.68154	0.31175	-2.39267	2.04428	0.2055	0.712686	0.687189
POLR2J	-0.198102	0.871697	6.48079	20.491	0.0045923	0.0981469	2.33797
DHX33	0.00835493	1.00581	4.31475	0.00703276	0.936049	1	0.0287014
MEOX1	-0.0607062	0.958795	-3.59775	0.000971639	0.976421	1	0.0103628
THSD7A	-0.000172508	0.99988	-3.75015	3.3172e-05	0.995808	1	0.0018246
LIG3	0.177183	1.13067	3.83764	3.63603	0.108005	0.558227	0.966558
RPAP3	-0.0626354	0.957513	5.12583	1.64363	0.24976	0.757238	0.602478
ACSM3	-1.82273	0.282685	-0.319151	1.72713	0.241206	0.747539	0.617611
REXO5	-2.14437	0.226194	1.02686	9.21022	0.024652	0.252173	1.60815
CIAPIN1	0.121047	1.08752	5.41382	2.55871	0.16368	0.658816	0.786006
SPPL2B	0.389672	1.3101	5.73508	47.6583	0.000581906	0.0311309	3.23515
FAM214B	0.714234	1.64061	0.16603	3.21739	0.125898	0.5976	0.899982
COPZ2	0	1	-3.75015	0	1	1	0
PRKAR2B	-0.215063	0.861508	8.49894	17.8229	0.00629988	0.11692	2.20067
MSL3	0.049696	1.03505	4.61872	0.341877	0.581253	1	0.235635
CREBBP	-0.722355	0.606107	3.19922	14.2687	0.0102353	0.153872	1.9899
TSPOAP1	0.53228	1.44621	5.58425	117.887	5.25055e-05	0.0100365	4.2798
MPO	-1.27149	0.414233	-3.48513	0.536275	0.493132	0.987468	0.307037
PON1	3.48324	11.183	-3.46499	3.04992	0.162105	0.65662	0.790204
GCFC2	-0.308551	0.807452	2.60396	3.4326	0.116221	0.577123	0.934716
WDR54	-0.290318	0.817722	5.93761	17.4455	0.00660787	0.120238	2.17994
CROT	0.504783	1.41891	2.61005	8.01132	0.0318646	0.290006	1.49669
ABCB4	0.0523203	1.03693	5.17837	1.35774	0.290607	0.800507	0.536693
KMT2E	0.107818	1.0776	1.93241	0.0598067	0.815411	1	0.0886232
RHBDD2	-0.20492	0.867587	3.94683	2.09148	0.201056	0.707181	0.696683
SOX8	-0.0589044	0.959993	-3.10407	0.00119489	0.97361	1	0.0116151
IBTK	-0.0437284	0.970145	4.48181	0.385993	0.558549	1	0.252938
ZNF195	0.0768671	1.05473	4.35604	0.939751	0.371864	0.886384	0.429615
MYCBP2	0.0465845	1.03282	3.27467	0.0438357	0.841479	1	0.0749565
FBXL3	-0.00663028	0.995415	5.70686	0.0245296	0.880973	1	0.0550375
ITGAL	-1.12058	0.459908	-2.41944	0.687167	0.440629	0.945082	0.355927
PDK2	0.139948	1.10187	5.11306	1.74929	0.236816	0.744812	0.625589
ITGA3	-0.111503	0.925623	2.15527	0.46931	0.520315	1	0.283733
ZFX	-0.351101	0.783985	1.66739	0.764585	0.417398	0.925133	0.379449
LAMP2	-0.0856659	0.942349	6.22627	1.80974	0.229853	0.738578	0.63855
ITGA2B	3.86877	14.6088	-3.3809	2.11007	0.226135	0.734607	0.645632
ASB4	0	1	-3.75015	0	1	1	0
GDE1	0.0429602	1.03023	5.46461	0.344008	0.580111	1	0.236489
REX1BD	-0.190334	0.876403	5.51698	2.30441	0.18307	0.686027	0.737383
CRLF1	0.512695	1.42671	-0.139956	1.60981	0.254125	0.761991	0.594953
OSBPL7	-0.0947553	0.936431	2.48182	0.239508	0.642918	1	0.191845
TMEM98	0.579446	1.49428	-1.94935	0.52731	0.496613	0.990851	0.303982
YBX2	-1.1581	0.448104	-1.94379	0.601306	0.469182	0.965448	0.328659
KRT33A	0	1	-3.45104	0	1	1	0
MAP3K14	-0.335289	0.792625	1.67597	2.42359	0.173386	0.67389	0.760986
ABCC8	0.897892	1.86334	-2.1978	1.09071	0.338789	0.855212	0.470071
CACNG3	0	1	-3.64671	0	1	1	0
TMEM132A	0.0866669	1.06191	-1.10308	0.0251694	0.879445	1	0.0557911
AP2B1	-0.0972739	0.934798	4.25289	2.85971	0.144666	0.628139	0.839635
TAC1	-4.82831	0.0351993	-3.12716	2.99772	0.164857	0.661117	0.782893
ZNF263	0.114004	1.08223	4.20138	2.02957	0.206914	0.714376	0.684211
CX3CL1	2.24731	4.74796	-2.78551	3.91285	0.0980725	0.530759	1.00845
SPATA20	-0.0587893	0.960069	1.94773	0.119825	0.741708	1	0.129767
CACNA1G	-0.717358	0.60821	-3.5125	0.191988	0.705029	1	0.151793
TNFRSF12A	0.0815959	1.05819	1.61159	0.099808	0.763366	1	0.117267
DLX6	0.535463	1.44941	-2.64685	0.275975	0.619253	1	0.208132
MAP3K9	0.443351	1.35976	-1.56637	0.0875647	0.777835	1	0.109113
RALA	-0.237518	0.848204	5.11802	17.0277	0.00697306	0.12455	2.15658
BAIAP2L1	0.266438	1.20283	-0.867411	0.19759	0.673138	1	0.171896
KDM7A	0.0260492	1.01822	2.23129	0.00647264	0.938642	1	0.0275001
ETV1	0.594678	1.51014	-3.01558	0.0722663	0.797579	1	0.0982261
AGK	0.0545311	1.03852	3.89578	0.223146	0.654287	1	0.184231
ALDH3B1	0.439506	1.35614	0.805927	1.95489	0.214315	0.723455	0.668947
TTC22	0	1	-3.75015	0	1	1	0
PHTF2	-0.537676	0.688879	3.86595	28.8695	0.00204173	0.0628233	2.69
CCL26	0	1	-3.75015	0	1	1	0
FARP2	-0.475645	0.719145	2.79764	13.0467	0.0123566	0.171348	1.9081
USH1C	0.693733	1.61746	-0.897743	0.0832475	0.785181	1	0.10503
GGCT	-0.260652	0.834711	7.32789	25.8852	0.00265547	0.0720187	2.57586
DBF4	-0.391225	0.762482	4.78859	42.6545	0.000772833	0.0358948	3.11191
TBXA2R	0.599544	1.51524	-2.35248	0.504589	0.505647	0.998308	0.296153
IFRD1	-0.288369	0.818827	4.90901	18.749	0.0056222	0.109313	2.25009
LGALS14	-5.40265	0.0236395	-2.34749	2.9655	0.14982	0.636577	0.824429
COX10	0.155996	1.11419	4.0999	3.90884	0.0982069	0.530979	1.00786
GTF2IRD1	-0.492917	0.710587	4.51873	42.0818	0.000799857	0.0367077	3.09699
PAF1	-0.120434	0.919911	5.42353	1.60234	0.255104	0.762391	0.593283
VPS41	-0.20625	0.866788	3.11722	2.47093	0.169893	0.667526	0.769824
ARHGAP44	-0.251162	0.840219	2.72609	0.904055	0.380454	0.893921	0.419698
ELAC2	-0.140204	0.907391	5.77457	10.7771	0.0182069	0.212597	1.73976
SCIN	0.349494	1.27411	-1.18809	0.311179	0.598277	1	0.223098
ARSD	0.667396	1.5882	-1.97921	0.222466	0.654771	1	0.183911
PNPLA4	0.0381674	1.02681	3.20163	0.0666369	0.805412	1	0.0939817
MYH13	0	1	-3.75015	0	1	1	0
ADIPOR2	-0.0166659	0.988515	5.63832	0.102901	0.75987	1	0.119261
CDKL3	-0.368999	0.774319	-0.0550371	0.383111	0.559975	1	0.251831
UPP2	0.576875	1.49161	1.39623	2.09357	0.200862	0.707181	0.697102
PRSS21	0	1	-3.75015	0	1	1	0
MARK4	0.0451529	1.03179	4.19922	0.265939	0.625553	1	0.203736
PROM1	-5.84837	0.0173566	-2.44835	7.34019	0.0454556	0.350395	1.34241
CCDC124	0.0513087	1.0362	7.36925	1.34109	0.293292	0.803094	0.5327
CEACAM21	-0.352053	0.783468	-1.85752	0.0310616	0.866229	1	0.0623671
PAFAH1B1	0.0222376	1.01553	6.13289	0.154021	0.709051	1	0.149323
NOS2	-1.82363	0.282509	-3.40201	1.08235	0.340496	0.856636	0.467888
DNAH9	0	1	-3.75015	0	1	1	0
KIAA0100	0.168071	1.12356	5.74518	8.77386	0.0269914	0.265535	1.56877
SLC13A2	0	1	-3.75015	0	1	1	0
GAS7	1.70066	3.25049	-2.95998	1.34436	0.302106	0.813282	0.51984
TRAPPC6A	-0.0982855	0.934142	7.47873	2.05334	0.204636	0.711885	0.689019
MATK	0.386764	1.30746	-0.665166	0.25943	0.629722	1	0.200851
CEACAM7	0	1	-3.75015	0	1	1	0
CD79B	0.23093	1.17359	10.3159	20.5666	0.00455362	0.097912	2.34164
SCN4A	-0.363669	0.777186	4.21781	32.2141	0.00156152	0.0543012	2.80645
ST7L	0.946769	1.92755	1.40273	7.35324	0.0370873	0.315365	1.43078
TKTL1	0.690464	1.6138	-2.46648	0.492757	0.510477	1	0.292024
PAX6	0.474275	1.38922	-1.82483	0.450173	0.528625	1	0.276852
RPUSD1	0.023082	1.01613	5.39758	0.126541	0.734907	1	0.133768
RHBDF1	1.93889	3.83411	-2.31172	1.00883	0.356113	0.87178	0.448412
LUC7L	0.180765	1.13348	4.94028	8.77901	0.0269621	0.265344	1.56925
CACNA2D2	-0.164535	0.892216	-1.57548	0.0200545	0.892283	1	0.0494975
BAIAP3	0.844288	1.79538	-1.07643	1.52013	0.26627	0.773892	0.574678
TSR3	0.0870454	1.06219	5.73694	0.875764	0.387496	0.901216	0.411733
PIGQ	-0.126818	0.91585	4.09932	3.45262	0.115374	0.576277	0.937892
CRAMP1	0.00214908	1.00149	2.90474	0.000333215	0.986061	1	0.006096
TEAD3	0.225963	1.16956	-2.34768	0.041514	0.845665	1	0.0728016
SELE	0	1	-3.75015	0	1	1	0
DNAJC11	0.177553	1.13096	5.69806	11.3695	0.0163678	0.199505	1.78601
FMO3	-0.632028	0.645269	1.9192	10.4503	0.0193428	0.220447	1.71348
MYLIP	0.338034	1.26403	4.78667	28.4126	0.00212227	0.0644615	2.6732
NOX1	0	1	-3.75015	0	1	1	0
E2F2	-0.831759	0.561844	5.23537	94.9776	9.42746e-05	0.013576	4.02561
PSMB1	-0.0114828	0.992072	8.21175	0.0173285	0.899818	1	0.0458455
SYN1	-0.0607068	0.958794	-2.64903	0.00346451	0.955083	1	0.0199588
JARID2	0.148201	1.10819	3.12149	2.46205	0.170541	0.668805	0.768171
CDKL5	0.433667	1.35066	-2.68445	0.210205	0.663655	1	0.178057
CAMK1G	0	1	-3.75015	0	1	1	0
CDK11A	0.1049	1.07542	4.6333	2.0672	0.203324	0.709664	0.691811
NADK	-0.147095	0.903067	6.68383	10.6584	0.0186086	0.215282	1.73029
TFAP2B	0	1	-3.75015	0	1	1	0
TFAP2D	0	1	-3.75015	0	1	1	0
DLEC1	0.593072	1.50846	-1.83653	0.631964	0.458616	0.958574	0.338551
CYTH3	0.0928168	1.06645	3.25025	0.909176	0.379202	0.892911	0.42113
ADAM22	-0.131719	0.912743	2.42809	0.981068	0.362311	0.877408	0.440919
SYPL1	0.130339	1.09455	6.8896	7.45166	0.0362352	0.311222	1.44087
CYB561	-0.316544	0.802991	-1.56694	0.119188	0.742364	1	0.129383
SPAG9	-0.171387	0.887989	5.43355	8.47095	0.0287966	0.274488	1.54066
CELSR3	0.0472343	1.03328	3.05539	0.218382	0.657695	1	0.181975
AASS	-1.43218	0.37057	-1.77271	0.655508	0.450788	0.953481	0.346028
PLEKHG6	0.189641	1.14048	-2.43374	0.0360169	0.856092	1	0.0674794
SS18L2	0.0793379	1.05653	3.79059	0.357224	0.573134	1	0.241744
MPND	0.0380881	1.02675	4.48139	0.143174	0.718908	1	0.143327
MGST1	-0.0888596	0.940266	6.61452	0.467311	0.52259	1	0.281839
CRY1	-0.868202	0.547829	-2.51482	0.331827	0.586707	1	0.231579
PGLYRP1	-0.0149858	0.989666	3.07227	0.015785	0.904355	1	0.0436612
NFIX	-0.37644	0.770336	-0.20549	0.457977	0.525205	1	0.279671
ST3GAL1	-0.0428502	0.970735	1.34483	0.032324	0.863572	1	0.0637016
MMP25	-3.77267	0.0731668	-3.42726	2.11768	0.22546	0.733926	0.646931
IL32	-0.240649	0.846364	2.68308	0.630579	0.459084	0.959065	0.338108
PKD1	-0.0409394	0.972022	3.73192	0.160535	0.703326	1	0.152843
MAPK8IP2	0.192447	1.1427	2.71658	2.61164	0.160088	0.653453	0.795641
MED24	0.129374	1.09382	5.64988	5.26238	0.0641339	0.426389	1.19291
RHOBTB2	0.126535	1.09167	5.61768	6.99833	0.0403977	0.330632	1.39364
HEATR5B	0.0657005	1.04659	3.1339	0.234251	0.646515	1	0.189421
SEC62	0.0965236	1.06919	6.12093	2.73675	0.152033	0.639551	0.818062
RPS20	-0.142237	0.906113	12.2983	6.5102	0.0456469	0.351035	1.34059
CSDE1	-0.0344735	0.976388	8.48231	0.70357	0.435522	0.940054	0.36099
UBE3C	-0.0562006	0.961794	4.51801	0.561513	0.483574	0.979085	0.315537
REV3L	-0.0747776	0.949488	3.49319	0.499117	0.507869	0.999552	0.294248
TENM1	1.78449	3.44495	-1.0465	6.61514	0.0444428	0.3471	1.3522
PAX7	0.958759	1.94364	-3.6929	0.371904	0.571796	1	0.242759
MASP2	-0.0254114	0.98254	0.918561	0.00975611	0.924718	1	0.0339907
IYD	1.71066	3.2731	-2.7426	2.392	0.175773	0.677605	0.755048
FAM76A	-0.0614662	0.95829	2.39206	0.200477	0.670936	1	0.173319
TRAF3IP3	0.307279	1.23737	2.13931	1.38561	0.286197	0.79545	0.543335
POMT2	-0.62608	0.647935	1.01718	1.89683	0.220339	0.72848	0.656908
VTA1	0.0794819	1.05664	4.02321	1.35088	0.291709	0.801536	0.535051
MLXIPL	-1.27522	0.413162	-3.52351	0.394669	0.554303	1	0.256253
BAZ1B	-0.0790986	0.946649	5.77861	2.19954	0.191394	0.69526	0.718072
RANBP9	-0.0572424	0.961099	3.84253	0.128733	0.732731	1	0.135055
ETV7	1.26996	2.41154	-0.572819	3.57138	0.110525	0.564173	0.956539
SPRTN	-0.155032	0.898112	3.4537	3.54927	0.111406	0.566735	0.953091
METTL13	-0.0175749	0.987892	4.62461	0.0803058	0.786946	1	0.104055
DYRK4	-0.137904	0.908838	4.36027	3.10505	0.131403	0.608451	0.881395
ZNF207	0.243747	1.18406	5.66696	27.0504	0.00238947	0.0684501	2.6217
UQCRC1	-0.468731	0.7226	7.84442	50.9209	0.000490548	0.0287726	3.30932
STARD3NL	0.116292	1.08395	4.83554	1.83713	0.226797	0.73522	0.644362
CD9	0.407664	1.32654	0.934686	0.410488	0.54673	1	0.262227
HHATL	3.22445e-07	1	-3.75015	2.68561e-08	0.999881	1	5.1811e-05
NCAPD2	-0.425551	0.744554	6.61101	130.686	3.9642e-05	0.0095361	4.40184
IFFO1	0.0338224	1.02372	3.49205	0.127805	0.73365	1	0.134511
GIPR	-0.685734	0.62169	-0.265567	0.285625	0.613873	1	0.211921
PHF7	-0.592323	0.663274	3.07679	1.79474	0.24109	0.747539	0.617821
SEMA3G	0.37027	1.29259	1.65019	1.00392	0.357197	0.872286	0.447092
NISCH	0.0215799	1.01507	4.14998	0.0137193	0.91084	1	0.040558
STAB1	1.70135	3.25204	-3.67245	0.808516	0.41253	0.921228	0.384544
FUZ	-0.928295	0.525479	3.16495	16.8995	0.00709067	0.125966	2.14931
SLC6A13	0.241691	1.18238	-2.40846	0.0118474	0.917075	1	0.0375954
IDS	-0.084653	0.943011	5.03105	0.285091	0.614554	1	0.21144
PRSS3	1.02888	2.04044	-0.947277	0.434409	0.535935	1	0.270888
ZNF200	0.196646	1.14603	2.95081	4.23499	0.0880446	0.504327	1.0553
CD4	0.207035	1.15431	-1.1377	0.111781	0.750146	1	0.124854
LRRC23	-0.0142811	0.99015	3.92662	0.0191401	0.894748	1	0.0482991
BTK	0.229463	1.1724	7.18238	23.0791	0.00348435	0.0839121	2.45788
HFE	-0.00134914	0.999065	-2.79491	1.4421e-06	0.999083	1	0.000398441
SCMH1	-0.00201955	0.998601	4.23127	0.000363053	0.985451	1	0.00636502
FYN	-0.381486	0.767647	4.18871	8.41002	0.0291794	0.27638	1.53492
HIVEP2	-1.71848	0.303869	1.21815	42.5537	0.000777501	0.0360414	3.1093
FMO1	0	1	-3.75015	0	1	1	0
ELOA	0.102031	1.07328	4.46206	2.24524	0.187509	0.691748	0.726978
LYPLA2	0.264979	1.20162	5.66383	11.8197	0.0151353	0.191647	1.82001
CLCN6	0.208374	1.15539	4.19375	13.1783	0.0121011	0.169481	1.91718
MRC2	0.520117	1.43407	-2.75211	0.21199	0.662342	1	0.178918
NME1-NME2	-0.591684	0.663568	4.01186	26.2925	0.00255813	0.0705119	2.59208
SLC6A7	0	1	-3.75015	0	1	1	0
TSPAN9	0.913998	1.88426	-2.20719	0.468053	0.520853	1	0.283285
BTBD7	0.221671	1.16608	3.23024	3.50603	0.113157	0.570438	0.946318
APBA3	-0.00965794	0.993328	4.30072	0.00611305	0.940366	1	0.0267029
MKS1	0.00391387	1.00272	3.60387	0.00105636	0.975186	1	0.0109126
ABHD5	1.74134	3.34346	-2.38572	2.96333	0.138843	0.619274	0.857475
ANOS1	-0.429438	0.742551	-2.7638	0.181965	0.685411	1	0.164049
AKAP8L	-0.0129384	0.991072	6.61372	0.0521609	0.827359	1	0.0823061
MBTD1	-0.0790764	0.946664	4.75297	0.269046	0.623793	1	0.204959
UTP18	-0.145725	0.903925	6.05439	10.1799	0.020357	0.226001	1.69129
RNF216	0.0702076	1.04987	3.69844	0.408097	0.547861	1	0.26133
TTC19	-0.255505	0.837694	5.03555	26.1241	0.0025978	0.0709535	2.58539
PTBP1	-0.216669	0.86055	8.1707	29.759	0.00189642	0.0607646	2.72206
DPF1	-0.0481283	0.96719	2.06625	0.0782945	0.78955	1	0.102621
SYT7	0.817993	1.76295	-2.14186	1.20651	0.316474	0.829342	0.499662
LARS2	-0.117871	0.921547	4.42469	3.14406	0.129453	0.60469	0.887887
PIK3C2A	0.17829	1.13154	4.54667	9.84405	0.0217203	0.233507	1.66313
PLAUR	6.2983	78.7006	-1.51006	2.38146	0.199861	0.706568	0.699273
ANLN	-0.771342	0.585872	4.44563	66.1285	0.000247751	0.0198315	3.60599
WIZ	0.524105	1.43804	3.12954	3.192	0.128546	0.603168	0.89094
RABGAP1	0.0588776	1.04166	3.08154	0.0444554	0.840458	1	0.0754839
DCN	0.0857292	1.06122	-1.12004	0.0239335	0.882414	1	0.0543274
QPCTL	-0.00203716	0.998589	3.69783	0.000486863	0.983152	1	0.00737927
PPP5C	-0.0551666	0.962483	6.99073	2.31105	0.182111	0.684908	0.739664
CEP68	-0.0464191	0.968337	4.25954	0.443503	0.531584	1	0.274428
MAP4K3	0.020769	1.0145	3.07343	0.0468904	0.852693	1	0.0692074
ZBTB32	-0.153462	0.89909	-0.0658104	0.162473	0.701649	1	0.15388
TYROBP	6.07961	67.6309	-1.43196	5.43372	0.0711044	0.450709	1.1481
LDAF1	-0.0256502	0.982378	4.54679	0.1069	0.755435	1	0.121803
GABRA3	-4.05015	0.0603649	-3.06172	2.75242	0.162139	0.65666	0.790112
BRCA1	-0.709732	0.611434	4.31585	123.015	4.67565e-05	0.00970509	4.33016
ERCC1	0.124201	1.0899	5.26871	4.44055	0.0823764	0.488216	1.0842
CD22	0.17172	1.1264	8.67071	20.9137	0.00438158	0.0957362	2.35837
SEMA3B	0.492428	1.40681	-0.428126	0.950186	0.369413	0.884762	0.432488
MBTPS2	0.0715049	1.05081	4.03732	0.827473	0.400027	0.912584	0.397911
PRICKLE3	0.0996355	1.0715	2.70911	0.724	0.429305	0.934209	0.367234
LTF	0.308879	1.23875	-2.89127	0.0621982	0.811844	1	0.0905275
EXTL3	-0.0594342	0.95964	3.13136	0.32388	0.591101	1	0.228338
NR1H4	-0.076654	0.948254	-3.74856	0.0206574	0.89326	1	0.049022
ELOVL5	0.090266	1.06457	7.591	3.8807	0.0991591	0.533939	1.00367
ALOX5	0.0889935	1.06363	6.53999	3.88038	0.09917	0.533939	1.00362
KDM5D	0.708228	1.6338	-3.3742	0.200023	0.671281	1	0.173096
CALCOCO1	0.185519	1.13723	3.39779	4.07826	0.0927359	0.515481	1.03275
UBR7	-0.211281	0.86377	6.19834	25.9012	0.00265156	0.0720187	2.5765
MAP4K5	0.0477552	1.03366	4.297	0.252322	0.634353	1	0.197669
EHD3	0.942327	1.92163	-0.212939	5.26676	0.0640525	0.426347	1.19346
PSMC4	0.0700499	1.04975	6.42066	1.39871	0.284158	0.79247	0.546441
MAN2B2	-0.475643	0.719146	4.22674	58.502	0.000341873	0.0235945	3.46614
SLC7A14	0.231752	1.17426	-1.90856	0.102171	0.760689	1	0.118793
CLDN11	0.459066	1.37465	-1.04311	0.207274	0.665827	1	0.176639
SLC25A39	-0.254813	0.838096	6.96475	44.2335	0.000704447	0.0345	3.15215
MVP	0.512599	1.42662	3.84101	33.1376	0.0014563	0.0516545	2.83675
NUB1	0.0113368	1.00789	6.88279	0.0915901	0.772961	1	0.111842
PGM3	0.0699625	1.04969	4.67564	1.05702	0.345751	0.86182	0.461237
RWDD2A	0.413252	1.33168	1.32215	1.89779	0.220238	0.728236	0.657107
CLK1	0.0702239	1.04988	5.89918	0.471838	0.519237	1	0.284634
POLR3B	0.0934755	1.06694	4.19815	1.05668	0.345822	0.86182	0.461147
ANGEL1	0.00294568	1.00204	4.05501	0.00121193	0.973422	1	0.0116988
RNF14	0.0376509	1.02644	3.37564	0.147154	0.715242	1	0.145547
DNASE1L1	0.127272	1.09223	2.89465	0.753498	0.420594	0.927826	0.376137
DDX11	-0.38343	0.766613	4.69179	29.6323	0.00191625	0.0608569	2.71755
HEBP1	-1.46985	0.361021	-1.23512	3.08498	0.132422	0.610005	0.87804
GPRC5A	0.947904	1.92907	-2.65992	0.868743	0.389277	0.903236	0.409742
MAMLD1	1.26575	2.40451	-3.70728	0.442364	0.545447	1	0.263247
CD6	-2.35951	0.194858	-3.63445	1.1106	0.356348	0.871888	0.448126
TACC3	-0.369682	0.773953	6.57967	95.6684	9.24505e-05	0.0134128	4.03409
UFL1	-0.0218348	0.984979	5.2101	0.186242	0.68199	1	0.166222
POLA2	-0.333701	0.793498	3.33749	6.47006	0.0461192	0.352857	1.33612
ZC3H3	0.0265518	1.01857	3.59492	0.0691019	0.80194	1	0.0958581
CAPN1	0.255132	1.19344	6.26631	21.4086	0.00415111	0.0927298	2.38184
ACP3	0.0245319	1.01715	4.03952	0.0782689	0.789583	1	0.102602
MDH1	-0.393475	0.761293	9.15272	45.881	0.000641541	0.0326641	3.19278
SLC30A9	-0.00658401	0.995447	3.27261	0.0042651	0.950171	1	0.0221983
MTMR11	0	1	-3.61281	0	1	1	0
COX15	-0.00362615	0.99749	5.22468	0.0027562	0.959931	1	0.0177598
CCDC88C	0.0740162	1.05264	5.80284	1.27361	0.304576	0.816466	0.516305
YAF2	-0.138221	0.908639	3.03471	0.770179	0.415802	0.923417	0.381114
ZMYND11	0.2548	1.19317	1.6794	1.90212	0.219781	0.727703	0.65801
WAS	0.0259354	1.01814	6.32644	0.407992	0.54791	1	0.261291
DPEP1	0.168556	1.12393	-1.01328	0.107968	0.754267	1	0.122475
BID	-0.30102	0.811679	3.5171	7.27121	0.0378185	0.318121	1.4223
MATR3	-0.0222203	0.984716	7.05155	0.338338	0.583161	1	0.234211
NPC1L1	2.07805	4.22235	-3.65366	0.862832	0.409922	0.919627	0.387298
XYLT2	0.00462619	1.00321	3.03801	0.00142978	0.971133	1	0.0127211
RGPD5	0	1	-3.6927	0	1	1	0
STMN4	1.75847	3.38339	-2.87631	1.25659	0.307526	0.819678	0.512118
NUDCD3	0.162581	1.11929	4.88981	8.92666	0.0261391	0.261388	1.58271
ISL1	-0.555961	0.680204	-3.25377	0.0831883	0.783276	1	0.106085
CHDH	-0.405169	0.755148	-1.71658	0.281334	0.61595	1	0.210455
IL20RA	-1.80197	0.286782	-3.54714	0.697954	0.444108	0.947755	0.352511
CLCA1	0	1	-3.75015	0	1	1	0
CLCA4	-0.0396076	0.97292	-3.74677	0.0122224	0.924832	1	0.0339372
GLT8D1	0.00224425	1.00156	5.15992	0.000866823	0.977521	1	0.00987384
ATP2C1	-0.110702	0.926137	5.01728	5.21192	0.065084	0.429173	1.18653
IGF1	-0.117109	0.922033	-2.6082	0.0122925	0.915539	1	0.0383233
SLC38A5	-0.293297	0.816035	5.71574	2.89879	0.149303	0.635581	0.825931
RALBP1	-0.228923	0.853272	6.21002	22.1199	0.00384775	0.0886788	2.41479
RUFY3	0.186596	1.13808	3.43997	0.305128	0.604774	1	0.218407
CNTN1	0.301377	1.23232	-2.97159	0.030353	0.867746	1	0.0616074
SLC11A1	-5.81322	0.0177847	-2.68171	8.4616	0.0485707	0.364502	1.31363
WWTR1	0.0768282	1.0547	-2.62369	0.00485493	0.946843	1	0.0237221
AGPS	-0.325699	0.797912	4.32183	20.2029	0.0047439	0.100011	2.32386
STEEP1	-0.0114801	0.992074	3.65721	0.019236	0.900355	1	0.0455863
ATP1A2	1.07155	2.10169	-3.71641	0.357998	0.584584	1	0.233153
TTC27	-0.0694449	0.953005	4.25645	0.809177	0.404953	0.916325	0.392595
ZNF582	0	1	-3.75015	0	1	1	0
VSIG2	-0.316691	0.802909	-0.842098	0.274994	0.619862	1	0.207705
PHLDB1	-1.68893	0.310158	-3.66921	0.740125	0.43157	0.936168	0.364948
MARCO	0	1	-3.75015	0	1	1	0
CYP24A1	0	1	-3.75015	0	1	1	0
PRDM11	-0.462429	0.725763	1.97213	4.60105	0.0782962	0.476505	1.10626
SYT13	-0.0737913	0.950138	-2.06751	0.0017272	0.968275	1	0.0140015
SNAI2	0.611036	1.52736	2.83062	11.4447	0.0161526	0.197942	1.79176
CD74	-0.0476581	0.967506	12.1149	1.1422	0.328571	0.844186	0.483371
HGF	0.755741	1.6885	-3.34923	0.200387	0.671004	1	0.173275
ZRANB1	0	1	-3.32548	0	1	1	0
NCDN	0.201438	1.14984	4.41954	12.4326	0.0136518	0.180941	1.86481
ADGRA2	4.54826	23.3971	-2.88822	2.28415	0.195152	0.700475	0.709627
ZFP64	-0.206824	0.866442	4.31079	11.4036	0.0162696	0.198809	1.78862
MNAT1	-0.548617	0.683675	1.5465	2.75764	0.150745	0.638082	0.821758
SAMD4A	0.798661	1.73949	-2.97601	0.264754	0.626307	1	0.203212
RUNX3	0.117473	1.08483	3.44073	0.459581	0.524508	1	0.280248
MRE11	-0.0561432	0.961832	2.70074	0.124515	0.736936	1	0.13257
PLEKHB1	0.000542734	1.00038	3.00828	1.99759e-05	0.996587	1	0.00148478
SERPINB1	0.275483	1.2104	-0.377394	0.0496615	0.831545	1	0.0801141
CYP3A43	0	1	-3.75015	0	1	1	0
SLC7A9	-0.127064	0.915693	-3.12893	0.00479442	0.947175	1	0.02357
SPAST	-0.187498	0.878128	3.6876	5.60051	0.058235	0.404004	1.23482
NRXN3	1.87914	3.67856	-3.12404	1.02213	0.353204	0.868677	0.451975
OSBPL5	-0.417541	0.7487	-2.77922	0.165278	0.699244	1	0.155371
AQR	0.111987	1.08072	3.65926	2.60491	0.160538	0.654205	0.794422
CPS1	-0.062555	0.957567	-0.362106	0.023766	0.882823	1	0.0541265
C8B	0	1	-3.75015	0	1	1	0
FHL1	0.132247	1.096	0.183984	0.154221	0.708872	1	0.149432
RTF2	0.213404	1.15942	6.72001	13.7633	0.0110477	0.160294	1.95673
GABRA1	-1.74228	0.298897	-3.68357	0.720203	0.447889	0.951153	0.348829
NLRP2	1.48681	2.80268	-3.59398	0.576201	0.484341	0.979534	0.314849
SLC45A4	0.60896	1.52516	0.388659	2.09952	0.200313	0.706828	0.698291
RNF10	-0.17187	0.887691	4.72476	4.20337	0.088964	0.506262	1.05079
ZNF839	-0.031787	0.978208	2.69971	0.0159967	0.903719	1	0.0439663
ZDHHC6	0.128403	1.09308	3.94575	0.603106	0.468549	0.965028	0.329245
GRAMD1B	-0.476499	0.71872	-2.78465	0.074418	0.794673	1	0.0998116
RNH1	-0.0900941	0.939461	5.51776	3.65917	0.107122	0.556329	0.970121
NDUFS1	-0.193755	0.874327	4.50151	11.3033	0.0165605	0.200511	1.78093
RB1CC1	0.0977138	1.07008	4.37202	3.13787	0.12976	0.605043	0.886859
ERP44	-0.0743082	0.949797	5.54964	2.5193	0.166428	0.662889	0.778773
ALAS1	0.0367893	1.02583	5.54378	0.299232	0.60521	1	0.218094
BIRC3	-0.394382	0.760815	5.34777	80.3145	0.000147857	0.0160884	3.83016
AKAP11	0.849789	1.80224	1.24019	2.83608	0.146042	0.630223	0.835523
GLRX2	-0.223268	0.856623	5.26045	14.2195	0.0103107	0.154227	1.98671
SNAPC1	-0.353865	0.782485	2.65404	4.33034	0.0853503	0.496696	1.06879
DERA	-0.231023	0.852031	6.18825	9.20084	0.0246993	0.252466	1.60732
STRAP	0.113101	1.08155	7.20827	2.77083	0.149939	0.636646	0.824086
ABCC2	0	1	-3.75015	0	1	1	0
DEF6	0.156611	1.11467	4.73082	7.02341	0.0401508	0.329648	1.39631
PLEKHO1	-0.431587	0.741446	-0.59895	0.773845	0.414761	0.922923	0.382202
GCLM	-0.204885	0.867608	3.21276	2.77884	0.149452	0.635936	0.825497
UBR2	-0.341946	0.788976	3.40951	14.4942	0.00989893	0.150917	2.00441
EHD2	-0.398408	0.758695	-2.57143	0.188995	0.679813	1	0.167611
DEPDC1	-0.868368	0.547766	4.7559	80.0894	0.00014897	0.0161444	3.8269
CCDC28A	-0.259051	0.835637	5.339	23.0663	0.00348891	0.0839121	2.45731
RRAGD	0.264047	1.20084	-1.28424	0.158476	0.70512	1	0.151737
HSF2	-0.186703	0.878611	4.46396	6.48385	0.0459562	0.352388	1.33766
PHF20	-0.093084	0.937516	5.0631	3.53112	0.112137	0.568356	0.950253
HSD17B6	0.349983	1.27455	3.19421	5.74872	0.0558835	0.393635	1.25272
NR1H3	-0.21403	0.862126	1.53935	0.618108	0.463337	0.961855	0.334103
TYMP	0.475646	1.39054	3.15636	19.629	0.00506672	0.103974	2.29527
NCAPH2	-0.390221	0.763013	5.92757	66.8014	0.000241216	0.0195617	3.61759
TOMM34	0.169793	1.1249	6.43235	14.6832	0.00962841	0.148844	2.01645
SEC63	0.0882345	1.06307	5.81931	3.47733	0.114341	0.574009	0.941797
KPNA6	0.0252016	1.01762	3.74185	0.0646174	0.808309	1	0.0924225
VIM	-0.239141	0.84725	1.4172	0.535159	0.493563	0.98793	0.306658
RTEL1-TNFRSF6B	-0.633873	0.644444	0.992359	3.67001	0.106712	0.555878	0.971786
FAS	0.925661	1.89955	-2.65657	0.780789	0.412802	0.921273	0.384259
RNASET2	0.137475	1.09998	-0.666845	0.0870375	0.778482	1	0.108751
CD44	3.99704	15.9672	-3.34849	4.485	0.107823	0.557716	0.967288
KCNG1	0.0647906	1.04593	-3.08871	0.00107398	0.97498	1	0.0110043
AGPAT4	-0.115516	0.923052	1.57955	0.371168	0.565965	1	0.24721
SLAMF7	1.67783	3.19947	1.08262	37.5243	0.00106839	0.0428389	2.97127
BTN3A1	-0.396556	0.75967	3.0437	6.31594	0.0479965	0.361983	1.31879
MIPEP	-0.399486	0.758128	3.90863	33.9223	0.00137429	0.0499599	2.86192
PRKCH	0	1	-3.75015	0	1	1	0
INSRR	0	1	-3.75015	0	1	1	0
IFNGR1	0.0768982	1.05475	4.74138	0.942725	0.371163	0.88618	0.430435
B4GALT7	0.242227	1.18282	4.25691	10.0541	0.0208538	0.22857	1.68082
SH2D2A	-1.76411	0.294408	-3.34795	0.919667	0.376657	0.891353	0.424053
VRK2	-0.0875234	0.941137	4.8211	0.495641	0.509291	1	0.293034
TNFRSF1B	-0.0933077	0.937371	-2.16738	0.00441258	0.949318	1	0.0225883
VEZT	-0.0351582	0.975925	5.36344	0.137686	0.724062	1	0.140224
POU2F2	0.209627	1.15639	5.72028	24.0736	0.00315502	0.0790824	2.501
BRD9	0.398487	1.31813	3.8396	14.5082	0.00987849	0.15069	2.00531
SNX1	0.0766061	1.05453	4.78334	1.74052	0.237852	0.745636	0.623693
TBPL1	-0.236882	0.848578	4.09089	6.8261	0.0421507	0.338908	1.3752
ARNTL2	1.3009	2.46382	-1.78303	3.4691	0.114684	0.574932	0.940498
BCLAF1	-0.0477262	0.96746	6.27432	1.55324	0.261686	0.77016	0.58222
SLC39A9	-0.212375	0.863115	6.35498	4.005	0.0950483	0.521953	1.02206
ANK1	1.54632	2.92071	0.179884	8.2577	0.0301675	0.280664	1.52046
IBSP	0	1	-3.75015	0	1	1	0
TFB1M	-0.1342	0.911175	3.06947	1.59067	0.256645	0.764288	0.590666
RABEP1	0.272537	1.20793	5.59217	26.2116	0.00257708	0.0707451	2.58887
HMGB3	-0.536281	0.689546	4.47074	86.0895	0.000122779	0.0149242	3.91088
NUP160	1.07352	2.10457	1.70556	10.2405	0.0201237	0.224954	1.69629
BAK1	0.0100847	1.00701	4.33936	0.0114496	0.918472	1	0.0369339
MUSK	0	1	-3.75015	0	1	1	0
IKZF2	0.0363028	1.02548	-1.01742	0.00325708	0.956447	1	0.0193392
GRN	-0.0701897	0.952513	6.94797	2.44483	0.171806	0.67094	0.764961
FAM13B	0.0351948	1.0247	3.68545	0.143167	0.718915	1	0.143323
ARHGAP31	-4.84376	0.0348244	-3.10887	11.9997	0.0146778	0.188286	1.83334
CENPQ	-0.944059	0.519769	2.96024	13.8838	0.0108463	0.158982	1.96472
SARS1	-0.110733	0.926117	8.33811	9.47922	0.0233457	0.243613	1.63179
RANBP3	0.00226454	1.00157	6.32292	0.00251148	0.96175	1	0.0169379
ARID4A	-0.0243749	0.983247	3.75224	0.0516931	0.828119	1	0.0819071
EIPR1	0.00381869	1.00265	5.46859	0.00415394	0.950823	1	0.0219002
PNPLA6	-0.00106422	0.999263	4.63539	0.000288823	0.987023	1	0.00567272
IFT88	-0.314403	0.804184	2.16671	3.19824	0.126813	0.599623	0.896836
ALG1	0.13144	1.09539	3.01934	1.92645	0.217236	0.725288	0.663069
ZCCHC8	-0.209373	0.864913	4.09492	5.37061	0.0621597	0.419691	1.20649
ABCF2	0.274082	1.20922	3.51267	13.9669	0.0107102	0.157759	1.9702
CHPF2	0.329968	1.25699	3.44944	13.5208	0.0114686	0.163833	1.94049
LRRC7	0.442722	1.35917	2.26119	6.35035	0.0475684	0.359561	1.32268
FUT8	-0.0342744	0.976523	4.83784	0.397564	0.552901	1	0.257353
UBA6	-0.162445	0.893509	2.08142	0.708323	0.434062	0.938809	0.362449
GAB2	5.30923	39.6496	-2.30919	4.22266	0.0990391	0.53366	1.00419
ATP6V0A1	0.192054	1.14239	3.72284	2.79604	0.148416	0.634586	0.828519
PIAS1	-0.0974765	0.934666	4.77856	2.69942	0.154375	0.643765	0.811423
SLC4A7	0.11097	1.07995	3.58623	1.05022	0.347183	0.86308	0.459442
APBA2	-2.09869	0.23347	-1.92648	2.10406	0.199896	0.7066	0.699197
MAP2K3	-0.0717605	0.951476	5.02827	0.568468	0.481	0.976786	0.317855
EFCAB1	1.05056	2.07133	-2.75273	0.431894	0.536812	1	0.270178
TMSB10	-0.310155	0.806555	9.7639	19.4259	0.00518812	0.105226	2.28499
ASTE1	-0.256651	0.837029	2.06149	1.29649	0.300676	0.811371	0.521901
RNF19A	-0.0407002	0.972183	4.6041	0.377933	0.562556	1	0.249834
PEX3	-0.0821668	0.944638	4.0726	0.371835	0.565627	1	0.24747
GABARAPL2	-0.138293	0.908594	7.59938	2.10243	0.200045	0.706802	0.698872
MYOC	1.11865	2.17144	-2.87252	0.367097	0.568039	1	0.245622
SH3YL1	0.341512	1.26708	1.86548	2.74173	0.151724	0.639515	0.818945
FAM136A	-0.114746	0.923545	6.47037	7.35387	0.0370818	0.315365	1.43084
VCL	-0.0974613	0.934676	3.5309	1.32723	0.295558	0.806067	0.529358
DEPDC1B	-0.611686	0.654431	4.49557	63.7302	0.000273089	0.0211155	3.5637
DAPK2	-0.308825	0.807299	0.445934	0.826606	0.400258	0.912707	0.39766
NSMAF	-0.164843	0.892025	3.86955	3.21545	0.12599	0.597827	0.899664
ADSS2	-0.0889736	0.940191	5.12416	3.13606	0.12985	0.605285	0.886559
STAP1	0.0362121	1.02542	5.93508	0.340311	0.582096	1	0.235005
TIMP2	0.260071	1.19754	-1.23526	0.113626	0.748181	1	0.125993
RFC1	-0.189679	0.876801	6.44721	20.9002	0.00438809	0.0957362	2.35772
TBC1D23	0.0850865	1.06075	4.54268	1.6821	0.244928	0.752918	0.610962
CUL3	-0.0128912	0.991104	5.38484	0.0404313	0.847659	1	0.0717789
MYOM2	0.146672	1.10701	-0.370655	0.0925597	0.771805	1	0.112493
OTC	0	1	-3.75015	0	1	1	0
CYP46A1	0.221406	1.16587	-0.82026	0.0243918	0.88132	1	0.0548664
ZZZ3	0.0905449	1.06477	4.3572	1.59251	0.256403	0.764026	0.591078
SLC18A1	-1.84423	0.278504	-3.4149	0.672711	0.451932	0.954224	0.344927
USP2	-0.074337	0.949779	5.44858	3.0365	0.13493	0.614624	0.869892
CASR	0	1	-3.75015	0	1	1	0
TUBG2	-0.11906	0.920787	2.25616	0.630279	0.459185	0.959065	0.338012
RPL26L1	-0.0601562	0.95916	6.05113	0.199044	0.672671	1	0.172197
FLT4	-1.07415	0.474951	-2.50101	1.19779	0.318074	0.831143	0.497472
NSUN2	-0.096053	0.935589	6.78333	4.96256	0.0700748	0.447355	1.15444
FBXO42	0.433581	1.35058	1.34321	0.943584	0.370961	0.88618	0.430672
MFAP3	0.164179	1.12053	3.80341	3.42796	0.116418	0.577384	0.933979
MRI1	-0.243575	0.84465	2.08434	2.33854	0.179923	0.681817	0.744913
METTL1	0.792383	1.73193	1.82733	5.63974	0.0575995	0.401796	1.23958
HOXC8	1.34067	2.53268	-2.39299	1.0356	0.350296	0.865555	0.455565
AGA	-0.175545	0.885433	4.07994	1.66818	0.24666	0.754148	0.607902
PI4K2B	-0.405539	0.754954	5.5994	79.5643	0.000151611	0.0161455	3.81927
BOD1L1	-0.351051	0.784013	3.24799	2.31715	0.181623	0.684413	0.74083
MAT2B	0.00791413	1.0055	6.1093	0.0203914	0.891389	1	0.0499329
TLL1	-0.813595	0.568962	-0.559708	3.17621	0.127877	0.602112	0.893207
EDC4	-0.0500676	0.965891	5.28225	0.634885	0.457632	0.957895	0.339484
TRIO	-0.283644	0.821513	1.81826	1.26994	0.305208	0.817091	0.515404
VCAN	-1.0154	0.494692	-2.82914	0.97619	0.363418	0.878241	0.439594
CLEC16A	1.72922	3.31548	-0.256757	6.0113	0.0520273	0.379961	1.28377
MSR1	-0.403228	0.756165	2.55719	8.54461	0.0283429	0.271649	1.54756
CDH1	0.160487	1.11766	-0.718193	0.0382216	0.851817	1	0.0696538
MTREX	-0.0106423	0.99265	6.5387	0.0570006	0.819696	1	0.0863471
DNAH5	0	1	-3.67906	0	1	1	0
ZFYVE16	-0.488767	0.712634	2.35532	4.43348	0.0825628	0.488433	1.08322
RIPOR1	1.35404	2.55627	-1.26789	0.538155	0.493179	0.987468	0.306996
C6	0	1	-3.75015	0	1	1	0
RAI14	-0.889738	0.539712	-2.18088	0.948615	0.377792	0.891808	0.422747
SOX30	0	1	-3.64169	0	1	1	0
PNKP	-0.0990423	0.933653	5.6411	1.72026	0.240271	0.747237	0.619299
BEST2	1.73998	3.34031	-2.22162	1.1603	0.325094	0.840374	0.487991
PHLPP2	-0.0543536	0.963026	1.70593	0.0895713	0.77539	1	0.11048
SPDL1	-0.341185	0.789393	5.65367	43.7202	0.000725745	0.0348242	3.13922
STAU2	0.0349531	1.02452	4.79754	0.333787	0.585634	1	0.232373
SLC66A1	-0.429787	0.742371	2.39305	3.78792	0.10239	0.544004	0.989742
CTNS	-0.0291645	0.979988	2.34064	0.0415882	0.845529	1	0.0728713
RTN4R	0.17559	1.12943	0.970633	0.379667	0.561689	1	0.250504
PHF23	-0.0760592	0.948645	5.02876	1.58292	0.257677	0.765278	0.588924
CDH10	0	1	-3.75015	0	1	1	0
INPP4A	-0.415487	0.749766	0.743513	0.915094	0.377763	0.891808	0.422781
RAB27B	-0.801092	0.573915	4.33618	52.7989	0.000446613	0.0273906	3.35007
PSMA4	-0.201261	0.86979	7.68291	6.7043	0.0434538	0.344127	1.36197
MYO16	1.52812	2.8841	-3.69153	0.844215	0.431466	0.936018	0.365053
LSG1	0.300549	1.23161	4.4986	25.1182	0.00285287	0.0745253	2.54472
PARP3	0.198101	1.14719	2.80143	3.09943	0.131687	0.608592	0.880458
TNC	0	1	-3.75015	0	1	1	0
THAP3	-0.204679	0.867732	4.0004	2.00439	0.209367	0.716332	0.679093
RIPOR3	-0.803689	0.572882	-2.04412	0.287531	0.612181	1	0.21312
TDP1	-0.102649	0.931321	3.53599	1.02632	0.352295	0.867715	0.453093
AIFM2	-0.142982	0.905645	0.850152	0.265829	0.625623	1	0.203687
C2orf83	0.667288	1.58808	-2.55264	0.4229	0.540934	1	0.266856
SPATA7	0.650876	1.57012	0.919721	1.55164	0.261906	0.77047	0.581855
MED17	0.179308	1.13234	3.16737	2.86648	0.144275	0.627237	0.840809
RETSAT	-0.119135	0.920739	3.69819	2.10465	0.199841	0.706568	0.699315
CAPG	-0.171428	0.887964	2.30164	0.382045	0.560504	1	0.251421
AP2S1	-0.191582	0.875645	7.09134	9.88482	0.0215483	0.232685	1.66659
USH2A	-1.89077	0.269663	-3.67384	0.883837	0.40483	0.916318	0.392727
ZPBP	0	1	-3.75015	0	1	1	0
TG	0	1	-3.75015	0	1	1	0
ADAM28	1.0387	2.05437	-0.165023	4.76879	0.0743246	0.461195	1.12887
BARX2	0.00177483	1.00123	-2.47116	2.92428e-07	0.999587	1	0.000179377
DCUN1D1	0.0438106	1.03083	4.22269	0.471543	0.519363	1	0.284529
JADE2	-0.292559	0.816453	4.74701	16.2932	0.00768457	0.13106	2.11438
ZIC2	-0.603477	0.658166	-2.87217	0.353799	0.574924	1	0.240389
LCP2	0	1	-3.69792	0	1	1	0
TRIT1	0.0313901	1.022	4.4046	0.324459	0.605314	1	0.21802
ADRB1	1.35818	2.56362	-2.56651	1.76346	0.235156	0.743328	0.628644
GUCA2B	0	1	-3.75015	0	1	1	0
CUL7	0.300038	1.23118	3.6854	20.0345	0.0048357	0.100999	2.31554
CTNNA1	-0.257371	0.836611	0.365986	0.393122	0.555055	1	0.255664
PHKA2	-0.171972	0.887629	2.78063	1.26031	0.306878	0.819019	0.513034
CNTLN	0.353006	1.27722	0.442692	1.3514	0.291626	0.801501	0.535174
EPHA3	2.26684	4.81268	-2.77969	2.35301	0.178786	0.680486	0.747666
HSPA5	0.205574	1.15315	8.06117	28.1369	0.00217295	0.0651524	2.66295
DSG2	0.541725	1.45571	-0.471631	1.18044	0.321292	0.835507	0.493101
GEMIN8	-0.325636	0.797947	1.4842	1.21809	0.314369	0.827364	0.50256
OFD1	-0.210227	0.864401	3.26025	1.51013	0.267677	0.775931	0.572389
GPM6B	0.405004	1.32409	-0.0256857	1.16265	0.324647	0.840116	0.488589
MAGEC2	0	1	-3.75015	0	1	1	0
PREX2	2.30487	4.94122	-3.24197	1.73181	0.238888	0.746447	0.621806
WDR37	0.23588	1.17763	3.22111	6.35289	0.047537	0.359525	1.32297
YTHDC2	0.0980814	1.07035	-1.35953	0.00588709	0.941476	1	0.0261907
CTPS2	0.00184039	1.00128	5.12934	0.000721529	0.979491	1	0.00899963
ATP6V1H	-0.0535855	0.963539	4.06938	0.289883	0.610765	1	0.214126
POLR2B	0.107655	1.07748	6.52038	6.22671	0.0491313	0.367159	1.30864
FAM214A	0.196033	1.14554	4.68016	12.61	0.0132594	0.178279	1.87748
ARAP2	0	1	-3.53919	0	1	1	0
TPR	0.0551024	1.03893	5.90801	1.65241	0.248643	0.756148	0.604423
CP	0	1	-3.75015	0	1	1	0
KATNIP	0.198694	1.14766	0.574393	0.131943	0.729584	1	0.136925
DTNBP1	0.0181318	1.01265	5.24507	0.138652	0.723147	1	0.140774
XK	-0.819133	0.566782	-2.54626	0.423265	0.540766	1	0.266991
ANO2	-0.548008	0.683964	-2.72082	0.172818	0.692895	1	0.159333
C12orf4	0.380413	1.30171	3.51391	14.2596	0.0102492	0.15391	1.98931
SCML1	-0.38163	0.76757	-1.36281	0.391106	0.556039	1	0.254895
ARHGAP6	0.281427	1.2154	-3.33923	0.0349263	0.858258	1	0.0663821
FAM184B	0.524105	1.43804	-2.36568	0.0950816	0.768828	1	0.114171
MAP4	0.0226633	1.01583	4.57671	0.0633538	0.810146	1	0.0914365
GOPC	-0.0542802	0.963075	5.26994	1.1048	0.335943	0.852017	0.473734
ROS1	0	1	-3.75015	0	1	1	0
USP28	-0.495116	0.709505	2.80877	3.76587	0.10318	0.546156	0.986406
HDAC9	-0.427104	0.743753	3.39321	22.5436	0.00368118	0.0866812	2.43401
TSPAN17	0.120843	1.08737	3.96147	2.21091	0.190417	0.693066	0.720295
NOP16	0.316398	1.24522	6.41049	14.3329	0.0101381	0.152649	1.99405
CC2D2A	-0.00993286	0.993139	1.26608	0.000997689	0.975885	1	0.0106016
RRM2B	-0.270575	0.828989	6.53087	19.8199	0.00495611	0.102642	2.30486
ZNF800	-0.00297835	0.997938	2.95757	0.000435164	0.984072	1	0.00697331
TNFRSF17	-0.0427416	0.970808	5.26454	0.136444	0.725245	1	0.139515
SNX29	-0.168032	0.890056	3.15838	2.83654	0.146015	0.630223	0.835604
LMO3	0.768614	1.70363	-3.505	0.14153	0.723249	1	0.140712
MRPS10	0.113432	1.0818	5.41182	6.2186	0.0492364	0.367654	1.30771
GUCA1A	-1.60516	0.3287	-2.81506	0.643582	0.454723	0.955356	0.342253
RSF1	-0.0769333	0.948071	4.27071	0.989176	0.360483	0.875408	0.443115
VPS13D	0.0342517	1.02403	2.78316	0.103541	0.760664	1	0.118807
CELF2	0.503806	1.41795	-2.34381	0.333602	0.585736	1	0.232298
FAM120A	0.0637283	1.04516	5.6106	2.0436	0.205565	0.712732	0.687052
R3HDM1	-0.140587	0.90715	4.96364	3.71501	0.105033	0.551639	0.978673
COL9A2	0.76776	1.70262	-2.24522	0.116014	0.745664	1	0.127457
KITLG	-0.0950449	0.936243	-2.85929	0.00403849	0.95151	1	0.0215865
ERCC8	-0.134523	0.910971	3.48437	0.432035	0.536748	1	0.27023
ADAMTS6	-0.437199	0.738567	-1.74504	0.42309	0.540846	1	0.266926
H6PD	-0.117363	0.921871	2.74024	1.06023	0.345078	0.86182	0.462083
VAMP3	-0.133738	0.911467	5.44114	4.27235	0.086975	0.500537	1.06061
PER3	0.706625	1.63198	0.44276	4.14902	0.090576	0.509844	1.04299
UTS2	0	1	-3.75015	0	1	1	0
TNFRSF9	0.28643	1.21962	-1.13043	0.296291	0.606945	1	0.216851
EPN3	-1.57295	0.33612	-2.84983	1.01436	0.354899	0.870811	0.449895
LTBP1	0.0623783	1.04419	3.35167	0.374313	0.564375	1	0.248432
RCN1	0.173291	1.12763	2.484	0.432496	0.536538	1	0.2704
ELN	-3.93539	0.0653625	-3.25299	5.72087	0.0658476	0.431495	1.18146
RFC2	-0.513174	0.700679	5.6887	41.7047	0.000818349	0.0371145	3.08706
ARID1B	0.341433	1.26701	3.80229	3.37736	0.118602	0.582422	0.925907
CLPTM1L	0.0216931	1.01515	6.25628	0.0749272	0.793992	1	0.100184
NEDD4L	-0.209443	0.864871	1.79675	1.1541	0.326279	0.841808	0.486411
FOXP3	-0.296104	0.814449	-1.40971	0.198282	0.672608	1	0.172238
PPP1R3F	-0.918815	0.528943	1.00097	5.67139	0.0570939	0.399036	1.24341
HEXB	-0.19193	0.875434	-0.259222	0.180777	0.686371	1	0.163441
PTCD2	-0.385037	0.76576	0.54194	0.998865	0.358318	0.87318	0.445732
NEXMIF	-0.141032	0.90687	-3.51722	0.00843724	0.936497	1	0.0284938
JKAMP	0.0165699	1.01155	4.45295	0.0735935	0.803456	1	0.0950378
DKK3	1.83243	3.56137	-0.0266715	3.57521	0.110374	0.563829	0.957135
ARHGEF5	1.26994	2.41152	-3.0444	0.76856	0.416263	0.924031	0.380633
NFE2L3	0.10501	1.0755	3.72324	1.8637	0.223889	0.731434	0.649967
MCUR1	0.021892	1.01529	3.159	0.0298233	0.868892	1	0.0610344
LIMA1	-0.000918091	0.999364	5.31861	0.000287149	0.987061	1	0.00565616
LETMD1	-0.0533986	0.963664	6.9574	0.866482	0.389853	0.903462	0.409099
SLC4A8	-0.540053	0.687746	1.77588	2.49494	0.168161	0.665138	0.774276
LAMC3	1.15291	2.22363	-2.8586	0.814755	0.403441	0.915529	0.39422
PTGER3	0.468521	1.38369	-3.03068	0.148365	0.714139	1	0.146218
TNIP3	-0.251825	0.839833	-2.3671	0.0302145	0.868044	1	0.0614581
MAPK9	-0.112537	0.92496	4.41575	1.89186	0.220867	0.729348	0.65587
COL23A1	0.709514	1.63525	-1.91754	0.177263	0.69241	1	0.159637
BCAR1	-0.430524	0.741992	-2.15133	0.236237	0.64515	1	0.190339
FHIP1B	0.0190939	1.01332	3.05221	0.0391246	0.861463	1	0.0647632
HERPUD1	0.0264588	1.01851	7.09978	0.241686	0.641442	1	0.192843
HOMER3	0.196917	1.14625	-1.38091	0.0916889	0.772843	1	0.111909
RAD51	-0.728653	0.603467	4.41579	81.1055	0.000144035	0.0158475	3.84153
POLQ	-0.461072	0.726446	4.249	31.7359	0.00162008	0.0552305	2.79046
PIK3CB	0.34415	1.2694	2.06116	2.89744	0.142507	0.624454	0.846165
CYBA	0.160595	1.11775	9.64507	7.44171	0.0363201	0.311222	1.43985
THOC3	-0.0820407	0.94472	7.29222	2.56829	0.163021	0.658094	0.787757
HEBP2	0.263908	1.20073	-0.0918286	0.556241	0.485542	0.980935	0.313773
MPHOSPH9	-0.240512	0.846445	2.89528	2.74372	0.151601	0.639412	0.819297
PLEKHA5	0.646679	1.56556	-0.193907	1.20832	0.316143	0.829081	0.500117
PRSS8	0.323609	1.25146	-1.95208	0.117749	0.743854	1	0.128512
SIKE1	0.0791169	1.05637	4.47254	2.08272	0.20187	0.707462	0.694929
RRP12	-0.107708	0.928061	4.07635	1.56129	0.26059	0.768612	0.584042
FNIP2	-0.0537482	0.96343	2.4238	0.144861	0.717348	1	0.14427
MSMO1	0.236118	1.17782	5.05676	13.6084	0.011314	0.162398	1.94638
TTC17	-0.0198993	0.986302	5.24956	0.058944	0.816717	1	0.0879284
ALX4	0.940087	1.91864	-3.43904	0.303884	0.602488	1	0.220051
FSTL4	0	1	-3.75015	0	1	1	0
FOXN3	0.0243572	1.01703	5.01723	0.0979254	0.765524	1	0.116041
METTL24	0	1	-3.48609	0	1	1	0
AKR7A2	-0.397391	0.75923	5.79164	48.7032	0.000550311	0.0303684	3.25939
MRTO4	-0.0347291	0.976215	5.3224	0.399137	0.552142	1	0.257949
NNAT	0.79728	1.73782	3.16949	55.0038	0.000401561	0.025477	3.39625
USE1	-0.168602	0.889704	5.73851	6.29687	0.0482359	0.362879	1.31663
MCF2L2	3.2121	9.26696	-3.51441	1.61586	0.278283	0.786108	0.555513
NRIP2	0.303892	1.23447	1.17553	1.71895	0.240429	0.747237	0.619014
LAMA3	0.792457	1.73202	-2.1847	0.28484	0.613811	1	0.211965
AP5M1	-0.0559043	0.961991	3.58945	0.608819	0.477561	0.973484	0.320971
ANAPC4	0.0734049	1.0522	4.67693	0.41942	0.542546	1	0.265563
KCNQ1	-0.141623	0.906499	3.5162	2.90639	0.142001	0.624167	0.847709
TRAPPC3	0.131297	1.09528	6.05917	2.97225	0.138358	0.618446	0.858995
THRAP3	-0.225615	0.85523	6.20046	19.9668	0.00487324	0.101391	2.31218
PHPT1	-0.391477	0.762349	7.17495	18.5382	0.00576747	0.111247	2.23901
ENTPD2	-0.826047	0.564073	-2.71483	0.318375	0.594187	1	0.226077
LY75	-0.172293	0.887431	7.0404	11.3485	0.0164286	0.199656	1.7844
ARID4B	0.103893	1.07467	4.14284	0.970454	0.364727	0.879478	0.438033
OPN3	-1.70705	0.306286	-2.20432	3.74853	0.103806	0.548073	0.983777
SDCCAG8	0.0109737	1.00764	3.54698	0.00686948	0.936794	1	0.028356
PTPRN	0.615101	1.53167	-1.80485	0.672746	0.445206	0.949113	0.351439
HHAT	-0.374326	0.771466	0.679573	1.57157	0.2592	0.767195	0.586365
KIF1B	0.0420733	1.02959	2.51141	0.0805599	0.78662	1	0.104235
FOXC1	-0.652072	0.636366	-0.907162	0.943308	0.371026	0.88618	0.430596
TBC1D22A	-0.0840089	0.943432	3.34977	0.459066	0.524731	1	0.280063
SYNE2	0.268709	1.20473	5.14076	9.63264	0.0226426	0.239542	1.64507
PLEKHH1	-5.03562e-05	0.999965	-3.75015	4.12776e-06	0.998521	1	0.000642764
ATP9A	0.0235506	1.01646	-1.46085	0.00127844	0.972703	1	0.0120197
SPO11	0	1	-3.56171	0	1	1	0
CBLN4	-2.54125	0.171794	-3.49512	1.28814	0.311277	0.823269	0.506853
CHRDL2	4.2947	19.6261	-3.08056	2.44686	0.182621	0.686027	0.738449
FAM168A	-0.0787953	0.946848	4.46603	0.65637	0.450505	0.95334	0.3463
RELT	-0.0477486	0.967445	3.80674	0.10801	0.75422	1	0.122502
GALC	-1.60009	0.329857	-3.39755	0.614346	0.471028	0.966665	0.326954
NOP58	0.068298	1.04848	7.2905	1.87196	0.222996	0.731293	0.651703
SZRD1	-0.125705	0.916556	6.20199	7.62113	0.0348296	0.304069	1.45805
KCNH2	-0.117113	0.922031	4.10241	1.18899	0.319699	0.83357	0.495259
CUL1	-0.0941856	0.936801	6.1148	2.94587	0.139801	0.620993	0.854489
FAM114A2	0.0793985	1.05658	1.22958	0.0453278	0.838851	1	0.0763153
CYFIP2	-0.378905	0.769021	5.24323	6.27887	0.0501576	0.37266	1.29966
TAB2	-0.122709	0.918462	5.09324	6.26434	0.0486484	0.364863	1.31293
GINM1	-0.127008	0.915728	5.5553	6.48588	0.0459323	0.352343	1.33788
EIF2AK2	0.0916623	1.0656	5.17746	0.996209	0.358909	0.873481	0.445016
USP36	0.0853221	1.06092	4.61017	0.614028	0.464744	0.962795	0.332786
KMT2C	0.152089	1.11118	3.48922	2.239	0.188033	0.691748	0.725766
MCOLN3	0	1	-2.99769	0	1	1	0
CCDC85A	0.0859371	1.06138	6.34658	4.42995	0.0826561	0.488504	1.08273
PUM2	-0.160657	0.894617	5.44302	8.7059	0.0273827	0.267145	1.56252
MRPL43	-0.0302681	0.979238	5.94875	0.143243	0.718845	1	0.143365
ITIH4	0.394762	1.31473	2.33562	9.00988	0.0256902	0.258676	1.59023
ITIH1	1.71566	3.28447	-3.54639	0.864914	0.397909	0.91089	0.400217
HPF1	-0.195995	0.872971	4.14391	1.6036	0.254939	0.762391	0.593564
ZFR	-0.139554	0.9078	5.64062	11.1192	0.0171124	0.204779	1.76669
ZNF280C	-0.127034	0.915712	1.22519	0.282426	0.615282	1	0.210926
NPFFR2	0	1	-3.75015	0	1	1	0
PHF21B	2.15907	4.46626	-3.3903	1.32164	0.296478	0.807088	0.528007
TRAF1	0.0379038	1.02662	2.73635	0.0895321	0.775438	1	0.110453
RC3H2	-0.0395609	0.972951	4.29872	0.261587	0.628333	1	0.20181
IL17RB	0.330873	1.25777	1.62391	0.81494	0.403391	0.915529	0.394274
TRAF3IP2	-0.078643	0.946948	2.70638	0.423086	0.540848	1	0.266925
GYG2	-1.31807	0.401071	-2.7193	0.930771	0.373995	0.888714	0.427134
DCBLD2	1.41568	2.66785	-3.00386	0.462631	0.528647	1	0.276834
SERPINB3	0	1	-3.75015	0	1	1	0
SOAT1	-0.241825	0.845675	3.12339	5.53969	0.0592394	0.408008	1.22739
PKP2	0.206202	1.15365	-1.67745	0.103069	0.759681	1	0.119369
MSH4	0.0395017	1.02776	-1.68172	0.00301034	0.958127	1	0.0185769
F7	0	1	-3.68553	0	1	1	0
GDI2	-0.0797194	0.946242	8.36123	3.83783	0.100634	0.538491	0.997255
PRDM1	3.80659	13.9926	-3.18884	1.88668	0.231858	0.740272	0.634778
ATG5	-0.0642723	0.956428	3.97352	0.652941	0.45163	0.954224	0.345218
TMCC3	0.100549	1.07218	-2.05956	0.0190219	0.895071	1	0.0481423
PITHD1	-0.0639652	0.956631	5.98667	1.43713	0.278305	0.786108	0.555478
MTA3	0.0827644	1.05905	6.04263	3.65207	0.107392	0.556766	0.969029
USP13	-0.395005	0.760487	3.1657	6.46751	0.0461495	0.352916	1.33583
ATP11B	-0.413902	0.75059	4.65401	61.4147	0.000300996	0.0223142	3.52144
LAMC2	-0.277032	0.825287	-2.21562	0.079224	0.788342	1	0.103285
CDK14	-0.306567	0.808564	4.73729	37.2561	0.0010878	0.0431584	2.96345
SEC61A1	0.176772	1.13035	7.2865	19.061	0.00541623	0.106996	2.2663
PPP1R12A	0.0757257	1.05389	4.54706	0.970044	0.36482	0.879618	0.437921
RASGRF1	0.814519	1.75871	-2.82191	0.328694	0.588431	1	0.230305
CAMK2B	0.927546	1.90204	-0.170598	5.23531	0.0646413	0.427346	1.18949
CROCC	0.0423587	1.0298	1.6945	0.022319	0.886414	1	0.0523634
POLR3E	-0.120443	0.919905	5.26997	2.42418	0.173341	0.67389	0.761098
ATP2B4	0.205604	1.15317	4.64254	10.2297	0.020165	0.225042	1.6954
ZC3H11A	0.232111	1.17455	6.08472	16.1366	0.00784891	0.132542	2.10519
RIOK2	0.128858	1.09343	4.93604	4.68626	0.0762429	0.468766	1.1178
YIPF1	-0.0122522	0.991543	3.75468	0.0180605	0.897738	1	0.0468502
NDC1	-0.364311	0.77684	6.95306	91.5793	0.000103994	0.0142736	3.98299
DGKG	-1.45582	0.364548	-3.47698	0.562468	0.483219	0.978807	0.315856
FLYWCH1	-0.972264	0.509705	1.51728	0.658671	0.459346	0.959175	0.33786
UNKL	0.0332266	1.0233	3.13702	0.0874854	0.777932	1	0.109058
TBXAS1	0.541881	1.45587	-2.00619	0.109345	0.752769	1	0.123338
PARP12	-0.265006	0.832195	5.0032	17.8916	0.00624593	0.116377	2.2044
ALDH18A1	0.0367599	1.02581	5.9401	0.820831	0.401804	0.914376	0.395986
TARBP1	0	1	-3.75015	0	1	1	0
GATB	-0.14485	0.904473	4.3463	2.80432	0.14792	0.634256	0.829972
MXD1	0.00834644	1.0058	1.92635	0.00234079	0.963071	1	0.0163416
CDK17	-0.010332	0.992864	4.09961	0.0151411	0.906314	1	0.0427213
DNAJC25	0.0816522	1.05823	3.5213	1.15163	0.326752	0.842195	0.485782
SLC2A3	0.501314	1.4155	1.72489	7.72079	0.0340377	0.299838	1.46804
PSD	-0.0187365	0.987097	1.66283	0.00881956	0.928409	1	0.0322605
CTDP1	0.116564	1.08415	3.53686	1.55843	0.260978	0.769168	0.583395
YBX3	-0.0688583	0.953392	6.45428	1.72913	0.239207	0.74651	0.621226
STYK1	2.59007	6.02126	-2.68823	2.62692	0.159072	0.65187	0.798406
WNK1	-1.37719	0.384968	0.267809	2.04672	0.205414	0.712574	0.687369
CCAR1	0.0422625	1.02973	5.68258	0.753316	0.420647	0.927826	0.376082
OGFR	-0.212343	0.863134	5.97906	10.8891	0.0178381	0.209744	1.74865
GNA15	1.25685	2.38973	-2.99281	0.662409	0.448538	0.951632	0.348201
CREB3L3	-0.816722	0.567731	-3.35664	0.155546	0.707698	1	0.150152
PIGV	-0.164221	0.89241	2.68344	1.75587	0.236042	0.743735	0.62701
PTPRU	-0.051013	0.965258	2.03885	0.111631	0.750307	1	0.124761
SNRNP40	0.0131411	1.00915	5.84165	0.0206309	0.890758	1	0.0502403
RIMBP2	0.0195777	1.01366	0.218734	0.00190427	0.966689	1	0.0147132
COL11A1	-2.50971	0.175591	-3.132	0.916969	0.38519	0.898154	0.414326
QSER1	0.131973	1.09579	3.2257	0.293847	0.608395	1	0.215814
MPC1	-0.762806	0.589349	7.0102	389.23	1.92634e-06	0.0069943	5.71527
ACAA1	-0.0359369	0.975398	4.61609	0.195886	0.674447	1	0.171052
BCAT1	0.0214333	1.01497	5.8838	0.106332	0.756059	1	0.121444
HDAC7	0.161544	1.11848	6.7061	6.4935	0.0458426	0.351838	1.33873
LZTS1	-0.427213	0.743697	4.70749	19.8269	0.00495216	0.102642	2.30521
PRDM6	1.11423	2.16479	-3.68103	0.444361	0.53654	1	0.270398
WNT8A	0	1	-3.37	0	1	1	0
SPAG4	0.388359	1.3089	-1.40202	0.0759512	0.79263	1	0.10093
NCKAP1	0.27724	1.21187	-1.75174	0.173167	0.692605	1	0.159515
MRPS35	0.0580134	1.04103	6.50321	1.60413	0.254869	0.762391	0.593683
GUCY1B1	-0.0614364	0.95831	-3.4093	0.00128706	0.972611	1	0.0120607
SFSWAP	-0.00712782	0.995072	4.95874	0.00482093	0.947029	1	0.0236367
TNK2	0.118824	1.08585	5.43836	1.51401	0.26713	0.774857	0.573278
MON2	0.179561	1.13254	2.23111	1.00846	0.356195	0.87178	0.448313
CDH3	-0.600969	0.659311	-2.85952	0.106642	0.755718	1	0.12164
ARSF	0.614235	1.53075	-1.7987	0.266632	0.625113	1	0.204042
GPBP1	-0.0156696	0.989197	5.87729	0.123067	0.738398	1	0.131709
DGAT2	-0.0557045	0.962124	3.66822	0.435222	0.535302	1	0.271401
ZNF112	-0.0792961	0.946519	-3.15419	0.00284237	0.959311	1	0.0180408
CS	-0.217542	0.86003	7.49334	36.7816	0.0011233	0.0439307	2.94951
LTK	2.5801	5.97983	-2.71476	2.26525	0.185844	0.689632	0.730851
MRPS24	-0.214993	0.86155	7.50485	10.1372	0.020524	0.226891	1.68774
ELMO2	-0.291265	0.817185	3.96877	8.52727	0.0284488	0.272424	1.54594
WAPL	0.0392231	1.02756	5.6266	0.326195	0.589813	1	0.229285
VMP1	0.0773151	1.05505	4.90899	1.99301	0.21049	0.717705	0.676769
APPBP2	0.105301	1.07572	3.64576	2.33952	0.179845	0.681715	0.745101
POLD1	-0.272607	0.827822	6.19276	15.0824	0.00908931	0.144025	2.04147
SEZ6	0.241411	1.18215	-1.39061	0.0127046	0.914369	1	0.0388785
EIF4B	-0.0879889	0.940833	9.66958	5.41525	0.0613698	0.41641	1.21205
SLC6A16	3.00733	8.04075	-3.38011	1.46923	0.283217	0.791241	0.547881
BICRA	-0.079337	0.946493	1.87391	0.137542	0.724199	1	0.140142
SPHK2	0.0417422	1.02936	2.63451	0.0301139	0.868262	1	0.0613494
RPL18	-0.0393242	0.973111	11.7254	0.250503	0.635552	1	0.196849
CA11	-0.12902	0.914452	4.0466	1.56913	0.259528	0.767416	0.585815
ISOC2	-0.221899	0.857436	5.46924	5.9727	0.0525708	0.381235	1.27926
U2AF2	0.0256686	1.01795	7.57952	0.359329	0.572039	1	0.242574
EPN1	-0.0121172	0.991636	4.56507	0.0247427	0.880462	1	0.0552895
MED29	-0.12654	0.916026	4.49373	3.72971	0.104493	0.549721	0.980914
AHRR	7.72654	211.798	-0.849756	33.2532	0.00275689	0.0734062	2.55958
GSC2	0	1	-3.75015	0	1	1	0
ZNF275	0.0669115	1.04747	4.95034	1.02469	0.352649	0.867952	0.452658
MTMR1	-0.480629	0.716665	1.22196	4.11859	0.0914963	0.512459	1.0386
GPC1	0.107598	1.07743	2.33104	0.522456	0.498517	0.99295	0.30232
ADCK1	0.120907	1.08742	1.46353	0.269442	0.623337	1	0.205277
HAGH	-0.222809	0.856895	4.3387	10.9503	0.0176411	0.208244	1.75347
RNF4	0.00816488	1.00568	5.49876	0.0161259	0.903334	1	0.0441518
CASP8	-0.738987	0.59916	1.93492	3.39711	0.117743	0.58046	0.929064
LIMCH1	2.24254	4.73229	-1.00799	3.19528	0.126955	0.600168	0.89635
INTS13	-0.286275	0.820017	6.14164	52.156	0.000461033	0.0278321	3.33627
TM7SF3	0.0980667	1.07034	4.12507	0.763201	0.417795	0.925556	0.379037
DLX3	-0.0701535	0.952537	-3.60814	0.00107992	0.975143	1	0.0109319
SPA17	-0.17756	0.884197	1.60259	0.839558	0.396828	0.909496	0.401397
TSPAN32	-3.08644	0.11773	-3.54969	1.5813	0.282666	0.790471	0.548726
CCN5	-1.13548	0.455182	-0.974292	4.86219	0.0722331	0.454293	1.14126
DMRT3	-3.21641	0.107588	-3.33529	2.32804	0.191647	0.695468	0.717497
ST3GAL6	0.403155	1.3224	3.94764	38.0178	0.0010339	0.0419547	2.98552
ATP2C2	0.222177	1.16649	-1.86861	0.0573907	0.819094	1	0.0866663
NGFR	2.30006	4.92478	-2.75989	1.67986	0.245205	0.752918	0.610472
CDON	0.664636	1.58517	0.498267	4.01545	0.0947136	0.521412	1.02359
TAF2	-0.268959	0.829918	4.14594	4.57577	0.0789201	0.478791	1.10281
HIPK2	1.65343	3.14581	-3.50483	0.867543	0.399768	0.912509	0.398192
TNPO3	-0.0971957	0.934848	5.2554	2.69628	0.154575	0.644139	0.810862
BORCS8-MEF2B	0.690085	1.61338	2.06243	13.7917	0.0109998	0.160285	1.95862
RFXANK	-0.321238	0.800383	7.02236	30.4702	0.00179015	0.0587678	2.74711
TMEM161A	-0.192134	0.87531	4.57008	5.26061	0.0641669	0.426389	1.19269
LPAR2	0.126707	1.0918	1.66726	0.115824	0.745864	1	0.127341
CTSA	0.112532	1.08112	5.45373	4.61207	0.0780263	0.475077	1.10776
SUGP2	0.497469	1.41173	5.59348	38.8985	0.000976006	0.0407509	3.01055
SLC12A2	0.121251	1.08768	2.88811	0.808592	0.405112	0.916418	0.392425
SNX24	-0.5278	0.693612	-2.80156	0.204183	0.668137	1	0.175135
EYA2	-0.0520524	0.964563	-2.10803	0.00163413	0.969141	1	0.0136132
CNN2	0.00830837	1.00578	8.50044	0.0363995	0.855341	1	0.0678608
ABCA7	-0.0731047	0.95059	3.05675	0.030647	0.868064	1	0.0614483
SNCAIP	-1.23625	0.424476	-1.08393	2.03493	0.206396	0.713869	0.685298
DDX20	-0.0299768	0.979436	4.70406	0.27927	0.617217	1	0.209562
BTBD1	0.148713	1.10858	6.86622	11.6349	0.0156253	0.194247	1.80617
FAR2	-0.0616485	0.958169	1.5694	0.109578	0.752517	1	0.123484
BCAS1	1.15506	2.22694	-1.46882	0.783446	0.412056	0.921228	0.385043
POU1F1	1.33614	2.52475	-3.12046	0.416028	0.549271	1	0.260214
CHI3L2	0.221344	1.16582	-0.783686	0.234552	0.646308	1	0.18956
SBNO2	0.145082	1.10579	4.49185	3.66596	0.106865	0.555957	0.971165
PMS1	-0.0814879	0.945082	5.10062	1.03602	0.350206	0.865555	0.455676
HMG20B	-0.220311	0.85838	6.6011	23.4113	0.00336938	0.0823575	2.47245
CALCRL	-0.657893	0.633803	-3.29655	0.127739	0.733715	1	0.134473
TAF11	0.194317	1.14418	5.21416	3.17665	0.127856	0.602112	0.89328
ANKS1A	0.439091	1.35575	2.92432	15.5308	0.00853139	0.13877	2.06898
AP3D1	0.180673	1.13341	6.5847	16.0759	0.00791384	0.13289	2.10161
ZNF76	-0.0869133	0.941535	2.9947	0.321886	0.592215	1	0.227521
SLC9A3R2	-0.133085	0.91188	-2.25248	0.00368653	0.953668	1	0.0206026
NTHL1	-0.196538	0.872642	6.03854	5.58251	0.0585299	0.405189	1.23262
UHRF1BP1	-0.0364654	0.975041	4.08697	0.278126	0.617922	1	0.209067
GNAI3	-0.0460807	0.968564	3.99165	0.276585	0.618875	1	0.208397
IPO5	-5.05512e-07	1	-3.75015	4.72789e-08	0.999842	1	6.87452e-05
OAT	-0.599674	0.659903	3.69363	56.3595	0.000376873	0.0248459	3.4238
WDR3	0.307735	1.23776	3.88186	18.3569	0.00589642	0.11229	2.22941
PKN2	-0.0675525	0.954256	4.60362	1.47284	0.273029	0.779815	0.563791
WDR18	-0.0915085	0.938541	6.97529	6.0398	0.0516309	0.378706	1.28709
TRAM2	-0.0205675	0.985845	3.21958	0.0552338	0.822452	1	0.0848895
NTN1	-4.62858	0.0404258	-2.79118	5.16006	0.0660807	0.43211	1.17993
GLP2R	0	1	-3.75015	0	1	1	0
MCM10	-0.741156	0.59826	4.00993	67.2089	0.000237371	0.0195617	3.62457
DGKA	0.113109	1.08156	3.69706	0.819627	0.402127	0.914616	0.395637
ERBB3	2.05732	4.16212	-0.655878	2.64182	0.15809	0.649545	0.801094
ROPN1	0.707893	1.63342	-2.15689	0.316271	0.595376	1	0.225208
ANKRD44	0.298519	1.22988	3.11535	5.86804	0.0540841	0.387547	1.26693
KARS1	-0.115187	0.923263	7.81751	7.15806	0.0388598	0.323353	1.4105
ADAT1	-0.057023	0.961246	3.1797	0.336917	0.583931	1	0.233639
PDIA5	-0.0790936	0.946652	3.46097	0.166089	0.698552	1	0.155801
TBC1D22B	-0.110916	0.926	3.60079	1.16177	0.324814	0.840213	0.488366
NDUFB4	-0.228491	0.853527	7.75147	12.37	0.013794	0.181669	1.86031
SPEN	0.0744089	1.05293	4.54053	0.864602	0.390334	0.903978	0.408564
MYLK	-0.100609	0.932639	0.731067	0.0951354	0.768765	1	0.114206
ZC3H15	0.0782942	1.05577	6.838	3.18642	0.127382	0.601253	0.894891
MAP2K4	-0.336483	0.79197	3.68315	10.5183	0.0190987	0.218566	1.719
PACC1	0.096518	1.06919	3.85178	0.333467	0.58581	1	0.232244
SNAP91	0.390893	1.3112	-2.46991	0.129019	0.732449	1	0.135223
SLK	-0.171844	0.887708	4.25135	3.42409	0.116583	0.577945	0.933363
CYB5R4	-0.123918	0.917692	3.21979	1.79076	0.232006	0.740394	0.634501
COL17A1	0.590354	1.50562	-3.13179	0.219782	0.656689	1	0.18264
GSTO2	0.0306986	1.02151	3.66708	0.157838	0.705679	1	0.151393
SEC61A2	0.12111	1.08757	2.49602	0.80616	0.405775	0.916627	0.391714
PRKCQ	-0.0813143	0.945196	3.34232	0.862105	0.390973	0.904295	0.407853
TLE2	-0.54721	0.684342	3.76197	14.5393	0.00983344	0.150514	2.00729
ASB1	0.0613564	1.04345	3.53137	0.453489	0.527166	1	0.278052
FAM107B	-0.26704	0.831023	7.0467	13.1544	0.0121469	0.169749	1.91553
ME1	-0.222244	0.857231	-1.38419	0.131965	0.729563	1	0.136937
TBC1D1	0.484591	1.39919	4.67444	8.61274	0.0288285	0.27451	1.54018
CDK13	0.145463	1.10609	4.59234	5.15899	0.0661015	0.43211	1.17979
MTHFD2	-0.352541	0.783204	8.12475	59.2693	0.00033041	0.0231991	3.48095
SLC9A7	0.278192	1.21267	3.22264	6.17601	0.0497928	0.370562	1.30283
FOXJ2	-0.0590517	0.959895	0.248917	0.00533377	0.944288	1	0.0248954
YBX1	-0.315015	0.803842	8.76398	41.2542	0.000841215	0.0374048	3.07509
PDE4A	-0.0259533	0.982171	3.72808	0.0664825	0.805632	1	0.0938632
PPP2R5A	-0.0846007	0.943046	5.03973	3.59506	0.109592	0.562769	0.960219
CTNNA2	-1.59654	0.330669	-1.6457	1.52609	0.265436	0.773169	0.576041
ELAVL1	-0.173218	0.886862	5.52479	16.1713	0.0078121	0.132086	2.10723
TIE1	-3.38449	0.0957563	-3.23455	1.67655	0.255713	0.762985	0.592247
DIP2B	0.0367586	1.02581	3.53301	0.163829	0.700483	1	0.154602
SMARCD1	-0.303873	0.810075	5.34911	9.03095	0.0255783	0.25803	1.59213
KDM4A	0.106772	1.07682	5.8708	3.91737	0.097921	0.530282	1.00912
NFYC	-0.0304503	0.979115	5.66021	0.314725	0.596254	1	0.224569
ZMYND12	0	1	-3.6004	0	1	1	0
SLC9A3	-0.0629549	0.957301	4.14185	1.14415	0.348192	0.863693	0.458181
NGEF	0	1	-3.34694	0	1	1	0
ASPM	-0.539188	0.688158	5.1849	50.77	0.000494328	0.0288109	3.30599
CD84	-0.344085	0.787807	-1.97551	0.246017	0.638531	1	0.194818
ELOVL1	-0.0494301	0.966318	6.12757	1.42597	0.279986	0.787776	0.552863
SPI1	0.0912448	1.06529	5.52317	0.909824	0.379044	0.892772	0.421311
POLR1H	0.0797749	1.05685	5.48715	0.647351	0.453472	0.955021	0.343449
MPPED2	0.194137	1.14404	-2.9304	0.0207471	0.890453	1	0.0503889
CLDN18	0.632628	1.55039	-2.57643	0.314521	0.59637	1	0.224484
ZBTB11	-0.0323562	0.977822	3.84848	0.126057	0.73539	1	0.133483
ATXN3	0.0313283	1.02195	2.54931	0.0706094	0.800631	1	0.0965679
GOLGA5	-0.0382567	0.973831	4.27528	0.14338	0.718717	1	0.143442
FGFR2	0.367066	1.28973	-1.40652	0.401539	0.550987	1	0.258858
LRRC40	-0.229936	0.852673	4.81308	6.41513	0.0467766	0.355813	1.32997
ISOC1	-0.201338	0.869744	-0.456976	0.0817316	0.785122	1	0.105063
EML1	0.170513	1.12546	-2.60901	0.0236631	0.883074	1	0.0540028
TRMT11	0.0694253	1.0493	5.08723	1.36191	0.289942	0.799889	0.537689
THUMPD1	0.1047	1.07527	4.45462	3.50407	0.113238	0.570604	0.946008
MSANTD3	-0.485255	0.714371	3.71805	28.2239	0.00215679	0.0648992	2.66619
KIF26A	-0.210782	0.864069	-2.80184	0.0307366	0.866923	1	0.0620197
ATG2B	0.0193372	1.01349	3.43146	0.0511941	0.828934	1	0.0814799
ARFGEF1	0.165828	1.12181	3.37933	2.24539	0.187497	0.691748	0.727006
ACSM2B	0	1	-3.75015	0	1	1	0
ZFAT	-0.423005	0.74587	3.25612	16.1096	0.00787772	0.132559	2.1036
MTFR1	-0.357215	0.78067	6.57486	37.4477	0.00107389	0.0429954	2.96904
STAG3	-0.681571	0.623486	-1.33763	0.355509	0.574029	1	0.241066
FECH	-0.314255	0.804266	2.01861	2.97855	0.138016	0.618051	0.860069
MYO9A	0.0981119	1.07037	3.25468	0.422111	0.541299	1	0.266563
DDX3Y	2.98151	7.8981	-3.55105	1.4472	0.30082	0.811371	0.521693
PFKP	-0.155517	0.897811	6.06042	10.743	0.0183211	0.213197	1.73705
IDI1	0.0788239	1.05616	5.62146	1.69138	0.243783	0.751487	0.612997
SP100	0.301466	1.2324	6.50139	22.8051	0.00358326	0.0851933	2.44572
KLF6	-0.448529	0.73279	4.0736	25.3682	0.0027864	0.073742	2.55496
PLPP1	-0.0262686	0.981957	4.51006	0.0538607	0.824626	1	0.0837429
NEO1	0.296457	1.22812	-1.91543	0.030176	0.868127	1	0.0614165
TRAM1	0.0569569	1.04027	8.05523	2.18398	0.192744	0.697117	0.71502
PHKA1	-5.83869	0.0174734	-2.33856	7.01577	0.0487287	0.36516	1.31222
TNFRSF1A	-0.153305	0.899188	3.34953	0.854973	0.39281	0.905903	0.405818
CACNB1	0.435958	1.35281	2.9149	5.94019	0.0530345	0.382964	1.27544
EVI5	0.0249258	1.01743	1.62149	0.0153236	0.905755	1	0.0429895
STOML1	-0.162838	0.893266	1.94762	0.634027	0.45792	0.958202	0.33921
PKM	-0.165616	0.891548	9.47467	15.1849	0.00895748	0.142944	2.04781
DHX29	0.0774365	1.05514	3.88958	1.17361	0.322574	0.83731	0.49137
DNTTIP2	0.121941	1.0882	4.43896	3.45743	0.115172	0.576181	0.938653
METTL22	0.152339	1.11137	1.30138	0.288066	0.611858	1	0.213349
TP53BP1	0.315747	1.24466	2.83982	6.12931	0.0504127	0.373938	1.29746
TRO	0.879414	1.83963	-1.69277	0.42112	0.541757	1	0.266195
RRP15	-0.0431809	0.970513	3.30722	0.210455	0.663471	1	0.178178
RHOA	-0.227667	0.854015	9.42694	29.2804	0.0019728	0.0616158	2.70492
DHX8	0.268357	1.20444	3.60747	8.08444	0.0313476	0.287029	1.5038
PMS2P4	0.206444	1.15384	3.54858	2.13756	0.196851	0.702876	0.705862
PRKCZ	0.0428953	1.03018	3.85534	0.16172	0.702299	1	0.153478
ZFY	-0.614191	0.653296	-3.37542	0.0833779	0.783037	1	0.106218
IARS2	-0.122917	0.918329	6.29124	6.62397	0.0443436	0.3471	1.35317
SYT1	0.874667	1.83358	-1.65115	0.75216	0.420983	0.927826	0.375736
NAV3	6.29297e-08	1	-3.75015	1.83092e-09	0.999969	1	1.35274e-05
IDH3G	-0.156524	0.897184	5.96748	4.16671	0.090047	0.50899	1.04553
ROGDI	-0.124704	0.917192	3.40249	0.706133	0.434733	0.939401	0.361777
PDZD4	-0.144734	0.904546	-1.1843	0.0423098	0.844217	1	0.073546
ATP2B3	2.65035	6.27818	-3.51808	2.20829	0.201442	0.707181	0.69585
ROCK1	-0.0665897	0.954893	4.62388	1.01868	0.353954	0.869896	0.451053
CBFB	-0.255099	0.83793	5.51985	16.3036	0.0076738	0.13106	2.11499
PDK3	-0.0859496	0.942164	3.07488	0.407603	0.548095	1	0.261144
HYAL2	0.112336	1.08098	2.31348	0.235317	0.645782	1	0.189914
HDAC4	0.61933	1.53616	0.790998	4.17389	0.0898333	0.508621	1.04656
RASSF1	0.00171525	1.00119	4.42551	0.000891218	0.977207	1	0.0100134
FGFR3	-0.325234	0.798169	-2.54894	0.0459308	0.837801	1	0.076859
IFI35	0.140931	1.10262	5.28407	5.73299	0.0561269	0.394628	1.25083
HEATR6	0.484783	1.39937	-2.44724	0.217629	0.658238	1	0.181617
COASY	-0.112396	0.92505	5.86281	2.85756	0.14479	0.628405	0.839261
PLEKHH3	-0.267713	0.830635	4.54918	4.31917	0.08566	0.496892	1.06722
MEF2A	-0.166927	0.890738	4.7561	3.60888	0.109053	0.561356	0.962362
OTUD5	0.0231148	1.01615	5.57635	0.0558918	0.82142	1	0.0854347
TFE3	0.0913416	1.06536	4.04199	2.00588	0.20922	0.716291	0.679397
TBC1D25	0.0211934	1.0148	3.1014	0.0422587	0.844309	1	0.0734983
ACSL4	0.0398726	1.02802	4.67704	0.0958428	0.767939	1	0.114673
INPP5A	-0.162277	0.893613	3.51628	0.738451	0.424999	0.930742	0.371612
GPKOW	-0.143463	0.905343	4.80762	6.10013	0.0508054	0.375612	1.29409
GRIPAP1	0.00955233	1.00664	5.7184	0.0408427	0.846898	1	0.0721689
FTSJ1	0.115129	1.08307	4.27133	0.294922	0.609226	1	0.215222
PRR11	-0.590385	0.664165	4.33834	50.2567	0.000507484	0.0293872	3.29458
REEP1	-1.16992	0.444445	-2.93974	0.60653	0.46735	0.964548	0.330357
ATP11A	-0.771613	0.585762	-3.05878	0.186093	0.682109	1	0.166146
POLR1A	0.205947	1.15344	4.12817	8.7127	0.0273432	0.266856	1.56315
LAPTM4A	-0.076981	0.948039	6.90647	1.83402	0.227141	0.735609	0.643704
TTC7A	-0.598983	0.660219	2.18722	5.94291	0.0529955	0.382964	1.27576
IP6K2	0.0646256	1.04581	6.29859	1.27423	0.304469	0.816466	0.516457
STON1-GTF2A1L	-0.177009	0.884535	-2.0083	0.0561034	0.82109	1	0.0856093
SRBD1	0.0234276	1.01637	2.93444	0.0090718	0.927396	1	0.0327346
KIF2A	-0.0998611	0.933123	5.95839	3.15479	0.128924	0.603569	0.889665
RASGRP2	0.356211	1.28006	4.98214	4.55644	0.0824178	0.488216	1.08398
PSME4	0.0367459	1.0258	4.11734	0.205956	0.666809	1	0.175999
IFT80	-0.274812	0.826558	5.07054	25.3541	0.00279009	0.073742	2.55438
SIRT2	-0.119374	0.920587	4.28531	2.9195	0.141265	0.623859	0.849966
ERLEC1	-0.0848041	0.942913	4.99552	2.49937	0.167843	0.665034	0.775095
PPP2R5B	0.128121	1.09287	2.58091	0.806285	0.405741	0.916627	0.391751
PYGM	0.634212	1.55209	1.32942	7.60434	0.0349655	0.304762	1.45636
PAGE1	0	1	-3.75015	0	1	1	0
PITX1	0.0199152	1.0139	3.1478	0.00986748	0.924291	1	0.0341912
TRPC7	0	1	-3.69336	0	1	1	0
MAST4	-0.409289	0.752995	3.10585	15.7415	0.00828522	0.136494	2.0817
ADGRF5	0	1	-3.75015	0	1	1	0
SDK2	-0.00651791	0.995492	-3.74959	0.000560998	0.985419	1	0.00637925
ADAM7	0	1	-3.75015	0	1	1	0
NUP133	-0.0105096	0.992742	4.2394	0.0307682	0.874309	1	0.0583352
NUCKS1	-0.357913	0.780293	7.145	46.702	0.000613015	0.0320585	3.21253
VPS35	-0.133032	0.911913	5.54896	8.46406	0.0288395	0.27451	1.54001
DNAJA2	0.151092	1.11041	5.75372	7.81825	0.0332867	0.296645	1.47773
BCL3	-0.123607	0.91789	2.54375	0.346877	0.57858	1	0.237636
KCNAB2	0.1662	1.1221	5.51396	9.13535	0.0250332	0.254529	1.60148
ABCC9	1.44032	2.71381	-3.03963	0.996504	0.358843	0.8734	0.445095
GAL	0.0714505	1.05077	0.777866	0.0363438	0.85545	1	0.0678053
CLEC2D	-0.392091	0.762024	4.92324	58.191	0.000346673	0.0237234	3.46008
FUNDC1	-0.00637395	0.995592	4.87854	0.00113904	0.974354	1	0.0112832
MAOB	-2.70221	0.153658	-3.59754	1.35551	0.314399	0.827364	0.502519
RORA	3.2387	9.43941	-3.163	3.57429	0.12138	0.588876	0.915854
DRD4	0.759556	1.69297	0.935035	2.64662	0.157776	0.64922	0.801959
TGFBR3	4.24402	18.9486	-2.64297	1.8779	0.232784	0.741357	0.633046
PLA2G10	1.30532	2.47139	-0.310503	1.93893	0.215947	0.724655	0.665653
HES2	1.0143	2.01992	-1.87687	1.33835	0.293739	0.803827	0.532039
ATP1B3	-0.136887	0.90948	7.16565	6.92065	0.0411757	0.334073	1.38536
NEDD4	-0.504743	0.704786	2.757	10.1827	0.0203464	0.226001	1.69151
PIGB	-1.30804	0.403868	0.803427	16.7447	0.00723624	0.127544	2.14049
MAPK6	-0.227733	0.853976	4.20319	7.46382	0.0361318	0.310858	1.44211
GNB5	-0.0474046	0.967676	3.06146	0.267323	0.627785	1	0.202189
RAB27A	0.387692	1.3083	-2.19732	0.053385	0.825386	1	0.0833427
HDHD5	-0.466744	0.723596	5.92637	49.3076	0.000533088	0.0299252	3.2732
UFD1	-0.112745	0.924827	5.46504	2.65523	0.157214	0.648887	0.803509
LRP6	-0.162935	0.893206	2.66446	1.31872	0.296962	0.807544	0.5273
GUCY2C	0	1	-3.75015	0	1	1	0
SCT	-0.232562	0.851122	0.418611	0.156496	0.706859	1	0.150667
PHRF1	-0.0245478	0.983129	4.10947	0.0502569	0.830477	1	0.0806726
ELP1	0.0690435	1.04902	4.65116	1.21174	0.315521	0.828485	0.500972
NUCB2	-0.270928	0.828786	5.28539	13.6886	0.0111751	0.161348	1.95175
PFN2	-0.0094923	0.993442	1.50413	0.000234759	0.988308	1	0.00510758
PTPN3	0.0927653	1.06641	-2.94123	0.00667683	0.937684	1	0.0279435
SPTB	-0.634758	0.644049	-2.76148	0.345855	0.579125	1	0.237228
DAPP1	-0.152965	0.8994	4.89121	3.24126	0.12477	0.594611	0.903891
FGF10	0	1	-3.75015	0	1	1	0
SLC44A1	-0.230171	0.852534	4.06264	0.733808	0.431305	0.936018	0.365216
TMEM260	0.607683	1.52381	2.78944	4.4386	0.0824276	0.488216	1.08393
SMG6	-0.0528873	0.964005	2.63255	0.0280477	0.87281	1	0.0590802
EXOC5	-0.096304	0.935426	3.96814	1.67603	0.245681	0.753031	0.609629
CLTCL1	-0.0375612	0.974301	1.41112	0.0195663	0.893592	1	0.0488609
FGF22	0.390636	1.31097	0.0259179	0.829281	0.399546	0.912509	0.398433
FSTL3	0.00883447	1.00614	2.88489	0.00286095	0.959178	1	0.0181008
DGCR2	0.0364979	1.02562	5.39464	0.494736	0.509662	1	0.292717
RNF126	0.12668	1.09178	6.53201	4.18191	0.089596	0.508287	1.04771
MNT	0.168682	1.12403	2.65399	1.24499	0.309564	0.821313	0.50925
ZXDC	-0.108545	0.927523	4.34124	1.18746	0.319983	0.834112	0.494874
JMJD6	0.0800081	1.05702	4.92377	0.689501	0.439896	0.944701	0.35665
POLB	0.118246	1.08541	3.46287	0.248794	0.636876	1	0.195945
ST6GALNAC1	1.81394	3.51601	-3.67424	0.715364	0.449293	0.952395	0.34747
WIPI1	-0.419238	0.747819	4.01096	18.1071	0.00608068	0.114666	2.21605
FRMPD1	0	1	-3.75015	0	1	1	0
GBA2	-0.330905	0.795038	4.12717	6.21738	0.0492522	0.367654	1.30757
NDST1	-0.057608	0.960856	4.00897	0.689089	0.440025	0.944701	0.356523
ASNS	-0.198956	0.871181	7.87003	23.8478	0.00322597	0.0802329	2.49134
AP3M2	-0.288411	0.818804	2.37716	1.99891	0.209906	0.716924	0.677976
CNGB1	1.24285	2.36665	-2.75725	1.15398	0.326301	0.841808	0.486381
ST6GALNAC2	0.222423	1.16669	-1.46141	0.0641969	0.808918	1	0.0920954
CHAT	1.75064	3.36508	-2.16566	2.57691	0.162432	0.657154	0.789329
PABPC1	-0.0582699	0.960415	10.5934	1.24062	0.310338	0.82207	0.508166
TESK2	-0.206125	0.866862	3.70758	7.0346	0.0400413	0.329425	1.39749
CFAP20	-0.416851	0.749058	5.56606	36.4938	0.0011456	0.0446735	2.94097
CSNK2A2	0.139737	1.1017	5.4144	1.19996	0.318021	0.831087	0.497544
PTPN21	2.57936	5.97673	-3.60376	1.17356	0.344676	0.86129	0.462589
EIF2B3	-0.0549232	0.962646	5.83408	1.63931	0.25031	0.757668	0.601522
CAMK2A	-0.262617	0.833574	-3.03376	0.0483181	0.833716	1	0.0789817
TCOF1	-0.180372	0.882475	5.07748	6.62038	0.0443839	0.3471	1.35277
CDC42	0.135501	1.09847	6.77656	5.78332	0.0553534	0.391915	1.25686
OSBPL3	-0.0851623	0.942678	4.58379	0.996642	0.358812	0.8734	0.445132
EPHA8	0.0221549	1.01548	-2.25145	0.000241485	0.988134	1	0.00518419
SLC12A3	-2.04727	0.241942	-3.21073	1.30253	0.29966	0.809949	0.523372
RAD18	-0.208638	0.865354	3.95338	9.08285	0.0253053	0.256619	1.59679
ATP2B1	0.02159	1.01508	4.3398	0.112148	0.758884	1	0.119825
NCK2	-0.1339	0.911364	5.14115	5.04601	0.0683477	0.44107	1.16528
MAP4K4	0.0229036	1.016	5.85571	0.242465	0.640916	1	0.193199
MGAT4A	1.17507	2.25804	-2.04983	2.14212	0.196443	0.702306	0.706764
RPL31	-0.114882	0.923458	11.2255	2.74019	0.15182	0.639515	0.818671
WDR1	-0.0473579	0.967707	6.62704	0.913959	0.378038	0.891808	0.422464
SNX13	-0.0553024	0.962393	3.83433	0.589757	0.473277	0.969218	0.324884
MS4A12	0.0643446	1.04561	0.0722819	0.0112413	0.919214	1	0.0365832
ARHGAP10	-4.37522	0.0481868	-3.11677	2.83725	0.15706	0.648748	0.803934
RPS6KA2	-0.559302	0.67863	-0.398303	1.31875	0.296956	0.807544	0.527308
ING3	-0.39236	0.761882	4.42549	20.644	0.00451449	0.0974588	2.34539
VASH1	0.476699	1.39156	-2.14768	0.289561	0.610958	1	0.213988
LMCD1	1.8027	3.48871	-2.90275	2.14873	0.195852	0.701401	0.708073
BUD23	0.0825027	1.05885	6.93335	3.23474	0.125076	0.59545	0.902825
SEL1L	-0.224626	0.855817	5.25153	3.09876	0.131735	0.608592	0.8803
TRIP13	-0.460469	0.72675	5.40844	72.6066	0.000193445	0.0180004	3.71344
ATP6AP1	0.10142	1.07283	5.87252	4.70115	0.075892	0.467247	1.1198
TCF3	0.254039	1.19254	7.37065	5.52297	0.0599988	0.410514	1.22186
TRIB2	0.015584	1.01086	4.87866	0.0901319	0.774713	1	0.110859
DAZAP1	-0.594632	0.662213	7.94003	191.621	1.38453e-05	0.00747233	4.8587
MBD3	-0.0787199	0.946897	5.20469	1.50223	0.268798	0.776793	0.570574
PRLH	0	1	-3.75015	0	1	1	0
HLTF	-0.361253	0.778488	6.18424	21.2536	0.00422146	0.0938353	2.37454
FAM50A	0.195017	1.14474	6.38663	14.5852	0.00976742	0.150174	2.01022
FAM3A	-0.0126759	0.991252	4.52182	0.0149433	0.906924	1	0.0424289
CPSF1	0.128849	1.09342	5.77987	4.0738	0.0928745	0.515789	1.0321
MYO3B	-0.356135	0.781255	-2.70989	0.0484651	0.833468	1	0.0791108
CYBRD1	-0.0769697	0.948047	-2.67578	0.00455153	0.948528	1	0.02295
CDH19	2.83424	7.13166	-3.57184	1.34466	0.316074	0.829068	0.500211
PDCD2	-0.118043	0.921437	6.62201	4.6812	0.0763629	0.469183	1.11712
SLC6A15	0.208571	1.15554	-1.42519	0.0936958	0.770458	1	0.113251
RDH11	-0.0303851	0.979159	5.39036	0.415053	0.544583	1	0.263936
PRKACA	-0.00698839	0.995168	4.35794	0.00209984	0.965022	1	0.0154629
ADGRL1	0	1	-3.64895	0	1	1	0
SPP2	0	1	-3.75015	0	1	1	0
ACTN1	-0.240646	0.846366	-0.691635	0.0749306	0.793987	1	0.100186
ZFYVE26	0.199082	1.14797	2.47494	0.941105	0.371545	0.886282	0.429989
RPS6KA6	1.17261	2.2542	-2.59166	0.290553	0.610363	1	0.214412
EPN2	0.228884	1.17193	4.20615	14.6589	0.0096627	0.149052	2.0149
PTPN18	-0.0510614	0.965226	4.78158	0.294236	0.608164	1	0.215979
LIMS2	-0.0598744	0.959348	-2.39268	0.000847532	0.977978	1	0.00967092
ASIC4	0	1	-3.75015	0	1	1	0
SPEG	0	1	-3.55504	0	1	1	0
LNX1	-0.558492	0.679011	-2.23363	0.491608	0.51095	1	0.291621
ALDH3A2	-0.149349	0.901657	5.20017	7.8877	0.0327654	0.293854	1.48458
TFRC	0.569625	1.48414	5.64348	97.8225	8.70607e-05	0.0130518	4.06018
SREBF1	0.169181	1.12442	5.45272	4.8046	0.0735129	0.45839	1.13364
TRPC5	0.579744	1.49458	-3.63949	0.0880104	0.779462	1	0.108205
AFF4	-0.0839008	0.943503	3.64905	1.09011	0.338911	0.855233	0.469914
UBE2D1	0.131754	1.09563	3.00864	1.02881	0.351757	0.867182	0.453757
PALS1	-0.242999	0.844987	3.89692	4.39159	0.0836796	0.491531	1.07738
RHOBTB1	-2.77961	0.145631	-3.58592	1.79013	0.242372	0.749015	0.615518
SMC1A	-0.397245	0.759307	6.01856	54.5123	0.000411051	0.0259164	3.3861
HSD17B10	-0.229219	0.853097	7.59691	16.7002	0.00727881	0.127852	2.13794
MARK2	0.0792386	1.05646	4.61436	2.45342	0.171173	0.669864	0.766564
HMMR	-0.641566	0.641017	5.48576	135.601	3.58367e-05	0.00921003	4.44567
CHFR	-0.523277	0.69579	-1.33784	0.554673	0.48613	0.981564	0.313247
TRHDE	0.152424	1.11144	-3.7467	0.0405844	0.851012	1	0.0700643
P4HA2	-0.0053183	0.99632	1.58663	0.000583578	0.981555	1	0.00808543
FCGR2B	0.469193	1.38434	0.911219	1.10877	0.335148	0.851227	0.474763
NFATC3	-0.0507485	0.965435	4.88383	1.13285	0.33039	0.84633	0.480973
TRNT1	0.0927072	1.06637	4.36915	0.595861	0.471104	0.966749	0.326883
ACADVL	0.0659616	1.04678	6.25278	1.00788	0.356321	0.871888	0.448158
STK10	-0.0142707	0.990157	4.42851	0.0517147	0.828084	1	0.0819255
FBXW11	0.00700248	1.00487	5.13973	0.0197013	0.893228	1	0.0490377
ACAP1	-0.296273	0.814353	6.28959	16.6206	0.00735587	0.128294	2.13337
CRMP1	0.237755	1.17916	-0.16925	0.056794	0.820016	1	0.0861776
EVC	2.04825	4.13604	-3.60856	0.978351	0.371058	0.88618	0.430558
DERL2	0.221293	1.16578	3.60959	6.98387	0.040541	0.331488	1.39211
SIDT1	2.56375	5.91243	-3.25066	0.902439	0.388669	0.902757	0.41042
NDE1	-0.130683	0.913399	3.25982	2.11853	0.198573	0.70481	0.702081
IRAG1	3.01909	8.10655	-3.34475	2.57573	0.173536	0.673896	0.760611
TMEM38A	-0.217587	0.860003	4.83825	7.88753	0.0327666	0.293854	1.48457
AP1M1	0.145093	1.1058	2.4749	1.48851	0.27076	0.778448	0.567415
PVR	-0.0268508	0.981561	-0.247082	0.00322433	0.956666	1	0.0192396
XRCC1	-0.210844	0.864032	5.79829	18.1092	0.00607908	0.114666	2.21616
SCARB1	0.172011	1.12663	5.77344	12.9204	0.0126091	0.173777	1.89932
CYP2W1	0	1	-3.17364	0	1	1	0
MCM2	-0.477044	0.718448	7.41193	122.782	4.69985e-05	0.00970509	4.32792
MOV10L1	-2.80491	0.143099	-3.58751	1.37562	0.311333	0.823301	0.506774
PANX2	0.83458	1.78334	-1.74365	0.928402	0.374561	0.889105	0.426478
SELENOO	0.0281173	1.01968	4.60579	0.0586789	0.81712	1	0.087714
TP63	-0.0485904	0.966881	3.98203	0.461611	0.523627	1	0.280978
ALPK1	0.182896	1.13516	2.25263	1.63348	0.251058	0.758486	0.600226
LLGL2	0.0932783	1.06679	2.51026	0.181779	0.685561	1	0.163954
PDE8A	-0.0875999	0.941087	1.83418	0.0497288	0.831352	1	0.0802148
CLCN4	0.491788	1.40619	-2.29755	0.206934	0.666079	1	0.176474
NLE1	-0.00272848	0.998111	4.73351	0.00249481	0.961877	1	0.0168805
SDHA	-0.425634	0.744512	7.49286	122.584	4.72055e-05	0.00970509	4.32601
SMARCE1	0.00364182	1.00253	5.45891	0.0065212	0.938413	1	0.0276062
FNDC8	-0.199457	0.870878	-1.00891	0.0870622	0.778452	1	0.108768
GSDMB	0.33811	1.2641	4.0697	15.217	0.00891676	0.142716	2.04979
KDM5A	0.0263581	1.01844	3.91288	0.0680124	0.803466	1	0.0950323
ADAM11	-0.669146	0.628879	-2.59344	0.129659	0.731819	1	0.135596
PPP2R3A	-0.651529	0.636605	-2.0565	0.664621	0.447821	0.951083	0.348895
FERMT2	0.430249	1.34747	-1.34343	0.492641	0.510524	1	0.291984
ABCB11	-0.973612	0.50923	-3.54075	0.285319	0.61352	1	0.212171
DHRS9	1.44679	2.72601	-3.36327	0.394903	0.559183	1	0.252446
CD5L	0.0287439	1.02012	-2.28739	0.000435957	0.984057	1	0.0069797
PTGS2	1.57525	2.97988	-3.63503	0.671468	0.452324	0.954262	0.34455
IGF2BP2	0.334707	1.26112	4.36375	9.61334	0.0227295	0.24006	1.64341
MAP3K13	-0.23433	0.85008	3.80391	5.36989	0.0621726	0.419691	1.2064
ST6GAL1	-0.0110071	0.992399	7.53464	0.0589184	0.816756	1	0.0879077
TBX21	1.21184	2.31632	-3.4797	0.338115	0.587855	1	0.23073
FRY	0.0406063	1.02855	-1.72583	0.00229623	0.963424	1	0.0161825
PICALM	-0.521755	0.696524	4.38797	31.6444	0.00163162	0.0553828	2.78738
NSF	0.0784084	1.05585	6.06449	3.15725	0.128804	0.603569	0.890072
GLI2	-2.94472	0.129882	-3.56624	1.53928	0.288152	0.798438	0.540379
CLASP1	3.43892	10.8447	1.16008	33.095	0.00146094	0.051669	2.83537
MRPS34	-0.113007	0.924659	7.75784	3.82197	0.101188	0.539954	0.994873
NOTCH3	0.78732	1.72587	-2.93463	0.247812	0.64117	1	0.193026
CLNS1A	-0.128684	0.914665	7.36958	5.55622	0.058964	0.406734	1.22941
PPP2R2C	1.91141	3.76176	-2.19524	1.98463	0.211321	0.719082	0.675056
TEAD2	-0.120854	0.919643	1.79686	0.0757173	0.79294	1	0.10076
EED	-0.0507148	0.965458	4.26589	0.15252	0.71039	1	0.148503
CDHR2	0.34791	1.27272	-1.08305	0.344206	0.580005	1	0.236568
SNCB	-0.284982	0.820752	4.05086	17.7805	0.00633346	0.117221	2.19836
TSG101	-0.0935121	0.937238	6.32606	2.14576	0.196117	0.701885	0.707485
NCBP3	-0.231262	0.851889	2.51249	3.914	0.0980337	0.53068	1.00862
ATP2A3	0.481177	1.39588	6.35241	55.7175	0.000388301	0.0249873	3.41083
CA12	0.747393	1.67876	-2.98018	0.460124	0.524272	1	0.280444
MGLL	-0.892557	0.538659	0.439736	3.30375	0.121884	0.589973	0.914055
NTN4	-1.64523	0.319695	-3.62057	0.688825	0.446909	0.950716	0.349781
BCS1L	0.278546	1.21297	5.20522	34.9208	0.00127873	0.0475952	2.89322
NUAK1	-0.929933	0.524883	-3.20529	0.315076	0.596054	1	0.224714
DPP8	0.30408	1.23463	4.10708	20.9248	0.00437622	0.0957362	2.3589
SLC24A1	0.185926	1.13755	-2.71545	0.00857398	0.92941	1	0.0317928
ZNF532	0.281746	1.21567	1.5834	0.25932	0.629794	1	0.200802
SCARF1	0.720214	1.64743	-1.90693	0.860786	0.391312	0.904626	0.407477
LMAN1	0.0314481	1.02204	7.041	0.344293	0.579958	1	0.236603
HACD3	-0.0426843	0.970847	5.20421	0.566789	0.481619	0.976886	0.317296
IPCEF1	2.08563	4.2446	-3.45434	1.49791	0.294406	0.804919	0.531053
ZZEF1	1.9794	3.9433	-1.2126	2.36735	0.17767	0.680383	0.750387
NOX3	0	1	-3.37731	0	1	1	0
ENO1	-0.0810359	0.945379	10.1539	4.15326	0.0904489	0.509767	1.0436
SLC12A1	0	1	-3.70255	0	1	1	0
MYDGF	0.112994	1.08147	8.37851	3.65729	0.107193	0.556399	0.969832
ANO8	-0.0660637	0.955241	2.70286	0.34479	0.579693	1	0.236802
TUBE1	-0.249964	0.840917	4.18664	5.42596	0.0611823	0.415556	1.21337
ARHGEF10L	0.386128	1.30688	-1.11844	0.18051	0.686587	1	0.163305
TXK	0	1	-3.75015	0	1	1	0
WSCD2	0	1	-3.75015	0	1	1	0
KCNQ2	0.963027	1.9494	-1.81832	1.63469	0.250902	0.758346	0.600496
TACR2	0.471521	1.38657	-2.84601	0.108587	0.753592	1	0.122864
ACTR6	-0.0641821	0.956487	5.61742	2.59313	0.161331	0.655922	0.792281
TIPIN	-0.309605	0.806863	4.06461	20.9317	0.00437286	0.0957362	2.35923
SRI	-0.28065	0.82322	6.5337	8.43372	0.0290297	0.275423	1.53716
EIF4G3	0.187776	1.13901	5.00452	15.2282	0.00890255	0.142587	2.05049
NUP37	-0.0775157	0.947688	3.73553	0.303637	0.602633	1	0.219947
SEMA3A	-0.879665	0.543493	-2.98866	0.44523	0.530814	1	0.275057
GTSE1	-0.641702	0.640956	4.86794	46.3509	0.000624999	0.0321863	3.20412
SEMA3C	-0.525215	0.694856	-2.1572	0.286797	0.612625	1	0.212806
TTC38	1.35257	2.55366	-1.44926	0.990994	0.360075	0.87487	0.443607
ACAT1	0.0551065	1.03894	3.12549	0.146106	0.716202	1	0.144964
GRAMD4	0.336715	1.26288	1.74268	1.80127	0.23081	0.739677	0.636746
CELSR1	0.411576	1.33014	-2.05237	0.280667	0.616358	1	0.210167
WNT8B	1.08272	2.11802	0.215356	8.22689	0.0303728	0.281278	1.51751
ZNF638	0.16511	1.12125	5.24076	7.72395	0.0340129	0.299838	1.46836
SLC25A40	-0.501122	0.706557	3.94888	40.3477	0.000889904	0.0384225	3.05066
TIMM21	-0.0151509	0.989553	4.60207	0.0367341	0.854687	1	0.0681929
ADD2	-1.10639	0.464456	-2.23001	0.633336	0.458153	0.958392	0.33899
FGF4	0	1	-3.75015	0	1	1	0
RASAL2	3.88477	14.7717	-3.33549	2.50673	0.178314	0.680486	0.748814
VPS9D1	-0.575626	0.670995	-0.704827	0.0998284	0.764449	1	0.116652
ZNF37A	0.298865	1.23018	3.7801	4.98839	0.0695338	0.444954	1.1578
MARK3	-0.0804759	0.945746	5.94703	1.77217	0.234144	0.742687	0.630517
SLC25A3	-0.0801775	0.945941	7.13356	1.65435	0.248398	0.755849	0.604851
FNDC3B	0.364576	1.2875	2.48504	7.30958	0.0374741	0.316835	1.42627
FOSL2	-0.516401	0.699114	-3.11917	0.118183	0.743404	1	0.128775
CACNG5	-0.429851	0.742338	-3.2809	0.108611	0.766703	1	0.115373
CACNG4	0	1	-3.75015	0	1	1	0
FRYL	-1.86804	0.273946	-1.25748	0.967249	0.366108	0.880824	0.436391
TMEM131	0.0868276	1.06203	4.34855	0.826677	0.400239	0.912707	0.39768
FSCN1	-0.183457	0.880591	-0.274777	0.105004	0.757526	1	0.120603
ACTB	-0.0578428	0.9607	10.7402	2.10701	0.199625	0.706189	0.699786
MOCOS	0.018723	1.01306	2.39751	0.0171217	0.900413	1	0.0455582
PLD1	0	1	-3.75015	0	1	1	0
ATP12A	0.280271	1.21442	-3.37241	0.0306255	0.867161	1	0.0619005
WDR62	-0.0339417	0.976748	3.11551	0.011985	0.916756	1	0.0377463
DLG1	-0.0550734	0.962545	4.69576	0.380937	0.561056	1	0.250994
RAB7A	0.0148947	1.01038	7.33434	0.102509	0.760309	1	0.11901
BCAP29	-0.333026	0.79387	3.85998	19.4518	0.00517241	0.105155	2.28631
SEC31B	0.632028	1.54974	4.53079	103.894	7.39845e-05	0.0120269	4.13086
SART3	-0.0589043	0.959993	5.46665	1.25039	0.308612	0.820403	0.510587
ARHGAP15	-0.174571	0.886031	6.15448	3.92428	0.0976903	0.530263	1.01015
TUBA3D	0.66033	1.58044	-0.237825	2.86975	0.144087	0.626985	0.841375
PAX2	-1.20129	0.434885	-3.42944	0.552252	0.509266	1	0.293055
EXOSC7	-0.235274	0.849523	6.13179	5.93915	0.0530495	0.38297	1.27532
KIFAP3	-0.405009	0.755232	3.94841	12.7769	0.0129042	0.175975	1.88927
MKRN2	0.0966339	1.06928	5.09002	3.17974	0.127706	0.602052	0.893789
MCM6	-0.485039	0.714478	6.85105	195.102	1.31732e-05	0.00725469	4.88031
REXO2	-0.00148678	0.99897	7.20999	0.00114041	0.974218	1	0.0113439
RBM7	0.048726	1.03435	4.66993	0.485333	0.513553	1	0.289415
RBMS2	-0.0345975	0.976304	0.761403	0.00674068	0.937387	1	0.0280809
BAZ2A	0.140678	1.10242	5.73	9.21518	0.024627	0.252013	1.60859
PTPN23	0.267252	1.20351	3.976	7.59798	0.0350172	0.304964	1.45572
MLH1	-0.434649	0.739874	6.1328	85.0391	0.000126887	0.0150839	3.89658
UNG	-0.727255	0.604052	4.89939	231.151	8.2359e-06	0.0069943	5.08429
FMO4	2.95375	7.74761	-0.888428	3.65541	0.107265	0.556429	0.969543
KLHL20	0.245777	1.18573	2.60428	1.22336	0.313419	0.826099	0.503875
RGS11	-7.51384e-06	0.999995	-3.75015	1.33371e-06	0.999159	1	0.000365247
SLC46A1	2.8456	7.18806	-3.06151	1.0639	0.352767	0.868007	0.452512
PLXNA2	-0.500025	0.707095	-2.61109	0.205868	0.666875	1	0.175956
SPAG5	-0.609061	0.655623	5.59847	180.027	1.64493e-05	0.00752347	4.78385
ANKRD13A	-0.143354	0.905412	6.37666	9.77076	0.0220341	0.235608	1.6569
TPD52	-0.0265286	0.98178	8.36807	0.368472	0.567336	1	0.246159
ACACB	0	1	-3.75015	0	1	1	0
TRAF4	0.02738	1.01916	5.64386	0.125459	0.735988	1	0.133129
PAG1	-0.209525	0.864822	3.73917	4.36074	0.0845153	0.493982	1.07306
GPATCH1	0.143965	1.10494	3.00448	0.692123	0.439075	0.943948	0.357462
ICAM3	-0.242465	0.8453	2.14052	1.41686	0.28137	0.788694	0.550723
NT5C2	0.0187905	1.01311	5.66738	0.150821	0.711915	1	0.147572
MCAM	-0.105948	0.929194	-0.379071	0.0290782	0.870521	1	0.0602209
GPC4	0.0192037	1.0134	-1.25773	0.0010097	0.97574	1	0.0106659
MBNL3	0.0386048	1.02712	1.56997	0.0260806	0.877305	1	0.0568496
CAMSAP3	-0.0727366	0.950833	3.5165	0.486749	0.512963	1	0.289914
RAP1GAP	-0.0322831	0.977872	-0.869719	0.00203179	0.965593	1	0.015206
XAB2	-0.0539327	0.963307	6.41715	1.25456	0.307882	0.820033	0.511615
ARHGEF1	-0.0209074	0.985613	6.61639	0.0798333	0.787555	1	0.103719
STXBP2	-0.130204	0.913702	5.86912	2.11419	0.198968	0.705198	0.701217
MAP2K7	-0.0755035	0.949011	5.83603	1.67373	0.245967	0.753128	0.609123
NMRK2	-2.95556	0.12891	-3.4073	1.55356	0.271495	0.779348	0.566239
DGKD	-0.136353	0.909816	6.0068	8.81709	0.0267465	0.264282	1.57273
CTTNBP2	0.575603	1.4903	-3.61167	0.0878349	0.777504	1	0.109297
ACTL6B	0.700277	1.62482	-1.39208	0.554635	0.486144	0.981564	0.313235
RARB	-0.46567	0.724135	-1.37712	0.262046	0.628038	1	0.202014
TOP2B	-0.112659	0.924882	6.93464	5.53431	0.0593294	0.40835	1.22673
TM9SF3	0.0929106	1.06652	6.23062	4.13894	0.0908794	0.510578	1.04153
NFKB2	-0.337778	0.791259	5.69111	46.7407	0.000611712	0.0320525	3.21345
UBE2T	-0.568512	0.674312	7.42494	105.375	7.12021e-05	0.0117877	4.14751
PPP1R12B	0.267152	1.20343	2.39901	1.99626	0.210168	0.717533	0.677433
DNAJC10	0.249683	1.18895	5.60207	26.851	0.00243237	0.0692378	2.61397
GTF3C1	0.050433	1.03558	4.98229	0.945833	0.370432	0.886024	0.431291
IL4R	0.171104	1.12592	6.52139	8.95984	0.0259589	0.260312	1.58571
USP33	-0.119442	0.920544	5.55307	3.30297	0.121919	0.589973	0.913928
PAK3	1.48907	2.80708	-2.52456	1.69722	0.243067	0.750219	0.614274
CAPN6	0	1	-3.75015	0	1	1	0
DCX	2.10245	4.29438	-3.48772	1.4767	0.272467	0.779645	0.564685
SNRPA	-0.316999	0.802738	7.4251	25.8766	0.0026576	0.0720187	2.57551
SPAG6	-0.749466	0.594824	-2.21859	0.517369	0.500527	0.994751	0.300572
EXOSC5	-0.322475	0.799697	7.25274	33.618	0.00140533	0.0506313	2.85222
DYNC1I2	-0.182363	0.881258	5.29798	10.269	0.0200152	0.224578	1.69864
APBB1IP	-0.23568	0.849284	6.69193	39.4431	0.000942381	0.0398592	3.02577
LRCH4	-0.13854	0.908438	4.81205	1.58274	0.257702	0.765278	0.588883
FAM76B	-0.247401	0.842413	4.20869	2.49998	0.1678	0.665034	0.775208
SIRT6	-0.0096587	0.993327	5.74896	0.0597784	0.815454	1	0.0886005
TYR	0	1	-3.75015	0	1	1	0
POLD3	-0.439293	0.737496	4.14459	44.6916	0.000686145	0.0339736	3.16358
ACTN2	0.754413	1.68695	-3.31232	0.279773	0.616907	1	0.20978
CAPZB	-0.0206748	0.985771	7.10965	0.157442	0.706027	1	0.151179
GPR137B	0.0360131	1.02528	2.16971	0.0423153	0.844207	1	0.0735511
NAALAD2	1.26207	2.3984	-1.3491	3.60782	0.109095	0.561356	0.962197
JADE1	-0.0933951	0.937314	4.92552	2.79856	0.148265	0.634283	0.828962
SLC25A43	-0.268294	0.830301	4.15753	13.5776	0.0113681	0.163087	1.94431
UBE2A	-0.126978	0.915747	5.96387	5.446	0.0608337	0.413709	1.21586
FGFR1	-0.870274	0.547043	-2.54943	0.255581	0.63222	1	0.199132
FKBP6	0	1	-3.75015	0	1	1	0
SMC1B	1.79954	3.4811	-3.23751	0.899409	0.381596	0.894847	0.418397
FBLN1	0.51871	1.43267	-0.1301	1.23878	0.310664	0.8222	0.50771
ITGA8	-3.37793	0.0961928	-1.95857	4.21467	0.088634	0.505847	1.0524
CST7	0.368748	1.29123	-0.616607	0.452885	0.527432	1	0.277834
MAP2	2.78955	6.91415	-2.01516	3.01026	0.136315	0.616582	0.865455
PIAS2	0.274028	1.20918	3.77381	10.7857	0.0181783	0.212356	1.74045
AMPH	0.0738805	1.05254	-2.80339	0.00450951	0.948765	1	0.0228412
ARAF	-0.0405135	0.972309	5.25271	0.291578	0.609749	1	0.214849
MCCC1	-0.229093	0.853171	5.61797	11.5465	0.0158676	0.196236	1.79949
LAMP3	0.411945	1.33048	-2.1424	0.0845983	0.781506	1	0.107068
FAP	-3.60219	0.0823444	-3.45996	3.29221	0.150241	0.637354	0.823212
NEBL	0.393812	1.31386	-2.25945	0.0929696	0.771318	1	0.112767
ACER3	-0.24712	0.842577	2.03712	0.959778	0.367183	0.881811	0.435117
UBE2K	0.151202	1.11049	6.30249	5.77818	0.0554317	0.392072	1.25624
PIK3C3	-0.114276	0.923846	2.27937	0.511888	0.502711	0.99601	0.298682
N4BP2	0.103518	1.07439	3.26374	0.728019	0.4281	0.933592	0.368455
TIGAR	0.108721	1.07827	1.91062	0.436405	0.534768	1	0.271835
TULP3	-0.195004	0.87357	2.93226	3.45138	0.115426	0.576277	0.937695
SYNJ2	1.44742e-08	1	-3.75015	1.16614e-10	0.999992	1	3.4139e-06
ADCY2	0	1	-3.75015	0	1	1	0
PPP2R5C	-0.293925	0.81568	7.33875	25.6055	0.00272524	0.0728125	2.5646
PMS2P1	-0.204488	0.867846	5.0416	6.94337	0.0409461	0.3327	1.38779
RBFOX1	-3.50473	0.0880988	-3.47396	1.99081	0.237157	0.745131	0.624963
GNB1	-0.281979	0.822462	8.28126	15.2676	0.00885307	0.142118	2.05291
HOXA9	0.573258	1.48788	-1.45709	0.758103	0.419262	0.927131	0.377515
EDN1	0	1	-3.75015	0	1	1	0
MLLT10	-0.111787	0.925441	4.39878	4.12807	0.0912082	0.511519	1.03997
ZCWPW1	-0.15576	0.897659	1.91371	0.16252	0.701608	1	0.153905
ADCYAP1R1	0	1	-3.61775	0	1	1	0
FGF20	-3.48251	0.0894663	-3.48483	1.88578	0.247613	0.755266	0.606227
P2RY10	-0.632648	0.644992	2.17504	15.6523	0.00838821	0.137352	2.07633
ITM2A	0	1	-3.75015	0	1	1	0
NRDC	-0.25306	0.839115	6.6787	42.1995	0.000794197	0.0365101	3.10007
VDAC3	-0.198803	0.871273	5.9637	12.3039	0.0139465	0.182827	1.85554
PCM1	-0.212879	0.862813	5.54669	8.33745	0.0296446	0.278651	1.52805
TNRC6C	-4.65813	0.0396062	-2.64981	8.46536	0.0362649	0.311222	1.44051
CBFA2T2	0.010626	1.00739	3.70404	0.0164755	0.902298	1	0.0446499
BRINP1	2.32197	5.00015	-3.63132	1.0095	0.376611	0.891353	0.424107
ITCH	-0.0262835	0.981947	4.95576	0.204306	0.668045	1	0.175194
PKD2L2	-1.0572	0.480563	-3.26868	0.266912	0.628935	1	0.201394
TP53INP2	0.236764	1.17835	4.3338	1.10525	0.340321	0.856453	0.468111
SDF4	0.012933	1.009	6.71066	0.0409487	0.846703	1	0.0722691
BPIFB2	3.09124	8.52228	-3.53434	1.52511	0.290042	0.80004	0.537539
TP73	-0.312387	0.805308	-2.5521	0.0391574	0.850041	1	0.0705602
TOLLIP	0.143521	1.1046	3.95397	4.95624	0.0702082	0.447711	1.15361
UBE2D4	-0.606021	0.657006	1.07005	1.30023	0.300046	0.810453	0.522812
CLUL1	-0.993976	0.502092	-2.00282	0.547127	0.488979	0.984195	0.31071
RUNX1T1	-0.0798068	0.946184	1.83556	0.136492	0.725199	1	0.139543
CDH17	-3.36516	0.0970476	-3.01172	1.50076	0.278743	0.786246	0.554797
THOC1	-0.0280845	0.980722	5.35635	0.239251	0.643092	1	0.191727
FKBP7	0	1	-3.57356	0	1	1	0
OSBPL6	0	1	-3.74919	0	1	1	0
SLC1A3	0.0396447	1.02786	0.837546	0.0213402	0.888911	1	0.0511416
XRCC5	-0.118934	0.920868	7.4908	8.91466	0.0262047	0.261611	1.58162
LXN	-0.189581	0.87686	3.17996	0.850258	0.394031	0.906955	0.404469
SP140	-0.11173	0.925477	3.73913	0.407971	0.54792	1	0.261283
MKNK1	-0.118993	0.92083	2.98703	0.815706	0.403184	0.915477	0.394497
TNS1	1.02378	2.03324	-3.27329	0.457517	0.525405	1	0.279506
REXO1	0.0825177	1.05886	4.37102	1.21197	0.315479	0.828455	0.501029
SAR1A	0.0516206	1.03643	4.33329	0.265156	0.626051	1	0.20339
CDC14A	-0.214295	0.861967	1.74892	1.28594	0.302464	0.813758	0.519326
RAPGEF3	4.04646	16.5236	-3.33585	2.24977	0.214249	0.723427	0.669082
CEACAM1	0.696947	1.62107	1.09938	3.77206	0.102957	0.545473	0.987343
SENP1	-0.000708196	0.999509	3.18075	2.04637e-05	0.996546	1	0.00150282
DUSP13	-2.76884	0.146722	-3.59191	1.34998	0.315252	0.828153	0.501342
CIC	0.256361	1.19446	2.47021	0.470712	0.519994	1	0.284002
LIPE	-2.98504	0.126303	-3.51444	1.77904	0.243627	0.751431	0.613275
FDFT1	0.0347333	1.02437	8.31304	0.751389	0.421207	0.927826	0.375505
PAFAH1B3	-0.544215	0.685764	6.0156	32.4061	0.00153882	0.0535809	2.81281
OPHN1	-5.66846	0.0196618	-2.76326	3.70033	0.133142	0.611316	0.875685
AFM	0	1	-3.75015	0	1	1	0
KIF22	-0.578985	0.669435	6.48762	68.7356	0.000223684	0.0191986	3.65037
SCGN	-2.67507	0.156575	-3.60076	1.33547	0.317507	0.830652	0.498246
CARMIL1	0.120439	1.08707	2.47314	0.401742	0.55089	1	0.258935
PGM1	-0.502826	0.705723	5.65044	79.6851	0.000150997	0.0161455	3.82103
DDX1	-0.0441292	0.969875	7.22784	0.23349	0.64704	1	0.189069
DNM2	0.0489787	1.03453	7.00172	1.82213	0.228463	0.736913	0.641184
EPB41L2	-0.333818	0.793434	-1.10902	0.321365	0.592507	1	0.227307
RIMS1	1.12629	2.18296	-3.06525	0.567033	0.481529	0.976886	0.317377
MOXD1	1.14686	2.21431	-1.97378	0.821888	0.40152	0.913885	0.396293
STX7	0.185764	1.13742	7.11783	12.4393	0.0136368	0.180941	1.86529
RABL2B	0.245992	1.18591	2.24576	2.49785	0.167952	0.665138	0.774814
KEAP1	-0.164391	0.892305	6.08904	12.8618	0.0127285	0.174798	1.89522
DDX43	0	1	-3.75015	0	1	1	0
PTPRH	0.850435	1.80304	-2.6843	0.216627	0.658963	1	0.181139
DCT	0.0345533	1.02424	3.59926	0.120245	0.741276	1	0.13002
SLC35C2	0.135983	1.09884	1.93991	0.365232	0.568994	1	0.244893
CRYBG3	-0.00220938	0.99847	1.05625	2.58058e-05	0.996193	1	0.00165673
EPHA6	2.34121	5.06727	-3.61237	1.4661	0.274012	0.780726	0.56223
SCTR	-0.101181	0.932269	-2.22143	0.00346123	0.955104	1	0.0199491
RFX3	-0.553472	0.681378	-1.10564	0.716911	0.431444	0.936018	0.365075
RIF1	-0.0239159	0.983559	2.31687	0.0124972	0.914842	1	0.0386541
RAB21	0.0953531	1.06833	2.51943	0.581766	0.476149	0.971928	0.322257
SLC4A4	0	1	-3.75015	0	1	1	0
SMARCA2	-0.21052	0.864226	5.71029	13.0995	0.0122533	0.170354	1.91175
RDH8	0.840747	1.79098	-2.9672	0.181877	0.685482	1	0.164004
SESN1	0.00142563	1.00099	4.3798	0.000390519	0.984911	1	0.00660317
MID2	-1.00472	0.498366	-3.21284	0.716837	0.431467	0.936018	0.365053
DNAAF6	-2.41323	0.187735	-2.30425	1.53148	0.264685	0.773153	0.57727
COL5A3	0.601043	1.51681	-3.66249	0.116509	0.767933	1	0.114677
SRCAP	-0.0116437	0.991962	4.40912	0.0162762	0.902887	1	0.0443665
PUM3	0.0506944	1.03576	5.08699	0.476361	0.517318	1	0.286242
CPB2	-0.126373	0.916132	-0.671778	0.0579767	0.818193	1	0.0871442
CHRNA3	-0.278149	0.824648	-1.70163	0.129576	0.731901	1	0.135548
KCNN2	4.26018	19.1621	-3.22552	2.81896	0.158135	0.649545	0.800971
CNOT4	0.011017	1.00767	4.0477	0.0132289	0.912397	1	0.0398163
PSEN1	0.0782055	1.0557	3.66863	0.533733	0.494114	0.988422	0.306173
CPOX	-0.0573972	0.960996	2.21554	0.0717118	0.798336	1	0.0978144
CLDND1	-0.0181228	0.987517	5.43761	0.0976069	0.765892	1	0.115833
MOK	0.0866432	1.0619	2.95155	0.104786	0.757767	1	0.120464
HSP90AA1	-0.0549685	0.962615	8.6752	1.23181	0.311903	0.824117	0.50598
RBL1	-0.250956	0.840339	4.50772	9.86181	0.0216451	0.233177	1.66464
DLGAP4	0.0631784	1.04476	3.46681	0.350843	0.57648	1	0.239216
IGSF9B	-0.0253567	0.982578	2.54709	0.0276227	0.873767	1	0.0586043
CFHR2	0	1	-3.75015	0	1	1	0
CROCCP3	0.122396	1.08854	-0.35672	0.0976284	0.765867	1	0.115847
NDC80	-0.614521	0.653147	6.12812	82.874	0.000135961	0.0156129	3.86659
AP4E1	-0.00236969	0.998359	3.33549	0.000563927	0.981868	1	0.00794691
RSBN1	-0.0362488	0.975187	2.91328	0.124503	0.736948	1	0.132563
MAGI3	0.663871	1.58433	-1.75471	0.19127	0.678028	1	0.168752
CXCL2	0	1	-3.2811	0	1	1	0
AFP	-1.44223	0.367999	-2.69714	0.482807	0.514607	1	0.288524
COL4A4	-3.62516	0.0810437	-2.19002	1.52128	0.27589	0.782601	0.559264
TCF7	0.224744	1.16857	4.60561	13.0237	0.0124022	0.171804	1.9065
OSTM1	0.396126	1.31597	2.59681	4.91196	0.0711516	0.450709	1.14782
CDH7	0.576031	1.49074	-3.15209	0.172817	0.692895	1	0.159332
IMPG2	0.0226868	1.01585	-2.95355	0.000423963	0.984278	1	0.00688227
PCNP	-0.00209738	0.998547	8.03877	0.00204988	0.96544	1	0.0152747
EXD2	0.0389143	1.02734	3.44521	0.174729	0.691312	1	0.160326
ARG2	-0.736319	0.600269	-1.20325	1.54192	0.26324	0.771696	0.579647
MEF2C	-0.664612	0.630858	-0.505677	1.60965	0.254146	0.761991	0.594918
PTPRC	-0.148237	0.902352	5.29497	1.43506	0.278616	0.786246	0.554994
CACNA1S	-4.13998e-05	0.999971	-3.75015	4.56498e-06	0.998445	1	0.000675975
PKP1	-0.826158	0.564029	-3.38908	0.184445	0.683422	1	0.165311
UBA5	0.226915	1.17033	4.5391	11.6685	0.0155347	0.194201	1.8087
STK17B	-0.111393	0.925694	6.40037	5.20915	0.0651367	0.429173	1.18617
CDC14B	-1.25582	0.418754	-3.29772	0.390187	0.561448	1	0.25069
ZNF510	0.182652	1.13497	2.47263	0.829937	0.399372	0.912458	0.398623
LRP2	-2.60795	0.164033	-3.60847	1.28599	0.325408	0.840589	0.487572
ZNF506	0.238198	1.17952	3.95134	4.1721	0.0898866	0.508621	1.0463
JMJD4	0.0675056	1.0479	4.37742	0.722621	0.429719	0.934621	0.366815
DUSP12	0.140633	1.10239	3.80424	0.61471	0.464509	0.962732	0.333006
AACS	0.152416	1.11143	5.43466	4.33748	0.0851532	0.49619	1.0698
DELE1	-0.388679	0.763828	2.22732	4.17152	0.089904	0.508621	1.04622
SLC13A1	-2.572	0.168171	-3.49183	1.68579	0.254586	0.762391	0.594165
CADPS2	2.70679	6.52867	-2.62019	4.37456	0.0841395	0.493266	1.075
PCDHB4	-1.59978	0.329926	-3.6374	0.726877	0.43544	0.939952	0.361072
PCDHA6	0	1	-3.75015	0	1	1	0
PCDHGA2	2.20851	4.62196	-2.83816	2.49619	0.168071	0.665138	0.774507
HSPB11	-0.291866	0.816845	6.39247	3.83326	0.106049	0.554062	0.974493
PHLPP1	-0.301718	0.811286	3.28279	11.8079	0.0151661	0.191869	1.81913
ATP8B1	-2.95535	0.128929	-3.04845	3.46851	0.125716	0.597281	0.90061
IL12RB2	1.21301	2.31822	-2.44708	0.64684	0.453642	0.955021	0.343287
SMARCD3	-0.218837	0.859258	3.68707	5.00053	0.0692817	0.444289	1.15938
WDR70	0.0320872	1.02249	4.1133	0.125643	0.735803	1	0.133238
FYB1	0.247826	1.18742	-2.45031	0.0139313	0.910113	1	0.0409045
MPP4	0	1	-3.75015	0	1	1	0
STRADB	-0.102979	0.931108	2.89346	0.742708	0.423745	0.929126	0.372896
BZW1	0.0657313	1.04662	6.29899	2.62103	0.159463	0.652392	0.797341
PGR	1.33891	2.5296	-3.70353	0.476313	0.531259	1	0.274694
C1QTNF3	0	1	-3.75015	0	1	1	0
ME2	-0.156015	0.897501	4.6065	7.70109	0.0341922	0.30074	1.46607
C5orf22	0.0188703	1.01317	3.00934	0.0224466	0.886092	1	0.052521
CCNT2	0.0714509	1.05077	3.45143	0.369485	0.56682	1	0.246555
FAM135A	0.00640956	1.00445	2.38647	0.00191205	0.966621	1	0.0147436
COL19A1	1.84869	3.60173	-3.52661	1.18	0.347775	0.863518	0.458701
EPB41L3	0.995401	1.99363	-1.93803	0.55949	0.484327	0.979534	0.314861
COBLL1	-0.10029	0.932845	3.60149	1.36568	0.289341	0.79933	0.538591
DLG3	0.628433	1.54588	-2.36635	0.11002	0.752039	1	0.123759
KCNK2	-2.93612	0.130659	-3.45818	1.76916	0.244753	0.752838	0.611273
SERTAD4	0.0058745	1.00408	-1.93843	5.85487e-05	0.994157	1	0.00254503
TRAF5	0.509841	1.42389	5.331	28.9058	0.00203551	0.0628233	2.69133
MRPL22	-0.238804	0.847448	4.5803	11.6395	0.0156129	0.194247	1.80652
GEMIN5	0.0121998	1.00849	3.93923	0.035643	0.874606	1	0.0581877
OPRK1	-1.19427	0.437009	-3.43836	0.515302	0.501348	0.995265	0.29986
NFE2L1	0.0108083	1.00752	6.18224	0.0496265	0.831523	1	0.0801258
SEMA5B	0.20497	1.15266	-2.96429	0.0333853	0.861379	1	0.0648058
GSK3B	-0.0450326	0.969268	3.71154	0.1258	0.735647	1	0.133331
ITGB5	-1.01088	0.496244	-1.23901	1.35269	0.291418	0.801295	0.535484
ERC1	-0.0905939	0.939136	3.43389	0.313108	0.597174	1	0.223899
XPO1	-0.152369	0.899772	7.19395	3.43328	0.116192	0.577123	0.934824
LINC01587	0.278211	1.21269	-0.564764	0.10039	0.762704	1	0.117644
RNF13	0.0107071	1.00745	5.13394	0.0343057	0.859506	1	0.0657511
TRPM3	-0.626797	0.647612	-0.569877	1.47192	0.273163	0.77995	0.563578
PALB2	-0.260184	0.834982	3.1468	2.15074	0.195672	0.701307	0.708471
DOP1A	-0.125344	0.916786	0.5979	0.0439069	0.841353	1	0.0750218
LYRM2	-0.0517156	0.964788	3.99224	0.363911	0.569672	1	0.244375
BCKDHB	-0.176316	0.88496	5.40313	2.79786	0.148307	0.63434	0.82884
KAT6A	0.0340394	1.02387	4.43952	0.135132	0.726501	1	0.138764
TUT7	0.12605	1.0913	3.93824	1.67354	0.245991	0.753128	0.609081
ULK2	0.369667	1.29205	-2.15546	0.166532	0.698176	1	0.156035
GRHL2	2.69779	6.48806	-3.22732	1.06245	0.353066	0.868504	0.452144
TNPO1	-0.0593025	0.959728	5.96677	0.752171	0.420979	0.927826	0.375739
PLOD1	0.214798	1.16054	5.43166	21.9999	0.00389678	0.0894171	2.40929
P2RX5	-0.227843	0.85391	4.75192	8.30008	0.0298881	0.279269	1.5245
ITGAE	0	1	-3.75015	0	1	1	0
DIS3	0.102966	1.07398	6.00829	5.523	0.0595191	0.408995	1.22534
PIBF1	-0.0738977	0.950068	4.19319	0.29752	0.606218	1	0.217371
TDRD3	-0.0288127	0.980227	3.49987	0.0703547	0.800201	1	0.0968009
NUFIP1	-0.130294	0.913645	3.04456	0.834046	0.398282	0.911203	0.399809
PDS5B	-0.546174	0.684834	2.92324	17.6113	0.00647008	0.11853	2.18909
OXCT1	-0.262981	0.833364	5.46265	20.221	0.00473418	0.0998842	2.32476
RRAGB	0.803601	1.74545	0.17615	4.48208	0.0812929	0.485623	1.08995
EPYC	0	1	-3.75015	0	1	1	0
CYLD	-0.220139	0.858483	2.55786	2.62364	0.159289	0.652344	0.797813
SLC27A5	0.152909	1.11181	3.48137	1.77432	0.233896	0.742684	0.630978
ZNF324	0.0502391	1.03544	3.04032	0.22052	0.65616	1	0.18299
ZNF671	0.00744063	1.00517	1.99539	0.00176661	0.967915	1	0.0141628
ZNF416	0.0571565	1.04041	2.51789	0.134336	0.727267	1	0.138306
ZNF586	0.287099	1.22018	3.99682	9.36297	0.0238984	0.246615	1.62163
ZNF446	-0.0637214	0.956793	3.24531	0.453437	0.527189	1	0.278033
ZNF264	-0.000108462	0.999925	-3.12742	6.47801e-06	0.998102	1	0.000825281
RPS5	-0.203373	0.868518	11.3934	5.51803	0.0596028	0.409405	1.22473
FAT1	-0.775763	0.58408	-2.74473	0.29622	0.606987	1	0.216821
YTHDC1	0.00385485	1.00268	5.38568	0.0051972	0.945005	1	0.024566
CHMP2B	0.0459535	1.03237	4.95883	0.22735	0.651317	1	0.186207
SMAP2	-0.012024	0.9917	5.98365	0.0625131	0.81138	1	0.0907759
PPIE	-0.157794	0.896394	5.40873	1.22565	0.314325	0.827364	0.502621
ZMPSTE24	0.273086	1.20839	5.29606	26.2205	0.00257498	0.0707451	2.58923
STARD7	-0.013376	0.990771	6.9805	0.11714	0.744488	1	0.128142
NOA1	-0.137803	0.908902	6.16789	8.08593	0.0313372	0.287029	1.50394
REST	-0.000967298	0.99933	3.50368	5.94345e-05	0.994113	1	0.00256427
HAL	0.401926	1.32127	-0.165618	0.901204	0.381154	0.894541	0.4189
SSH1	-0.0972908	0.934787	1.72869	0.115449	0.746258	1	0.127111
GSTP1	-0.247852	0.842149	10.7735	24.0695	0.00315626	0.0790824	2.50083
APLP2	-0.128419	0.914834	6.90117	9.34342	0.023993	0.247119	1.61991
FAM234B	0.0798788	1.05693	3.79983	1.09139	0.338651	0.855024	0.470248
SLCO1A2	0.041335	1.02907	2.4052	0.105091	0.75743	1	0.120658
WBP11	-0.147358	0.902902	5.88444	10.0279	0.020959	0.229258	1.67863
EIF3I	0.327071	1.25446	-0.161833	0.648948	0.452945	0.954514	0.343955
NKAIN1	-0.313975	0.804422	-2.01733	0.0957647	0.76803	1	0.114622
COL16A1	0	1	-3.75015	0	1	1	0
TXLNA	0.0581204	1.04111	4.96173	0.538268	0.492365	0.986828	0.307713
APOB	0	1	-3.70754	0	1	1	0
NCOA1	0.0118665	1.00826	3.01931	0.00726745	0.934994	1	0.0291913
AGBL5	-0.279556	0.823845	4.63417	26.6807	0.0024698	0.0697152	2.60734
EFR3B	-0.0750469	0.949311	1.16691	0.0994478	0.763777	1	0.117033
KIF3C	1.5427	2.9134	-2.60237	0.855193	0.392753	0.905849	0.405881
RAB10	0.0604673	1.0428	6.69607	1.91612	0.21831	0.725907	0.660926
GCKR	-3.87207	0.0682952	-3.39522	2.30178	0.210081	0.717391	0.677613
HADHA	-0.0827059	0.944285	7.47178	3.65104	0.107431	0.556863	0.96887
MAPRE3	5.05641	33.2759	-2.42758	2.47803	0.18036	0.682418	0.743861
CAD	-0.142251	0.906104	5.71565	8.45648	0.0288869	0.274863	1.5393
CD59	-0.18767	0.878022	-1.81909	0.0600273	0.815079	1	0.0888002
CD82	-0.464093	0.724927	1.32553	1.69926	0.242817	0.749868	0.61472
BCORL1	0.0756809	1.05386	1.41801	0.0774124	0.790703	1	0.101987
ATRX	-0.0935928	0.937186	2.53186	0.0576235	0.81896	1	0.0867371
AK6	0.0443553	1.03122	6.09971	0.425247	0.539852	1	0.267725
FCN1	0.0249887	1.01747	-0.234881	0.00381654	0.95286	1	0.0209711
MYNN	-0.12285	0.918371	3.71305	2.92026	0.141222	0.623859	0.850096
MECOM	-0.135647	0.910262	-2.67941	0.010716	0.921116	1	0.0356856
SCAMP1	0.0338252	1.02372	5.10207	0.334722	0.585125	1	0.232751
PREP	-0.141658	0.906477	2.48374	0.985264	0.361363	0.876371	0.442057
HACE1	-0.0062924	0.995648	2.56878	0.00102698	0.975533	1	0.0107579
SEH1L	-0.0466273	0.968197	5.24816	0.404851	0.549404	1	0.260108
WDR47	0.0853602	1.06095	2.00352	0.0986901	0.764645	1	0.11654
WDFY1	0.186308	1.13785	5.39338	11.0969	0.017181	0.205236	1.76495
OVGP1	0.0266584	1.01865	0.0823986	0.00545415	0.943664	1	0.0251824
SLC25A24	-0.273005	0.827594	-0.384121	0.471265	0.519481	1	0.28443
MAP3K4	-0.289236	0.818336	3.9067	14.5682	0.00979189	0.150268	2.00913
PILRA	0.685808	1.6086	0.318	3.27121	0.123374	0.592502	0.908775
IGSF9	0.0948001	1.06792	-2.07591	0.0072629	0.935014	1	0.0291819
ABCB1	1.06242	2.08843	-2.47857	0.694718	0.438265	0.942958	0.358263
ZNF213	-0.0614274	0.958315	2.65644	0.233813	0.646818	1	0.189218
AKR1B1	-0.30785	0.807845	7.17449	34.5182	0.00131615	0.0483872	2.8807
CPNE3	-0.0806066	0.94566	2.36289	0.188318	0.680347	1	0.16727
RRN3	0.16094	1.11802	4.74551	8.00379	0.0319184	0.290006	1.49596
CTTN	0.515491	1.42948	4.38327	54.9705	0.000402194	0.025477	3.39556
WNT11	-4.71912	0.0379669	-3.03937	3.45279	0.12638	0.598728	0.898323
MTIF2	-0.0408642	0.972073	5.75742	0.407055	0.548355	1	0.260938
DDHD2	-0.0570127	0.961252	4.12056	0.577186	0.47781	0.973634	0.320745
TTC39A	0.254969	1.19331	-2.19425	0.019862	0.892797	1	0.0492473
EPS15	-0.00372703	0.99742	5.29325	0.00109822	0.974699	1	0.0111294
ORC1	-0.762848	0.589332	4.74723	91.168	0.00010526	0.0142736	3.97774
MGST2	5.36113	41.1018	-2.37081	2.57674	0.173468	0.673896	0.760782
CHERP	0.111366	1.08025	5.41217	2.64853	0.157651	0.649186	0.802304
ATG16L1	0.249359	1.18868	3.50651	4.25665	0.0874223	0.502238	1.05838
USP40	1.00791	2.01099	-1.46572	0.964402	0.366116	0.880824	0.436381
POMGNT1	0.167471	1.12309	4.27685	5.37471	0.0620867	0.419482	1.207
RAD54L	-0.435802	0.739283	4.91137	79.7082	0.00015088	0.0161455	3.82137
MAST2	-0.635338	0.64379	5.05805	112.424	5.97349e-05	0.0108915	4.22377
DNAJA1	0.497351	1.41162	7.18227	200.821	1.21616e-05	0.00725469	4.91501
B4GALT1	0.130717	1.09484	5.11421	5.48759	0.0601188	0.410768	1.22099
CHMP5	0.0749119	1.0533	6.91415	0.77624	0.414083	0.922322	0.382912
NFX1	0.0648931	1.04601	4.99293	1.24508	0.309549	0.821313	0.509271
AQP6	-0.611958	0.654308	-2.77772	0.14935	0.713244	1	0.146762
DIMT1	-0.135786	0.910174	5.37091	2.60529	0.160513	0.654205	0.794489
IPO11	-0.014788	0.989802	4.20719	0.0363574	0.855423	1	0.0678189
FOLH1	-3.20451	0.108479	-3.52949	2.75439	0.178727	0.680486	0.74781
EIF2AK1	-0.130904	0.913259	6.13227	6.74012	0.0430649	0.342413	1.36588
NME8	0	1	-3.64409	0	1	1	0
EPDR1	-0.0745587	0.949633	-2.0021	0.00686888	0.936796	1	0.0283548
SNX10	-0.152157	0.899904	3.79873	2.11443	0.198945	0.705198	0.701266
SEPHS1	-0.50872	0.702846	6.09892	144.46	3.01346e-05	0.00865087	4.52094
MRPL28	0.00281994	1.00196	5.9384	0.00202056	0.965688	1	0.0151632
HBQ1	1.11066	2.15944	-0.307663	1.27532	0.304282	0.816466	0.516724
ITPKC	0.204711	1.15246	2.38791	1.41776	0.281233	0.78866	0.550933
CEACAM6	0	1	-3.50118	0	1	1	0
FAT2	-0.0803445	0.945832	-3.02774	0.00517109	0.945558	1	0.0243117
RBM22	-0.00973918	0.993272	5.71252	0.0397141	0.848995	1	0.0710948
TMED2	0.0707057	1.05023	7.78309	3.63668	0.10798	0.558206	0.966657
ERO1B	-0.205165	0.86744	4.33856	10.099	0.0206745	0.227715	1.68456
ZFAND6	0.083837	1.05983	6.3782	2.03267	0.206614	0.714221	0.68484
HSD17B2	0.353422	1.27759	-2.92259	0.0307086	0.868236	1	0.0613622
TXLNG	0.0285396	1.01998	5.9971	0.472759	0.518845	1	0.284962
PPEF1	-4.4486	0.045797	-3.1928	4.72528	0.0856262	0.496892	1.06739
LAT2	-0.369355	0.774128	4.60073	9.99762	0.021082	0.229858	1.67609
HUWE1	-0.110433	0.92631	1.09613	0.150994	0.71176	1	0.147667
ZW10	-0.00305447	0.997885	4.11873	0.00120786	0.973467	1	0.0116788
ALG9	0.057645	1.04077	2.11563	0.108041	0.754186	1	0.122521
MYBPC2	-0.146558	0.903403	-0.513167	0.104187	0.758433	1	0.120083
NOX4	0.221418	1.16588	-2.24375	0.0492911	0.832082	1	0.0798338
ACOX3	-0.178957	0.883342	-0.485217	0.00779416	0.933201	1	0.0300248
MTMR2	-0.132601	0.912185	3.27029	1.64051	0.250158	0.757462	0.601786
PPP1R15A	0.0358617	1.02517	4.30308	0.337272	0.583738	1	0.233782
HSD17B14	-0.335262	0.79264	1.83164	1.92579	0.217304	0.725288	0.662932
TRIP6	-0.0770094	0.948021	5.63536	1.11934	0.333047	0.848709	0.477495
ACHE	0.847124	1.79891	-3.41959	0.241278	0.645496	1	0.190106
FTL	-0.196362	0.872748	9.86756	10.9105	0.0177691	0.209389	1.75033
SRRT	0.202776	1.15091	6.71845	12.9797	0.0124896	0.172395	1.90345
BAX	0.147664	1.10777	6.70974	2.00905	0.208909	0.716147	0.680042
NLK	-0.0471383	0.967854	4.60102	0.242101	0.641161	1	0.193033
PIGS	0.00465126	1.00323	5.02777	0.00758692	0.933584	1	0.0298464
ADAMTS2	0.249565	1.18885	-1.70071	0.116862	0.744777	1	0.127974
TMPRSS11E	0	1	-3.75015	0	1	1	0
ATXN7L3	0.0512486	1.03616	5.23697	1.41713	0.281328	0.78866	0.550787
PGS1	-0.00120357	0.999166	3.33709	4.71375e-05	0.994757	1	0.0022829
PSMC5	-0.127506	0.915413	6.43036	6.77058	0.0427379	0.341158	1.36919
UIMC1	-1.14057	0.453579	3.57727	8.43536	0.0377181	0.317772	1.42345
CETP	0.750639	1.68254	0.263397	5.25149	0.0643374	0.426877	1.19154
MMP2	0.0902829	1.06458	-3.35431	0.00251194	0.961746	1	0.0169395
MT3	-2.05887	0.240004	-1.27475	0.723133	0.433945	0.938809	0.362565
LPCAT2	-1.73106	0.30123	-3.68454	0.694011	0.455588	0.956066	0.341427
GNAO1	-0.423062	0.74584	-2.59832	0.096034	0.767716	1	0.1148
OGFOD1	0.246689	1.18648	4.66523	11.4729	0.0160729	0.197688	1.79391
SH3BP2	0.316616	1.24541	2.69052	6.44291	0.0464425	0.354126	1.33308
NOP14	0.0636474	1.0451	5.82458	1.50577	0.268295	0.776235	0.571387
ADD1	0.138928	1.10109	5.25325	7.06026	0.0397918	0.328072	1.40021
L2HGDH	-0.0548367	0.962703	1.67154	0.0473932	0.835286	1	0.0781648
TXNDC16	0.300662	1.23171	5.51338	32.5518	0.00152189	0.053233	2.81762
RTRAF	-0.0130934	0.990965	4.807	0.0584724	0.817435	1	0.0875467
NID2	-0.237759	0.848062	-2.40887	0.0685995	0.802642	1	0.095478
GMCL1	-0.0461368	0.968526	5.11475	0.939823	0.371847	0.886384	0.429635
SF3B2	0.0177601	1.01239	7.1285	0.230487	0.649123	1	0.187673
KLHL42	-0.0691641	0.95319	2.70471	0.197278	0.673377	1	0.171742
GNAS	-0.22261	0.857013	8.69246	19.1978	0.00532916	0.106131	2.27334
DNM1L	-0.0256827	0.982356	5.61925	0.33027	0.587562	1	0.230946
PTHLH	3.5916	12.0553	-3.33961	3.2895	0.133591	0.611738	0.874224
PHACTR3	0	1	-3.65881	0	1	1	0
ERGIC2	0.232546	1.17491	4.2733	9.641	0.0226051	0.239334	1.64579
TFAP2C	0.966946	1.9547	-1.76905	1.25082	0.308539	0.820403	0.510691
AURKA	-0.72917	0.603251	6.17198	240.837	7.34882e-06	0.0069943	5.13378
CASS4	-1.25728	0.418332	-1.77967	0.895518	0.382556	0.89554	0.417305
PIR	0.763495	1.6976	-1.28381	0.61017	0.466082	0.963418	0.331538
AAMDC	-0.0980591	0.934289	4.53551	0.171056	0.6967	1	0.156954
RFX2	-0.574619	0.671463	2.72399	4.94607	0.0704232	0.448729	1.15228
METTL2A	0.108035	1.07776	1.93209	0.450267	0.528584	1	0.276886
SULT2B1	2.9016	7.47256	-2.3801	3.37285	0.1188	0.58282	0.925185
ALG6	-0.466791	0.723572	3.35391	15.8593	0.00815168	0.135145	2.08875
CNOT3	0.0935698	1.06701	4.48685	0.16109	0.704947	1	0.151843
GP6	0.75107	1.68304	-0.903061	1.25674	0.307502	0.819678	0.512153
PTPN4	-0.0114577	0.99209	2.82662	0.00986989	0.924282	1	0.0341956
DDX18	0.0761473	1.0542	6.54943	1.49177	0.270292	0.778009	0.568167
KHSRP	-0.113597	0.924281	8.41501	6.21744	0.0492513	0.367654	1.30758
GNA11	-0.161735	0.89395	3.33348	3.35727	0.119485	0.583692	0.922685
ASAP3	0.13535	1.09836	5.62224	6.07816	0.051104	0.376574	1.29155
EDEM2	0.0324173	1.02272	5.12558	0.524671	0.503552	0.997098	0.297955
DNMT3B	-0.545128	0.685331	4.56758	75.874	0.000172078	0.0169392	3.76428
REM1	0	1	-3.75015	0	1	1	0
TPX2	-0.525161	0.694882	7.86381	129.408	4.07203e-05	0.00962439	4.39019
FER1L4	0.55561	1.46979	1.43682	7.80937	0.0333542	0.296757	1.47685
PDRG1	-0.132787	0.912068	5.84345	7.34625	0.0371489	0.315537	1.43005
EPB41L1	0.150732	1.11013	-1.15306	0.0301419	0.868201	1	0.0613797
SLC15A1	-0.220367	0.858347	-2.60297	0.0578902	0.818326	1	0.0870737
DOCK9	0.890023	1.85321	-0.150067	5.35012	0.062527	0.420964	1.20393
ANKRD10	0.838328	1.78798	6.30632	352.956	2.53263e-06	0.0069943	5.59643
TGDS	0.138812	1.101	5.91373	2.97066	0.138444	0.618446	0.858725
DOCK3	2.34927e-07	1	-3.75015	1.67071e-08	0.999906	1	4.08644e-05
C3orf18	-0.19639	0.872731	0.963411	0.155668	0.70759	1	0.150218
COQ9	-0.136573	0.909677	5.98942	5.07409	0.0677797	0.438723	1.1689
TMEM40	-0.397323	0.759266	-1.80399	0.117397	0.74422	1	0.128299
KIF9	0.0657979	1.04666	3.39909	0.545807	0.489481	0.984691	0.310264
ARHGAP28	-2.07807	0.236831	-3.65929	0.924038	0.395399	0.90838	0.402965
CRLS1	0.0454867	1.03203	4.8133	0.393797	0.554727	1	0.255921
DEFB127	0	1	-3.75015	0	1	1	0
PPP1R13B	-0.271167	0.828649	2.30429	3.03396	0.135063	0.614624	0.869464
ATRN	-0.0617569	0.958097	3.76276	0.817818	0.403966	0.915641	0.393656
SMOX	-3.70034	0.0769283	-2.37967	1.37487	0.297311	0.807786	0.526789
SIGLEC1	1.27455	2.41924	-3.23502	0.744855	0.423115	0.928552	0.373542
FKBP1A	0.170586	1.12552	9.33357	15.3201	0.0087876	0.141488	2.05613
NSFL1C	0.0664819	1.04716	6.82434	3.49241	0.113717	0.571762	0.944175
SLC4A11	-3.16908	0.111176	-3.19566	1.89452	0.231034	0.739677	0.636323
DNAAF9	-1.75922	0.295407	-3.511	0.841892	0.396215	0.908937	0.402069
ZNF343	-0.0387574	0.973493	4.46792	0.145603	0.716664	1	0.144685
EBF4	-0.284932	0.82078	-1.60397	0.0760429	0.792508	1	0.100996
CPXM1	1.18719	2.27708	-2.21657	0.78541	0.411507	0.920817	0.385623
MAVS	0.0189266	1.01321	5.42407	0.09378	0.770359	1	0.113307
LZTS3	-0.278518	0.824438	4.21615	19.8199	0.00495616	0.102642	2.30485
F11	0	1	-3.75015	0	1	1	0
XRN2	-0.0436276	0.970212	6.65988	0.846103	0.395114	0.907958	0.403278
KIZ	0.0991147	1.07112	5.27274	1.4839	0.271425	0.779348	0.566351
DYNLL1	0.181798	1.1343	8.08404	14.852	0.00939533	0.147026	2.02709
TESC	4.52278	22.9875	-3.19263	2.63772	0.186052	0.690023	0.730366
SNX5	-0.163561	0.892819	8.20742	12.8131	0.012829	0.175464	1.89181
RPL6	-0.0952215	0.936129	11.4974	3.02351	0.135613	0.615668	0.867698
SIRPG	0	1	-3.35268	0	1	1	0
MAPKAPK5	-0.120778	0.919692	4.13588	2.45857	0.170796	0.669325	0.767523
P2RX7	-1.02838	0.490262	-1.16347	0.587959	0.47392	0.969773	0.324295
ESF1	0.0159927	1.01115	5.38498	0.0577195	0.818588	1	0.0869347
RBBP9	-0.207316	0.866147	3.04599	5.08762	0.0675084	0.437386	1.17064
ANAPC5	-0.0798256	0.946172	6.89887	3.89606	0.0986379	0.532455	1.00596
SLC23A2	0.199551	1.14834	3.04734	4.17832	0.089702	0.508412	1.0472
SLC8B1	0.0421459	1.02964	4.24964	0.232909	0.647442	1	0.188799
TMEM230	0.00424161	1.00294	8.59097	0.0104311	0.922167	1	0.0351902
DZANK1	-1.00407	0.498593	0.688795	7.30372	0.0375264	0.316849	1.42566
KDM2B	1.64745	3.1328	-3.25082	1.41151	0.282188	0.789684	0.549462
CFAP61	-0.0262784	0.98195	-0.707452	0.00282113	0.959463	1	0.0179719
LHX5	0	1	-3.68506	0	1	1	0
TASP1	-0.24493	0.843857	3.35771	1.96289	0.213503	0.722522	0.670595
OAS1	0.00662478	1.0046	6.5411	0.00518062	0.945092	1	0.0245257
GCN1	0.310868	1.24045	6.54428	29.6431	0.00191455	0.0608569	2.71793
RPLP0	-0.109515	0.9269	12.2572	3.02375	0.1356	0.615668	0.867739
PXN	-0.311778	0.805648	3.54735	4.28421	0.0866394	0.499672	1.06228
SIRT4	0.103279	1.07421	1.63466	0.236139	0.645217	1	0.190294
RPH3A	-0.822277	0.565549	-1.32745	1.73419	0.238604	0.746275	0.622322
KIF16B	0.116617	1.08419	2.17748	0.621131	0.4623	0.960884	0.335076
TRMT6	0.078768	1.05612	6.01497	3.52916	0.112216	0.568356	0.949946
CHGB	-0.291569	0.817013	-0.41695	0.318787	0.593955	1	0.226247
PEBP1	-0.0980641	0.934286	7.77509	2.50871	0.167178	0.664066	0.77682
TBX5	-1.7207	0.303401	-3.48203	0.891639	0.39129	0.904626	0.407501
BRAP	0.118859	1.08588	4.06306	3.34811	0.119891	0.584916	0.921213
ERP29	0.138904	1.10107	7.73617	4.38259	0.0839221	0.492302	1.07612
NOS1	-0.288332	0.818848	-1.73807	0.201989	0.66979	1	0.174062
FUS	-0.201408	0.869702	8.91825	30.8192	0.00174093	0.0575098	2.75922
IGBP1	-0.261022	0.834496	6.15767	12.2312	0.0141165	0.183849	1.85027
FXYD5	0.0382918	1.0269	7.21068	0.429826	0.537754	1	0.269416
ZNF302	0.182306	1.1347	5.21507	4.48238	0.0812852	0.485623	1.08999
GRAMD1A	0.0822241	1.05865	5.94038	0.434705	0.535957	1	0.27087
FXYD3	1.12764	2.18502	-2.53057	0.504094	0.505847	0.998339	0.295981
HEPH	0	1	-3.6617	0	1	1	0
CDIP1	-0.0224851	0.984535	-0.802829	0.000789302	0.97855	1	0.0094172
CMTM1	0.160972	1.11804	3.13491	1.98696	0.21109	0.718727	0.675533
KCNH4	-2.30097	0.202926	-1.70844	3.26807	0.12352	0.592776	0.908264
GANAB	0.0851744	1.06082	7.6424	5.76445	0.0556417	0.392752	1.2546
GMIP	0.189474	1.14035	5.36091	12.658	0.0131559	0.17745	1.88088
RBM41	-0.429676	0.742429	2.10799	0.899762	0.381902	0.894974	0.418048
BIRC5	-0.894818	0.537815	6.07401	395.021	1.84832e-06	0.0069943	5.73322
LAG3	-2.9562	0.128853	-3.56797	1.48496	0.295513	0.806067	0.529423
MLF2	-0.187791	0.877949	7.59825	10.2307	0.0201612	0.225042	1.69548
OTUB2	0.415583	1.33384	-0.534241	0.946607	0.370251	0.885746	0.431504
DDX24	-0.148746	0.902034	5.48269	10.7929	0.0181541	0.212246	1.74102
ZBTB25	-0.25007	0.840855	3.61358	1.90079	0.21992	0.727898	0.657735
NECAP1	0.168516	1.1239	5.24315	6.74064	0.0430593	0.342413	1.36593
ARHGAP4	0.052052	1.03674	6.71668	1.44727	0.276792	0.783596	0.557846
ANKRD24	0.778582	1.71544	-1.24683	1.93402	0.216453	0.724655	0.664637
DHX32	-4.72085	0.0379213	-2.52224	3.88495	0.109844	0.563072	0.959223
RCOR1	-0.238367	0.847705	4.47047	12.6795	0.0131101	0.177236	1.8824
GPATCH2L	0.194931	1.14467	4.53121	4.83838	0.0727584	0.456283	1.13812
LTBP4	0.148013	1.10804	5.25548	6.76023	0.0428487	0.341299	1.36806
BLVRB	-0.213822	0.86225	6.1795	2.83715	0.147416	0.633239	0.831457
SLC9A1	-0.164445	0.892272	2.90827	1.8426	0.226194	0.734607	0.645519
SPTLC1	0.0180788	1.01261	5.06145	0.0673132	0.804453	1	0.0944994
PAPOLA	0.0354211	1.02486	7.03309	0.860397	0.391412	0.904626	0.407366
CCNK	0.068535	1.04865	5.56505	1.74576	0.237232	0.745131	0.624827
PCBP4	-1.36962	0.386993	0.0390497	6.79167	0.0425136	0.340424	1.37147
RGS1	1.05666	2.08011	-0.933635	1.68165	0.244983	0.752918	0.610864
YPEL3	0.147869	1.10793	6.20038	2.21527	0.190044	0.692362	0.721146
MRPS33	-0.118109	0.921395	3.90568	1.17322	0.322647	0.837418	0.491272
NDUFB2	-0.191699	0.875574	7.59956	20.8509	0.00441203	0.0958517	2.35536
NUDC	-0.0765689	0.94831	7.27889	3.15105	0.129109	0.603603	0.889045
MAEA	-0.0482639	0.967099	5.69411	0.627896	0.459993	0.95948	0.337249
ICAM1	0.373764	1.29573	-0.699692	0.597339	0.470581	0.966043	0.327366
STRN4	-0.0797001	0.946254	6.12222	3.02725	0.135416	0.61529	0.868329
IRAK3	0.697277	1.62144	-2.67058	0.432906	0.536352	1	0.27055
LYZ	0.228256	1.17142	-1.98596	0.0257335	0.878116	1	0.0564483
SI	0	1	-3.75015	0	1	1	0
MUL1	-0.0303124	0.979208	4.61928	0.148349	0.714152	1	0.146209
TFAP4	-0.158909	0.895702	5.2757	13.3133	0.0118462	0.167278	1.92642
PDCD7	0.0468858	1.03303	4.25868	0.423887	0.540479	1	0.267221
SPG21	-0.0544251	0.962978	6.177	1.49314	0.270096	0.777766	0.568483
FETUB	0	1	-3.75015	0	1	1	0
DNAJB11	0.15765	1.11547	6.49131	5.7707	0.055546	0.392282	1.25535
P3H2	2.73248	6.64595	-2.93178	3.71237	0.105131	0.551829	0.97827
THPO	0	1	-3.28587	0	1	1	0
CHRD	0.312769	1.24209	-3.02361	0.0228449	0.885095	1	0.05301
FLT3LG	0.111888	1.08064	3.16225	0.410975	0.5465	1	0.26241
RAB11FIP3	-0.142244	0.906109	3.79673	1.2004	0.317592	0.830652	0.49813
GNPTG	-0.0578371	0.960703	4.36641	0.772036	0.415274	0.923022	0.381665
ZNF268	0.405447	1.3245	1.75675	3.85006	0.10021	0.537394	0.999089
GOLGA3	0.0057126	1.00397	3.96994	0.0029833	0.958315	1	0.0184916
PABPC4	-0.0508324	0.965379	7.08128	1.15229	0.326626	0.842195	0.485949
CD209	0.815379	1.75976	-3.09827	0.27917	0.617278	1	0.209519
CERS4	0.00778266	1.00541	5.54936	0.0100216	0.923705	1	0.0344669
MCOLN1	-0.00503537	0.996516	4.05035	0.00175321	0.968037	1	0.0141082
USP48	0.0630919	1.0447	5.00063	0.987637	0.360829	0.875626	0.442699
EFNB1	0.0385572	1.02709	1.80885	0.0333227	0.861507	1	0.0647412
PDPR	0.051071	1.03603	1.97927	0.0224572	0.886066	1	0.052534
AARS1	-0.11917	0.920717	7.58169	7.46319	0.0361372	0.310858	1.44205
GLG1	0.243976	1.18425	5.20835	16.7931	0.00719025	0.126982	2.14326
KIF4A	-0.718747	0.607625	4.17732	79.2215	0.000153368	0.0161666	3.81427
TNRC6A	0.928668	1.90352	2.90402	12.3917	0.0137446	0.181409	1.86187
PLEKHG2	-0.478513	0.717717	1.07976	0.181756	0.688283	1	0.162233
DLL3	0.171941	1.12657	-0.276451	0.154897	0.708273	1	0.149799
NAT14	0.21921	1.1641	5.52202	18.4717	0.00581433	0.111618	2.2355
PITPNM2	-0.482731	0.715622	2.2478	3.58124	0.110135	0.5632	0.958073
EXOC1	0.0954055	1.06837	4.52042	1.58353	0.257596	0.765278	0.58906
RBM27	0.171109	1.12592	3.23985	0.625913	0.460667	0.959904	0.336613
POU4F3	-0.849954	0.554803	-3.46881	0.178553	0.688176	1	0.162301
OSBPL8	-0.0830304	0.944073	4.79814	0.907482	0.379615	0.893079	0.420657
DTX2	-0.252693	0.839328	2.48516	0.926942	0.37491	0.889407	0.426074
NLRC4	0.166384	1.12224	-1.72745	0.0568371	0.819949	1	0.086213
PUS7	0.0579953	1.04102	3.96155	0.122069	0.739411	1	0.131114
LAMB4	0	1	-3.75015	0	1	1	0
NRCAM	-0.356264	0.781185	-2.44547	0.0881699	0.777094	1	0.109526
LAMB1	-0.333067	0.793847	-1.21374	0.270472	0.622688	1	0.205729
SLC26A4	3.35468	10.2296	-3.44004	3.19875	0.137864	0.617973	0.86055
SLC26A3	-0.094942	0.93631	-3.27748	0.00264305	0.960762	1	0.0173843
DLD	-0.0612294	0.958447	6.52361	1.49438	0.269919	0.777597	0.568767
WDR7	-0.163379	0.892931	2.67683	2.06151	0.203861	0.71093	0.690667
TXNL1	0.184185	1.13617	2.15634	1.1929	0.318975	0.832289	0.496244
IL5RA	-2.22929	0.213264	-2.54981	1.22717	0.312734	0.825019	0.504825
ABCC6	-0.196806	0.87248	-2.30702	0.01269	0.914191	1	0.0389632
[truncated: 24,987 more rows]

## Sheet: Host genes
GeneID	Genes	logFC	FC	logCPM	F	P Value	FDR	minus_log_pvalue
ENSG00000278189	RNA5-8SN1	-11.8035	0.000279771	3.64928	2.23249	0.23323	0.741572	0.632215
ENSG00000278233	RNA5-8SN2	-11.8034	0.00027979	3.64919	2.2325	0.23323	0.741572	0.632216
ENSG00000275215	RNA5-8SN3	-11.8033	0.000279802	3.64914	2.2325	0.23323	0.741572	0.632216
ENSG00000263540	MIR5582	-11.388	0.00037315	2.22565	8.74146	0.0607559	0.413597	1.21641
ENSG00000199038	MIR210	-11.3499	0.000383137	2.35938	6.73611	0.0818576	0.487059	1.08694
ENSG00000199024	MIR103A2	-10.894	0.000525523	2.23031	40.5979	0.00591826	0.112547	2.22781
ENSG00000284544	MIR330	-10.3942	0.000743075	1.79351	139.535	0.000117912	0.0147381	3.92844
ENSG00000199030	MIRLET7C	-10.0756	0.000926679	1.52638	2.62751	0.204745	0.71199	0.688787
ENSG00000265596	MIR3659	-10.0672	0.00093211	0.794475	3.37413	0.210317	0.717674	0.677126
ENSG00000265520	MIR548V	-10.059	0.000937441	0.770308	65.0276	0.00229451	0.0667932	2.63931
ENSG00000265355	MIR3136	-9.72034	0.00118546	0.438343	3.27687	0.214651	0.724132	0.668268
ENSG00000207600	MIR598	-9.65283	0.00124225	0.400264	3.34783	0.211471	0.719082	0.674749
ENSG00000221390	MIR1295A	-9.65283	0.00124225	0.400264	3.34783	0.211471	0.719082	0.674749
ENSG00000263849	MIR4744	-9.63851	0.00125464	0.368737	102.123	0.00082664	0.037267	3.08268
ENSG00000238531	SNORD105B	-9.59179	0.00129594	0.761258	2.81059	0.19352	0.698313	0.713275
ENSG00000264419	MIR548AC	-9.50453	0.00137674	1.65976	104.878	0.00022482	0.0191986	3.64816
ENSG00000208308	SNORA40B	-9.48761	0.00139298	0.215965	3.25369	0.21571	0.724655	0.666129
ENSG00000275167	MIR6815	-9.39854	0.00148169	0.131383	3.24434	0.216141	0.724655	0.665262
ENSG00000221102	SNORA11B	-9.37489	0.00150618	0.123212	173.506	0.000319526	0.023135	3.49549
ENSG00000284311	MIR6742	-9.33583	0.00154751	0.0868924	172.191	0.00032394	0.023135	3.48954
ENSG00000265874	MIR4489	-9.27042	0.00161929	0.041799	3.31118	0.213101	0.722247	0.671414
ENSG00000274621	MIR6867	-9.23093	0.00166423	1.38172	4.28214	0.131607	0.608532	0.88072
ENSG00000283933	MIR6878	-9.20036	0.00169987	0.474426	2.81682	0.193156	0.697581	0.714091
ENSG00000263666	SNORA70D	-9.20023	0.00170003	-0.0233277	3.30388	0.213429	0.722522	0.670747
ENSG00000199145	MIR302D	-9.19855	0.001702	-0.0415875	155.574	0.000388907	0.0249873	3.41015
ENSG00000275453	MIR548O2	-9.19702	0.00170381	-0.058776	3.222	0.217177	0.725288	0.663186
ENSG00000283210	MIR1322	-9.19702	0.00170381	-0.058776	3.222	0.217177	0.725288	0.663186
ENSG00000275101	MIR6766	-9.19689	0.00170397	0.436721	2.79207	0.194606	0.699924	0.710844
ENSG00000211491	MIR320D1	-9.19687	0.00170398	0.496087	2.6427	0.203771	0.710782	0.690857
ENSG00000207698	MIR32	-9.16547	0.00174148	-0.0720481	153.213	0.00039976	0.025477	3.3982
ENSG00000284286	MIR718	-9.16546	0.00174149	0.918259	4.61449	0.122191	0.59007	0.912962
ENSG00000264406	MIR548AP	-9.13566	0.00177784	-0.116312	3.21485	0.217511	0.72532	0.662519
ENSG00000283770	MIR6849	-9.1333	0.00178074	-0.0852028	3.29671	0.213752	0.722999	0.670091
ENSG00000283409	MIR3662	-9.10283	0.00181876	1.12751	4.46458	0.126291	0.598728	0.898627
ENSG00000264102	MIR4688	-9.0768	0.00185187	-0.171326	3.20785	0.217839	0.725457	0.661865
ENSG00000199005	MIR370	-9.06937	0.00186144	-0.144114	3.28968	0.214069	0.723349	0.669445
ENSG00000199135	MIR101-1	-9.06937	0.00186144	-0.144114	3.28968	0.214069	0.723349	0.669445
ENSG00000207864	MIR27B	-9.06937	0.00186144	-0.144114	3.28968	0.214069	0.723349	0.669445
ENSG00000263811	MIR3675	-9.06937	0.00186144	-0.144114	3.28968	0.214069	0.723349	0.669445
ENSG00000266690	MIR4274	-9.04284	0.00189598	-0.185882	139.273	0.000474522	0.0283989	3.32374
ENSG00000275789	MIR8064	-9.04283	0.00189599	0.797854	4.60527	0.122436	0.590728	0.91209
ENSG00000275816	MIR6500	-9.04281	0.00189602	1.32985	419.609	9.42328e-06	0.0069943	5.0258
ENSG00000265390	MIR4999	-9.00951	0.00194029	1.32513	4.56766	0.123447	0.592668	0.908519
ENSG00000264994	SNORD92	-9.00816	0.00194212	-0.200318	3.28279	0.214381	0.723587	0.668813
ENSG00000201558	RNVU1-6	-8.78686	0.00226408	0.539752	5.03131	0.109725	0.563023	0.959693
ENSG00000283888	MIR1469	-8.68735	0.00242576	-0.491501	3.33891	0.208042	0.714883	0.681849
ENSG00000221641	MIR1268A	-8.50751	0.00274779	-0.651972	3.46429	0.19683	0.702876	0.70591
ENSG00000238705	MIR1976	-8.50751	0.00274779	-0.651972	3.46429	0.19683	0.702876	0.70591
ENSG00000283929	MIR5010	-8.4733	0.00281374	-0.723883	3.39047	0.19898	0.705198	0.701191
ENSG00000221716	SNORA11	-8.4729	0.0028145	0.164665	2.36591	0.222875	0.731293	0.651939
ENSG00000235492	LINC01221	-8.42841	0.00290265	-0.670655	22.4074	0.00617255	0.115759	2.20954
ENSG00000211578	MIR766	-8.39937	0.00296167	-0.78985	3.4202	0.196066	0.701885	0.707597
ENSG00000212214	SNORA48B	-8.39937	0.00296167	-0.78985	3.4202	0.196066	0.701885	0.707597
ENSG00000221025	MIR1250	-8.39896	0.00296253	0.153586	2.42327	0.218666	0.726598	0.660219
ENSG00000278549	MIR6736	-8.39895	0.00296254	0.164545	2.32418	0.226026	0.734607	0.645841
ENSG00000276102	MIR6747	-8.39688	0.0029668	1.40892	1.84457	0.268714	0.776793	0.57071
ENSG00000169026	SLC49A3	-8.38441	0.00299254	-0.80315	3.42548	0.195536	0.701014	0.708774
ENSG00000264314	MIR548AT	-8.34779	0.00306947	-0.792631	3.54378	0.189643	0.692235	0.722064
ENSG00000265470	MIR548AQ	-8.34779	0.00306947	-0.792631	3.54378	0.189643	0.692235	0.722064
ENSG00000284585	MIR4722	-8.34779	0.00306947	-0.792631	3.54378	0.189643	0.692235	0.722064
ENSG00000284519	MIR6741	-8.27489	0.00322856	0.573335	5.05209	0.107106	0.556329	0.970186
ENSG00000284410	MIR6733	-8.27479	0.0032288	0.487148	2.2496	0.231856	0.740272	0.634782
ENSG00000271886	MIR98	-8.27462	0.00322918	0.120712	2.31708	0.22657	0.735139	0.644798
ENSG00000264755	MIR3131	-8.27455	0.00322934	-0.0292007	2.49744	0.213426	0.722522	0.670753
ENSG00000265098	MIR4510	-8.26202	0.00325749	-0.911253	3.49058	0.189493	0.692235	0.722406
ENSG00000207622	MIR619	-8.25152	0.0032813	-0.920472	3.4885	0.189574	0.692235	0.722222
ENSG00000207595	MIR181A2	-8.20417	0.00339077	-0.917502	3.61788	0.183065	0.686027	0.737395
ENSG00000275207	MIR6740	-8.20417	0.00339077	-0.917502	3.61788	0.183065	0.686027	0.737395
ENSG00000210741	MIR196A1	-8.19796	0.00340539	-0.967327	3.51144	0.187381	0.691748	0.727274
ENSG00000238311	SNORD13E	-8.13826	0.00354928	0.583721	2.1488	0.240164	0.747237	0.619492
ENSG00000284446	MIR1236	-8.13744	0.0035513	-0.974962	3.65222	0.18005	0.682086	0.744606
ENSG00000201264	SNORD73B	-8.13599	0.00355487	0.39509	4.97642	0.107189	0.556399	0.969851
ENSG00000208002	MIR643	-8.13518	0.00355687	0.881905	1.92828	0.260283	0.768377	0.584554
ENSG00000265145	SNORD53	-8.13456	0.00355838	1.12184	4.08899	0.137664	0.617906	0.861181
ENSG00000264966	MIR5094	-8.07783	0.00370111	-1.0715	3.55249	0.183271	0.686027	0.736906
ENSG00000265724	MIR4284	-8.07783	0.00370111	-1.0715	3.55249	0.183271	0.686027	0.736906
ENSG00000266407	MIR3157	-8.07783	0.00370111	-1.0715	3.55249	0.183271	0.686027	0.736906
ENSG00000274258	MIR6728	-8.07783	0.00370111	-1.0715	3.55249	0.183271	0.686027	0.736906
ENSG00000283768	MIR1178	-8.07783	0.00370111	-1.0715	3.55249	0.183271	0.686027	0.736906
ENSG00000284402	MIR7107	-8.07744	0.00370211	-0.146431	2.29577	0.228216	0.736664	0.641654
ENSG00000200879	SNORD14E	-8.07488	0.00370868	1.37397	3.80105	0.14762	0.633816	0.830854
ENSG00000264493	MIR4298	-8.07436	0.00371001	0.402681	5.15388	0.102561	0.544511	0.98902
ENSG00000207773	MIR642A	-8.07409	0.00371071	-0.104014	2.31549	0.226692	0.73522	0.644564
ENSG00000207693	MIR602	-8.07369	0.00371175	-1.02951	3.66046	0.178967	0.680486	0.747228
ENSG00000207766	MIR626	-8.07369	0.00371175	-1.02951	3.66046	0.178967	0.680486	0.747228
ENSG00000207940	MIR567	-8.07369	0.00371175	-1.02951	3.66046	0.178967	0.680486	0.747228
ENSG00000283938	MIR3917	-8.07369	0.00371175	-1.02951	3.66046	0.178967	0.680486	0.747228
ENSG00000284324	MIR3175	-8.07369	0.00371175	-1.02951	3.66046	0.178967	0.680486	0.747228
ENSG00000199961	SNORD1B	-8.07342	0.00371243	1.74986	4.38954	0.128433	0.603061	0.891323
ENSG00000206585	RNVU1-7	-8.07238	0.0037151	-0.855892	9.88059	0.0307199	0.283708	1.51258
ENSG00000239608	RUVBL1-AS1	-8.05569	0.00375833	-0.67796	86.3856	0.000347257	0.0237234	3.45935
ENSG00000284146	MIR922	-8.03819	0.0038042	-1.10557	3.54284	0.183666	0.686742	0.735972
ENSG00000265181	MIR4674	-8.02132	0.00384894	-1.12003	3.55035	0.182952	0.686027	0.737662
ENSG00000265450	MIR4502	-8.01406	0.00386835	0.811461	1.93329	0.259793	0.767517	0.585373
ENSG00000284064	MIR6834	-8.01303	0.00387112	-0.210364	2.46086	0.215212	0.7243	0.667134
ENSG00000199156	MIR422A	-8.01267	0.0038721	-1.08138	3.6637	0.178254	0.680486	0.74896
ENSG00000208023	MIR185	-8.01267	0.0038721	-1.08138	3.6637	0.178254	0.680486	0.74896
ENSG00000221275	MIR548I2	-8.01267	0.0038721	-1.08138	3.6637	0.178254	0.680486	0.74896
ENSG00000221055	MIR1302-3	-7.95332	0.00403472	-1.17802	3.55569	0.181952	0.684814	0.740044
ENSG00000242339	LINC02025	-7.92796	0.00410627	-0.42769	4.50962	0.11318	0.570444	0.946231
ENSG00000201183	RNVU1-3	-7.84387	0.00435272	-1.22313	3.74124	0.171314	0.670015	0.766208
ENSG00000184925	LCN12	-7.83662	0.00437465	-0.668471	6.73594	0.0614014	0.41652	1.21182
ENSG00000223783	LINC01983	-7.7724	0.00457377	-1.3143	38.2386	0.00460082	0.0981469	2.33717
ENSG00000125122	LRRC29	-7.73304	0.00470027	-1.1064	10.8876	0.0242507	0.249488	1.61528
ENSG00000221676	RNU6ATAC	-7.72488	0.00472692	2.0499	4.37157	0.128955	0.603569	0.889562
ENSG00000264176	MAGOH2P	-7.70698	0.00478594	-0.882937	40.151	0.00185276	0.0600202	2.73218
ENSG00000229196	None	-7.63785	0.00502084	-1.23642	13.1503	0.0170286	0.203957	1.76882
ENSG00000215113	CXorf49B	-7.54024	0.00537233	-1.35335	15.2186	0.0130213	0.176961	1.88535
ENSG00000283534	MIR374C	-7.30289	0.00633303	-1.65777	4.11183	0.141763	0.623859	0.848438
ENSG00000184270	H2AC21	-7.30057	0.00634322	-1.38054	10.1037	0.027042	0.265763	1.56796
ENSG00000167780	SOAT2	-7.23124	0.00665549	-1.71283	4.16013	0.138041	0.618058	0.859992
ENSG00000239169	SNORD109B	-7.21193	0.00674517	-1.72756	4.16603	0.13746	0.61766	0.861822
ENSG00000274640	SNORD109A	-7.21193	0.00674517	-1.72756	4.16603	0.13746	0.61766	0.861822
ENSG00000265733	SNORA74C-1	-7.17204	0.00693429	-1.75784	4.18045	0.136125	0.616123	0.866063
ENSG00000215269	GAGE12G	-7.16385	0.00697377	-1.81301	4.02415	0.141335	0.623859	0.849751
ENSG00000164871	SPAG11B	-7.16042	0.00699033	-1.78655	32.561	0.00603803	0.114021	2.2191
ENSG00000233540	DNM3-IT1	-7.12752	0.00715158	-1.84031	4.03371	0.140259	0.621695	0.85307
ENSG00000232650	LINC01780	-7.10332	0.00727254	-1.84231	25.7165	0.00894014	0.142944	2.04866
ENSG00000207573	MIR550A2	-7.08211	0.0073803	-1.82534	4.21091	0.133206	0.611322	0.875475
ENSG00000283461	MIR550B2	-7.08211	0.0073803	-1.82534	4.21091	0.133206	0.611322	0.875475
ENSG00000225427	LINC00331	-7.03225	0.00763981	-1.91101	4.05954	0.13736	0.61766	0.862139
ENSG00000234676	IFT74-AS1	-6.96043	0.00802974	-1.64673	3.47982	0.134341	0.612883	0.87179
ENSG00000267291	MAP4K1-AS1	-6.95955	0.00803464	-1.41945	20.3143	0.00749207	0.129267	2.1254
ENSG00000169330	MINAR1	-6.89825	0.00838338	-1.97491	22.9703	0.010753	0.157958	1.96847
ENSG00000253773	CFAP418-AS1	-6.89578	0.00839775	-1.83682	4.09743	0.106942	0.556146	0.97085
ENSG00000280890	ELDR	-6.85684	0.00862748	-2.01369	27.7794	0.00787084	0.132559	2.10398
ENSG00000251443	LINC02160	-6.81891	0.00885732	-2.04076	27.0234	0.0082386	0.135892	2.08415
ENSG00000154240	CEP112	-6.7445	0.00932615	-2.0771	17.889	0.00958879	0.148453	2.01824
ENSG00000149050	ZNF214	-6.70645	0.0095754	-1.85108	3.83806	0.11561	0.576341	0.937005
ENSG00000227466	PDE4B-AS1	-6.68006	0.00975215	-2.11357	4.31604	0.121398	0.588876	0.91579
ENSG00000263417	GTSCR1	-6.62587	0.0101255	-1.12461	41.9419	0.00168825	0.0564467	2.77256
ENSG00000227610	FRMPD3-AS1	-6.60128	0.0102995	-2.18303	20.3311	0.0130932	0.177192	1.88295
ENSG00000257261	None	-6.58031	0.0104503	-1.82713	3.28349	0.140247	0.621695	0.853107
ENSG00000226091	LINC00937	-6.51884	0.0109052	-1.86678	15.5688	0.0124794	0.172342	1.90381
ENSG00000124102	PI3	-6.51862	0.0109069	-2.22264	4.32218	0.118283	0.581371	0.927079
ENSG00000234289	H2BS1	-6.51655	0.0109225	-1.57462	5.77179	0.0657272	0.43102	1.18225
ENSG00000217455	None	-6.50338	0.0110227	-1.52189	5.32502	0.0743959	0.46132	1.12845
ENSG00000262099	DHX33-DT	-6.49798	0.011064	-2.28204	4.1406	0.123818	0.593363	0.907217
ENSG00000250250	CTD-2350J17.1	-6.49214	0.0111089	-1.82815	3.30931	0.138341	0.618446	0.859048
ENSG00000205549	C9orf92	-6.47577	0.0112357	-2.25092	4.31717	0.11777	0.58046	0.928966
ENSG00000283361	CFAP97D2	-6.45958	0.0113625	-2.17831	11.296	0.0223135	0.237526	1.65143
ENSG00000228208	LINC02869	-6.42876	0.0116078	-2.32676	4.13072	0.123068	0.591859	0.909853
ENSG00000111291	GPRC5D	-6.42491	0.0116388	-2.2841	4.30724	0.117354	0.579786	0.930503
ENSG00000236051	MYCBP2-AS1	-6.41921	0.0116849	-2.06414	8.81701	0.0339406	0.299603	1.46928
ENSG00000233527	ZNF529-AS1	-6.37466	0.0120513	-2.36114	4.10994	0.123236	0.592153	0.909261
ENSG00000255986	MT1JP	-6.34266	0.0123217	-2.02336	3.62833	0.121378	0.588876	0.915859
ENSG00000280870	MIR325HG	-6.32568	0.0124675	-1.69249	13.5582	0.0161103	0.197697	1.7929
ENSG00000250254	PTTG2	-6.30832	0.0126185	-1.53699	5.61284	0.0682754	0.440872	1.16574
ENSG00000255587	RAB44	-6.30822	0.0126193	-2.37494	17.7281	0.0162745	0.198809	1.78849
ENSG00000251518	LINC02110	-6.30753	0.0126254	-2.40313	4.09491	0.122768	0.591165	0.910916
ENSG00000128346	C22orf23	-6.30114	0.0126814	-2.16278	13.7634	0.015675	0.19456	1.80479
ENSG00000260265	LINC02562	-6.27877	0.0128796	-1.25797	2.15902	0.223057	0.731293	0.651583
ENSG00000250190	LINC02364	-6.25999	0.0130483	-2.38885	4.24158	0.117766	0.58046	0.92898
ENSG00000204193	TXNDC8	-6.24375	0.013196	-1.63394	2.87477	0.163399	0.658507	0.786751
ENSG00000149922	TBX6	-6.2336	0.0132892	-1.7344	5.89521	0.0630785	0.423005	1.20012
ENSG00000228259	None	-6.23154	0.0133082	-1.55336	21.8502	0.00648912	0.118798	2.18781
ENSG00000105672	ETV2	-6.22437	0.0133745	-2.09435	3.34695	0.13313	0.611316	0.875725
ENSG00000137709	POU2F3	-6.22064	0.0134091	-0.858203	3.50044	0.136731	0.616739	0.864132
ENSG00000284930	None	-6.21297	0.0134806	-2.41791	4.21574	0.118258	0.581371	0.927171
ENSG00000240535	None	-6.20893	0.0135185	-1.35708	5.02053	0.0808802	0.485011	1.09216
ENSG00000185621	LMLN	-6.20771	0.0135298	-2.04089	6.51758	0.0544556	0.388856	1.26396
ENSG00000247213	LINC01498	-6.19023	0.0136948	-2.46061	14.8671	0.0213902	0.231813	1.66979
ENSG00000263317	LINC01982	-6.15607	0.014023	-2.49501	4.02257	0.123876	0.593411	0.907012
ENSG00000206727	SNORD116-9	-6.14463	0.0141346	-2.50179	4.01466	0.124106	0.593688	0.906208
ENSG00000207014	SNORD116-3	-6.14463	0.0141346	-2.50179	4.01466	0.124106	0.593688	0.906208
ENSG00000207133	SNORD116-7	-6.14463	0.0141346	-2.50179	4.01466	0.124106	0.593688	0.906208
ENSG00000207191	SNORD116-5	-6.14463	0.0141346	-2.50179	4.01466	0.124106	0.593688	0.906208
ENSG00000204648	SSX9P	-6.12199	0.0143581	-2.50133	14.2893	0.0227253	0.24006	1.64349
ENSG00000230176	LINC01433	-6.08296	0.0147519	-2.53793	3.99547	0.123882	0.593411	0.906992
ENSG00000225765	LINC01831	-6.05667	0.0150231	-2.51184	4.13973	0.1192	0.583461	0.923722
ENSG00000249279	LINC02057	-6.04464	0.0151489	-1.6751	2.65763	0.176079	0.678042	0.754293
ENSG00000228437	LINC02474	-6.03867	0.0152118	-2.46578	4.72004	0.0857523	0.496892	1.06675
ENSG00000227877	MRLN	-6.03613	0.0152385	-2.07291	6.35815	0.0564941	0.396384	1.248
ENSG00000108688	CCL7	-5.99201	0.0157118	-2.21604	3.62885	0.11945	0.583692	0.922815
ENSG00000261804	None	-5.98691	0.0157675	-2.56675	14.1912	0.0229648	0.241482	1.63894
ENSG00000129214	SHBG	-5.96789	0.0159767	-2.18933	22.4994	0.00612237	0.115291	2.21308
ENSG00000246705	H2AJ	-5.95813	0.0160851	-2.31007	4.54553	0.090101	0.509104	1.04527
ENSG00000122574	WIPF3	-5.95114	0.0161633	-2.03959	24.5318	0.00514851	0.105155	2.28832
ENSG00000231991	ANXA2P2	-5.94648	0.0162156	-2.60955	8.52695	0.0480611	0.362035	1.31821
ENSG00000234601	CHRM3-AS1	-5.94341	0.0162501	-2.00678	5.92849	0.0625691	0.421054	1.20364
ENSG00000286920	SMIM40	-5.93033	0.0163981	-1.80318	4.92434	0.0810387	0.485315	1.09131
ENSG00000179751	SYCN	-5.91314	0.0165946	-2.59447	4.05403	0.12095	0.587547	0.917395
ENSG00000147127	RAB41	-5.91029	0.0166275	-2.61336	14.4932	0.0222399	0.237196	1.65287
ENSG00000231122	FAM25E	-5.90367	0.0167039	-2.59979	4.05148	0.120866	0.587438	0.917695
ENSG00000175315	CST6	-5.89972	0.0167497	-2.64137	3.87259	0.127334	0.601246	0.895054
ENSG00000124159	MATN4	-5.89837	0.0167654	-1.72452	9.30302	0.031066	0.285627	1.50771
ENSG00000260078	MPHOSPH10P1	-5.88587	0.0169113	-2.34376	6.56111	0.0539176	0.386857	1.26827
ENSG00000227528	DIAPH3-AS1	-5.87166	0.0170786	-2.16887	3.09226	0.1445	0.627632	0.840132
ENSG00000184361	SPATA32	-5.86567	0.0171497	-2.48416	8.22525	0.0379857	0.31903	1.42038
ENSG00000214290	COLCA2	-5.85527	0.0172738	-2.23103	3.42531	0.127775	0.602112	0.893556
ENSG00000007062	PROM1	-5.84837	0.0173566	-2.44835	7.34019	0.0454556	0.350395	1.34241
ENSG00000275572	GRIFIN	-5.84603	0.0173848	-2.22694	3.40398	0.128696	0.603556	0.890435
ENSG00000067177	PHKA1	-5.83869	0.0174734	-2.33856	7.01577	0.0487287	0.36516	1.31222
ENSG00000255660	RERG-AS1	-5.83131	0.0175631	-2.64001	3.99341	0.122683	0.59113	0.911215
ENSG00000238042	LINC02257	-5.82951	0.017585	-1.9947	2.761	0.165088	0.661154	0.782283
ENSG00000018280	SLC11A1	-5.81322	0.0177847	-2.68171	8.4616	0.0485707	0.364502	1.31363
ENSG00000108821	COL1A1	-5.80313	0.0179095	-1.67525	4.62654	0.0880432	0.504327	1.0553
ENSG00000174137	FAM53A	-5.77994	0.0181997	-2.68731	13.51	0.024741	0.252701	1.60658
ENSG00000149735	GPHA2	-5.77755	0.0182299	-2.67889	10.738	0.0347307	0.303591	1.45929
ENSG00000237738	RNF216-IT1	-5.77438	0.01827	-2.67105	3.94619	0.124279	0.594079	0.905603
ENSG00000234445	FGF14-AS1	-5.74595	0.0186336	-2.68633	3.92249	0.125092	0.59545	0.90277
ENSG00000229739	PDC-AS1	-5.74331	0.0186677	-1.77063	2.5191	0.183489	0.686461	0.736391
ENSG00000261183	SPINT1-AS1	-5.74199	0.0186848	-2.34959	6.49056	0.0547936	0.390187	1.26127
ENSG00000234068	PAGE2	-5.70747	0.0191373	-2.74337	3.73214	0.13194	0.608592	0.879624
ENSG00000240922	LSAMP-AS1	-5.70544	0.0191643	-2.74441	3.73048	0.132002	0.608592	0.879419
ENSG00000153956	CACNA2D1	-5.69728	0.019273	-2.25478	5.00052	0.0793773	0.479946	1.1003
ENSG00000253978	CTB-178M22.2	-5.69711	0.0192752	-2.15428	3.07434	0.144868	0.628405	0.839027
ENSG00000273225	FAM25BP	-5.6815	0.0194849	-2.17744	3.0825	0.144449	0.627589	0.840286
ENSG00000079482	OPHN1	-5.66846	0.0196618	-2.76326	3.70033	0.133142	0.611316	0.875685
ENSG00000242207	HOXB-AS4	-5.65869	0.0197954	-2.75116	12.5437	0.0276508	0.268692	1.55829
ENSG00000183850	ZNF730	-5.65812	0.0198033	-2.74297	10.7118	0.0348534	0.304069	1.45775
ENSG00000225640	LINC01729	-5.63001	0.0201929	-2.15629	2.76062	0.163372	0.658507	0.786821
ENSG00000104808	DHDH	-5.60847	0.0204966	-2.79333	3.65119	0.135033	0.614624	0.86956
ENSG00000116663	FBXO6	-5.60037	0.020612	-2.77553	5.77262	0.0555166	0.392177	1.25558
ENSG00000164825	DEFB1	-5.59796	0.0206464	-2.79853	3.64256	0.13537	0.615183	0.868478
ENSG00000271567	PPIAL4E	-5.58095	0.0208914	-2.43928	3.51899	0.123619	0.592911	0.907916
ENSG00000279782	PPIAL4F	-5.58095	0.0208914	-2.43928	3.51899	0.123619	0.592911	0.907916
ENSG00000179242	CDH4	-5.57105	0.0210352	-2.79476	11.959	0.0296774	0.278651	1.52757
ENSG00000198054	DSCR8	-5.56705	0.0210936	-2.22843	4.72011	0.0857506	0.496892	1.06676
ENSG00000253315	LINC01932	-5.55702	0.0212408	-2.78435	3.76433	0.130741	0.607129	0.883589
ENSG00000229647	MYOSLID	-5.54504	0.0214179	-2.66261	3.90154	0.109274	0.561644	0.961485
ENSG00000261514	LINC01976	-5.54277	0.0214516	-2.82552	3.59709	0.137165	0.617613	0.862757
ENSG00000159182	PRAC1	-5.53647	0.0215456	-2.26143	2.70244	0.166054	0.662729	0.779751
ENSG00000224910	LINC01766	-5.53294	0.0215982	-2.2716	3.03764	0.145963	0.630223	0.835757
ENSG00000179468	OR9A2	-5.48747	0.0222898	-2.70184	3.65427	0.118246	0.581371	0.927214
ENSG00000231729	ARHGEF9-IT1	-5.4537	0.0228178	-2.35989	2.93548	0.15147	0.639358	0.819674
ENSG00000268472	None	-5.4524	0.0228383	-2.86855	3.52222	0.140204	0.621695	0.853239
ENSG00000196805	SPRR2B	-5.45204	0.0228441	-2.86872	3.52192	0.140216	0.621695	0.853201
ENSG00000237380	HOXD-AS2	-5.44787	0.0229101	-2.87067	3.51846	0.14036	0.621734	0.852758
ENSG00000006659	LGALS14	-5.40265	0.0236395	-2.34749	2.9655	0.14982	0.636577	0.824429
ENSG00000228750	LINC01672	-5.39735	0.0237267	-2.86234	3.62889	0.135906	0.615824	0.866763
ENSG00000235602	POU5F1P3	-5.39285	0.0238007	-2.14499	18.7724	0.0087378	0.141023	2.0586
ENSG00000282458	WASH5P	-5.38977	0.0238515	-1.98824	10.9204	0.0236655	0.245526	1.62588
ENSG00000258955	LINC00519	-5.38084	0.0239996	-2.53932	3.08436	0.143544	0.626059	0.843016
ENSG00000186136	TAS2R42	-5.35196	0.0244849	-2.90461	9.29182	0.0426654	0.341033	1.36992
ENSG00000174990	CA5A	-5.34221	0.0246509	-2.71618	3.57469	0.121364	0.588876	0.915911
ENSG00000157005	SST	-5.34095	0.0246726	-2.91964	3.42925	0.144129	0.626985	0.841249
ENSG00000236996	MLIP-IT1	-5.33698	0.0247406	-2.89066	3.57719	0.137962	0.618017	0.860239
ENSG00000284762	None	-5.33584	0.0247601	-2.91193	9.21011	0.0431958	0.342935	1.36456
ENSG00000224429	LINC00539	-5.32747	0.0249041	-2.69972	3.49124	0.124765	0.594611	0.903907
ENSG00000233153	UBE2E2-DT	-5.31923	0.0250468	-2.92934	3.41108	0.144916	0.628405	0.838883
ENSG00000260737	LINC01227	-5.31749	0.025077	-2.93012	3.40964	0.144979	0.628518	0.838694
ENSG00000226031	FGF13-AS1	-5.30574	0.0252821	-2.41019	13.8903	0.0154141	0.193555	1.81208
ENSG00000110375	UPK2	-5.30321	0.0253264	-2.64856	4.92628	0.0809957	0.485273	1.09154
ENSG00000226833	PPP1CB-DT	-5.27897	0.0257556	-2.24895	4.48573	0.0916651	0.512777	1.0378
ENSG00000187726	DNAJB13	-5.27826	0.0257683	-2.91761	3.52667	0.14002	0.621558	0.853809
ENSG00000164619	BMPER	-5.27571	0.0258139	-2.77223	7.38297	0.0450478	0.34898	1.34633
ENSG00000223561	None	-5.26403	0.0260237	-2.93106	7.99836	0.0524369	0.381096	1.28036
ENSG00000243902	None	-5.25753	0.0261413	-2.23869	4.78119	0.0843004	0.493566	1.07417
ENSG00000227456	LINC00310	-5.25214	0.026239	-2.23338	3.88627	0.109798	0.563072	0.959404
ENSG00000288905	LSP1P5	-5.24814	0.0263118	-2.69806	3.16769	0.139373	0.620111	0.855822
ENSG00000141744	PNMT	-5.24271	0.0264111	-2.58434	5.24701	0.0743279	0.461195	1.12885
ENSG00000186825	CDRT15P3	-5.2399	0.0264626	-2.68889	11.6286	0.0212065	0.230656	1.67353
ENSG00000215274	GAGE10	-5.23187	0.0266104	-2.67669	3.04623	0.145514	0.629353	0.837096
ENSG00000283199	C13orf46	-5.23083	0.0266295	-2.93894	3.48584	0.141719	0.623859	0.848571
ENSG00000270816	LINC00221	-5.22641	0.0267112	-2.96106	8.43498	0.0487807	0.365449	1.31175
ENSG00000196748	CLPSL2	-5.21747	0.0268772	-2.13984	2.535	0.177136	0.679654	0.751694
ENSG00000224517	HTR2A-AS1	-5.21056	0.0270062	-2.94793	3.4684	0.142455	0.624454	0.846322
ENSG00000154316	TDH	-5.19728	0.0272561	-2.97307	8.52356	0.0480873	0.362064	1.31797
ENSG00000101695	RNF125	-5.18808	0.0274305	-2.75466	3.16502	0.139504	0.620369	0.855415
ENSG00000177303	CASKIN2	-5.17404	0.0276986	-2.45576	3.95261	0.107546	0.557349	0.968407
ENSG00000178081	ULK4P3	-5.17252	0.0277279	-2.77892	3.21965	0.136862	0.616769	0.863718
ENSG00000104432	IL7	-5.17156	0.0277463	-2.99314	3.28753	0.150456	0.637547	0.822589
ENSG00000237556	KCND3-AS1	-5.17111	0.0277551	-2.99333	3.28715	0.150474	0.637547	0.822538
ENSG00000204666	None	-5.17092	0.0277585	-2.75736	5.26821	0.0739155	0.460117	1.13126
ENSG00000255203	OR7E2P	-5.17073	0.0277623	-2.80838	3.29302	0.133429	0.611594	0.874749
ENSG00000257660	ADCY6-DT	-5.14604	0.0282414	-2.9761	3.41272	0.144845	0.628405	0.839097
ENSG00000172243	CLEC7A	-5.13749	0.0284094	-2.31177	2.68828	0.166144	0.662729	0.779516
ENSG00000113525	IL5	-5.13288	0.0285002	-3.00923	3.25503	0.15197	0.639515	0.818242
ENSG00000227373	RABGAP1L-DT	-5.12322	0.0286917	-2.21272	2.42377	0.185032	0.688512	0.732753
ENSG00000249641	HOXC13-AS	-5.12291	0.0286978	-2.91693	5.6262	0.0674256	0.437165	1.17117
ENSG00000263958	NETO1-DT	-5.11731	0.0288095	-2.98841	3.38785	0.145933	0.630223	0.835847
ENSG00000166211	SPIC	-5.11511	0.0288535	-2.5147	2.81109	0.158601	0.650927	0.799694
ENSG00000131055	COX4I2	-5.11199	0.028916	-3.01782	3.23745	0.152799	0.640956	0.815881
ENSG00000253250	C8orf88	-5.10242	0.0291085	-2.27256	4.68622	0.0865708	0.499383	1.06263
ENSG00000259110	LINC02304	-5.09803	0.0291972	-2.19385	2.46505	0.181915	0.684814	0.74013
ENSG00000163216	SPRR2D	-5.07862	0.0295926	-2.64646	4.5688	0.0895028	0.508193	1.04816
ENSG00000241818	SCG5-AS1	-5.07335	0.0297009	-1.13455	4.35365	0.0955707	0.523518	1.01968
ENSG00000205693	MANSC4	-5.07239	0.0297206	-2.68149	4.25253	0.0981592	0.530933	1.00807
ENSG00000274583	FAM74A4	-5.06668	0.0298385	-1.98851	15.8485	0.0120695	0.169369	1.91831
ENSG00000196900	TEX43	-5.06479	0.0298776	-2.5894	2.73675	0.163104	0.658094	0.787535
ENSG00000188992	LIPI	-5.06011	0.0299747	-2.18617	2.16057	0.206891	0.714376	0.684258
ENSG00000254968	LINC02763	-5.03346	0.0305336	-3.02354	3.31506	0.149193	0.635514	0.826251
ENSG00000262061	RPH3AL-AS1	-5.02546	0.0307034	-2.40261	11.6723	0.0210672	0.22979	1.67639
ENSG00000234577	SYNE1-AS1	-5.02273	0.0307615	-3.05367	3.16221	0.156428	0.647393	0.805686
ENSG00000236373	LINC02653	-5.01715	0.0308807	-2.43677	3.67225	0.117558	0.580262	0.929749
ENSG00000272523	LINC01023	-5.01276	0.0309747	-2.61476	2.7049	0.165092	0.661154	0.782274
ENSG00000162944	RFTN2	-5.00171	0.0312129	-3.04937	12.9109	0.0126282	0.173864	1.89866
ENSG00000163814	CDCP1	-4.9917	0.0314302	-2.457	8.2129	0.0380774	0.319397	1.41933
ENSG00000118898	PPL	-4.96857	0.0319382	-3.04891	4.13764	0.101608	0.541648	0.993073
ENSG00000166368	OR2D2	-4.9643	0.0320329	-3.05161	3.25479	0.151981	0.639515	0.81821
ENSG00000171054	OR13H1	-4.9642	0.0320351	-2.88499	3.2805	0.134006	0.61222	0.872877
ENSG00000244414	CFHR1	-4.96027	0.0321225	-2.88833	3.28257	0.13391	0.612211	0.873187
ENSG00000197576	HOXA4	-4.95622	0.0322128	-2.77808	5.03681	0.0786032	0.477512	1.10456
ENSG00000185198	PRSS57	-4.95482	0.0322441	-3.0554	3.24652	0.15237	0.640454	0.8171
ENSG00000138738	PRDM5	-4.95235	0.0322993	-3.07487	6.69519	0.066313	0.432646	1.1784
ENSG00000223581	LINC02665	-4.94776	0.0324024	-3.05821	3.24035	0.152662	0.640624	0.81627
ENSG00000244682	FCGR2C	-4.94761	0.0324057	-2.88384	10.8638	0.0238792	0.246615	1.62198
ENSG00000260660	None	-4.93511	0.0326876	-2.03862	9.60665	0.0294446	0.277976	1.53099
ENSG00000107485	GATA3	-4.9346	0.0326993	-2.87733	4.91182	0.0813165	0.485623	1.08982
ENSG00000232131	NCOA7-AS1	-4.92851	0.0328375	-3.06582	3.22353	0.15346	0.641632	0.814005
ENSG00000143429	LSP1P4	-4.91694	0.033102	-2.64947	4.02822	0.105059	0.551668	0.978566
ENSG00000158077	NLRP14	-4.90785	0.0333112	-2.94172	4.00113	0.0951727	0.522211	1.02149
ENSG00000138411	HECW2	-4.89453	0.0336202	-1.98632	3.14258	0.129526	0.604763	0.887642
ENSG00000175773	ZBTB44-DT	-4.89129	0.0336957	-2.66288	10.0728	0.027183	0.266101	1.5657
ENSG00000163499	CRYBA2	-4.88904	0.0337484	-2.47147	4.32086	0.0961887	0.525755	1.01688
ENSG00000239332	LINC01119	-4.88832	0.0337653	-3.10514	3.04855	0.162176	0.656712	0.790013
ENSG00000185523	SPATA45	-4.88613	0.0338164	-1.78795	3.9931	0.106204	0.554548	0.973861
ENSG00000154099	DNAAF1	-4.87581	0.0340591	-2.7691	2.74319	0.162707	0.657575	0.788595
ENSG00000184906	None	-4.87454	0.0340892	-2.67426	2.61205	0.171097	0.669864	0.766757
ENSG00000031081	ARHGAP31	-4.84376	0.0348244	-3.10887	11.9997	0.0146778	0.188286	1.83334
ENSG00000144771	LRTM1	-4.83822	0.0349583	-2.83205	10.0897	0.0271056	0.265763	1.56694
ENSG00000006128	TAC1	-4.82831	0.0351993	-3.12716	2.99772	0.164857	0.661117	0.782893
ENSG00000147257	GPC3	-4.81687	0.0354796	-2.90029	3.78722	0.113293	0.570694	0.945797
ENSG00000204904	LINC01545	-4.80561	0.0357575	-1.66318	4.61429	0.0883499	0.505218	1.05379
ENSG00000230866	LINC02558	-4.8039	0.0357999	-1.87606	4.69804	0.0862834	0.498742	1.06407
ENSG00000167077	MEI1	-4.77373	0.0365566	-1.81389	4.66684	0.0870449	0.500833	1.06026
ENSG00000229437	LINC00366	-4.76925	0.0366703	-2.69611	2.42524	0.184215	0.687409	0.734674
ENSG00000234493	RHOXF1P1	-4.76534	0.0367697	-3.14965	2.94447	0.167742	0.665034	0.775358
ENSG00000235180	LINC00601	-4.75429	0.0370524	-2.98184	5.13866	0.0764882	0.469846	1.11641
ENSG00000181074	OR52N4	-4.75362	0.0370696	-3.03426	5.52632	0.0691505	0.444016	1.1602
ENSG00000239946	ZBTB20-AS3	-4.74959	0.0371734	-1.70374	1.58273	0.273851	0.780726	0.562486
ENSG00000248901	LINC01846	-4.74807	0.0372125	-3.1416	6.93226	0.0633915	0.42363	1.19797
ENSG00000270174	None	-4.74214	0.0373656	-2.93788	2.68787	0.16617	0.662729	0.779449
ENSG00000174939	ASPHD1	-4.72923	0.0377016	-3.16225	2.91394	0.169432	0.666046	0.771005
ENSG00000089876	DHX32	-4.72085	0.0379213	-2.52224	3.88495	0.109844	0.563072	0.959223
ENSG00000215859	PDZK1P1	-4.7207	0.0379253	-3.14795	5.46937	0.0854067	0.496892	1.06851
ENSG00000085741	WNT11	-4.71912	0.0379669	-3.03937	3.45279	0.12638	0.598728	0.898323
ENSG00000180891	CUEDC1	-4.70432	0.0383581	-3.08455	3.4351	0.127133	0.600608	0.895743
ENSG00000223923	TNS1-AS1	-4.6992	0.0384947	-3.15186	3.02251	0.163541	0.658606	0.786374
ENSG00000136688	IL36G	-4.69153	0.0386999	-3.01144	5.06692	0.0779691	0.474952	1.10808
ENSG00000281756	C2-AS1	-4.67815	0.0390604	-2.40577	2.1666	0.20503	0.712242	0.688182
ENSG00000138079	SLC3A1	-4.67379	0.0391787	-3.18121	2.86707	0.172081	0.671597	0.764268
ENSG00000237579	LINC01514	-4.6707	0.0392626	-3.04998	3.20475	0.137575	0.617849	0.86146
ENSG00000078687	TNRC6C	-4.65813	0.0396062	-2.64981	8.46536	0.0362649	0.311222	1.44051
ENSG00000234717	TMEM212-AS1	-4.65732	0.0396285	-1.94771	1.89717	0.232724	0.741271	0.633159
ENSG00000225759	LINC00489	-4.65345	0.0397348	-3.18804	2.84988	0.173069	0.673628	0.761781
ENSG00000171060	C8orf74	-4.64534	0.0399588	-2.56915	10.1352	0.0268992	0.264918	1.57026
ENSG00000065320	NTN1	-4.62858	0.0404258	-2.79118	5.16006	0.0660807	0.43211	1.17993
ENSG00000203706	SERTAD4-AS1	-4.62162	0.0406212	-2.77671	2.35363	0.189648	0.692235	0.722053
ENSG00000140839	CLEC18B	-4.61153	0.0409064	-2.02783	4.19231	0.0999449	0.536719	1.00024
ENSG00000111215	PRR4	-4.60379	0.0411266	-3.20447	2.8079	0.17552	0.676946	0.755673
ENSG00000253819	LINC01151	-4.60076	0.0412129	-3.18618	2.93613	0.168201	0.665138	0.774171
ENSG00000254130	LINC01947	-4.59469	0.0413868	-2.24954	4.18468	0.100175	0.537394	0.999241
ENSG00000233968	None	-4.57898	0.0418398	-3.19356	2.917	0.169262	0.666046	0.771442
ENSG00000187682	ERAS	-4.56686	0.0421928	-3.20709	6.60397	0.0674934	0.437386	1.17074
ENSG00000268095	ZNF649-AS1	-4.56591	0.0422205	-2.82366	2.53208	0.176536	0.67851	0.753167
ENSG00000253394	LINC00534	-4.56399	0.0422767	-3.1986	2.90384	0.169998	0.667742	0.769557
ENSG00000275832	ARHGAP23	-4.55946	0.0424098	-2.83558	2.35898	0.189234	0.692235	0.723002
ENSG00000287057	None	-4.5508	0.0426651	-3.20301	2.89225	0.17065	0.669135	0.767894
ENSG00000198284	NUP210P1	-4.55	0.0426887	-3.22182	2.76247	0.178237	0.680486	0.749003
ENSG00000244247	LINC01995	-4.5493	0.0427094	-3.22205	2.76188	0.178272	0.680486	0.748916
ENSG00000100665	SERPINA4	-4.54925	0.0427109	-3.13819	5.74184	0.0655054	0.430612	1.18372
ENSG00000228100	LINC01820	-4.54776	0.042755	-3.22254	2.76057	0.178351	0.680486	0.748724
ENSG00000251173	UCHL1-DT	-4.52205	0.0435238	-2.82808	2.30371	0.193578	0.698313	0.713144
ENSG00000258537	FRMD6-AS2	-4.52131	0.0435462	-3.2309	2.73824	0.179713	0.681715	0.745421
ENSG00000179055	OR13D1	-4.52106	0.0435536	-3.21284	2.86613	0.172135	0.671597	0.764131
ENSG00000189337	KAZN	-4.52104	0.0435543	-1.98792	4.89196	0.0715836	0.451951	1.14519
ENSG00000197261	C6orf141	-4.51114	0.0438541	-3.22299	6.21203	0.0729578	0.45679	1.13693
ENSG00000257585	LINC00609	-4.50642	0.0439978	-3.21763	2.85326	0.172874	0.673256	0.762271
ENSG00000105825	TFPI2	-4.50639	0.0439988	-3.23558	2.72565	0.180488	0.68252	0.743552
ENSG00000233661	SPIN4-AS1	-4.49842	0.0442425	-3.23806	2.71892	0.180904	0.682849	0.742553
ENSG00000251291	LINC02462	-4.49842	0.0442425	-3.23806	2.71892	0.180904	0.682849	0.742553
ENSG00000224141	MIR548XHG	-4.49677	0.0442932	-3.22077	2.84479	0.173363	0.67389	0.761042
ENSG00000230539	AOAH-IT1	-4.49038	0.0444898	-3.22284	2.83917	0.173689	0.674	0.760228
ENSG00000232082	RPS6KA2-IT1	-4.48139	0.044768	-3.24334	2.7044	0.181808	0.684814	0.740388
ENSG00000247228	None	-4.47946	0.0448278	-3.22637	2.82958	0.174247	0.674759	0.758834
ENSG00000225350	FREM2-AS1	-4.4762	0.0449294	-3.22742	2.82671	0.174415	0.675167	0.758416
ENSG00000254003	SRI-AS1	-4.46513	0.0452752	-3.23096	2.81699	0.174985	0.676596	0.757
ENSG00000124827	GCM2	-4.45942	0.0454549	-3.24286	6.03842	0.0756019	0.465674	1.12147
ENSG00000255181	CCDC166	-4.4487	0.0457941	-3.05717	2.50919	0.17814	0.680486	0.749238
ENSG00000086717	PPEF1	-4.4486	0.045797	-3.1928	4.72528	0.0856262	0.496892	1.06739
ENSG00000280809	LINC00836	-4.44522	0.0459045	-2.59303	6.72498	0.0519594	0.379568	1.28434
ENSG00000230061	TRPM2-AS	-4.4434	0.0459625	-3.23788	2.7979	0.176112	0.678042	0.75421
ENSG00000100253	MIOX	-4.43176	0.0463349	-3.25846	2.66273	0.184442	0.687547	0.734141
ENSG00000151812	SLC35F4	-4.42935	0.0464124	-2.86218	3.78575	0.113346	0.570817	0.945594
ENSG00000145491	ROPN1L	-4.42825	0.0464478	-3.24266	2.78459	0.176905	0.679254	0.752259
ENSG00000226355	None	-4.4264	0.0465073	-3.26007	2.65823	0.184729	0.688145	0.733464
ENSG00000215183	MSMP	-4.40039	0.0473534	-2.20805	1.86933	0.233695	0.742349	0.631351
ENSG00000152086	TUBA3E	-4.39949	0.0473828	-3.26809	2.63566	0.186185	0.690377	0.730055
ENSG00000107014	RLN2	-4.3899	0.0476988	-3.25459	2.75089	0.178939	0.680486	0.747294
ENSG00000213218	CSH2	-4.38537	0.0478491	-3.27226	2.62382	0.186957	0.691082	0.728259
ENSG00000122741	DCAF10	-4.38165	0.0479726	-0.713079	13.5243	0.0114624	0.163831	1.94072
ENSG00000071205	ARHGAP10	-4.37522	0.0481868	-3.11677	2.83725	0.15706	0.648748	0.803934
ENSG00000167346	MMP26	-4.37427	0.0482184	-3.2594	2.73725	0.179774	0.681715	0.745274
ENSG00000142789	CELA3A	-4.36465	0.0485412	-3.079	2.71509	0.164452	0.660379	0.78396
ENSG00000223764	LINC02593	-4.35787	0.0487696	-3.17415	4.98376	0.0797386	0.480945	1.09833
ENSG00000236253	SLC25A3P1	-4.34798	0.0491052	-3.28316	2.59249	0.189022	0.692131	0.723488
ENSG00000275852	LINC01742	-4.33337	0.049605	-2.09549	1.69373	0.254361	0.762172	0.59455
ENSG00000226533	BTBD9-AS1	-4.32127	0.0500228	-2.95963	2.32564	0.191836	0.695468	0.71707
ENSG00000164742	ADCY1	-4.31179	0.0503524	-2.97818	3.8863	0.109797	0.563072	0.959408
ENSG00000164120	HPGD	-4.29302	0.0510118	-2.78976	3.06249	0.144669	0.628139	0.839625
ENSG00000248371	LINC02056	-4.29233	0.0510365	-3.28399	2.66572	0.18425	0.687409	0.734592
ENSG00000264230	ANXA8L1	-4.2757	0.051628	-3.05774	3.46462	0.12588	0.5976	0.900044
ENSG00000254839	None	-4.26472	0.0520226	-3.29205	2.64164	0.185798	0.689554	0.73096
ENSG00000230768	LINC01676	-4.26122	0.0521489	-3.17859	4.76507	0.0846796	0.494392	1.07222
ENSG00000162438	CTRC	-4.26077	0.0521651	-3.29319	2.63821	0.18602	0.690001	0.73044
ENSG00000204681	GABBR1	-4.25909	0.0522258	-3.02588	7.19703	0.0468596	0.356199	1.3292
ENSG00000158683	PKD1L1	-4.2563	0.0523272	-3.29449	2.6343	0.186274	0.690395	0.729849
ENSG00000214700	C12orf71	-4.25331	0.0524357	-2.57859	5.73107	0.0656809	0.43102	1.18256
ENSG00000145703	IQGAP2	-4.2449	0.0527421	-2.97653	5.78725	0.064773	0.427882	1.18861
ENSG00000179088	C12orf42	-4.2331	0.0531754	-3.30115	2.61408	0.187595	0.691748	0.72678
ENSG00000230651	RGPD4-AS1	-4.23279	0.0531869	-3.17474	2.61303	0.171032	0.669856	0.766922
ENSG00000159231	CBR3	-4.22926	0.0533172	-3.14597	2.53474	0.176351	0.678477	0.753622
ENSG00000232655	LINC01656	-4.22868	0.0533386	-3.30241	2.61023	0.187848	0.691748	0.726193
ENSG00000187513	GJA4	-4.22788	0.0533682	-2.97738	6.12299	0.0597075	0.409669	1.22397
ENSG00000229582	PBX3-DT	-4.22136	0.05361	-3.31862	2.48666	0.196277	0.702087	0.70713
ENSG00000205420	KRT6A	-4.22117	0.0536169	-3.13121	3.70776	0.116216	0.577123	0.934736
ENSG00000236446	CT47B1	-4.21292	0.0539243	-3.29727	5.9649	0.0620186	0.419231	1.20748
ENSG00000255326	None	-4.21097	0.0539972	-3.30743	2.59481	0.188868	0.692131	0.723842
ENSG00000204091	TDRG1	-4.20752	0.0541267	-3.16863	2.54664	0.175527	0.676946	0.755657
ENSG00000228213	NLGN1-AS1	-4.20402	0.0542578	-3.30939	2.58875	0.189271	0.692235	0.722917
ENSG00000131773	KHDRBS3	-4.20223	0.0543255	-3.3099	2.5887	0.189274	0.692235	0.722908
ENSG00000255552	LY6G6E	-4.18741	0.0548864	-3.32775	2.45838	0.198293	0.704789	0.702693
ENSG00000244395	RBMY1D	-4.18606	0.0549378	-3.32481	4.38677	0.110558	0.564184	0.95641
ENSG00000196503	ARL9	-4.18487	0.0549828	-3.15772	2.49595	0.179079	0.68072	0.746956
ENSG00000173678	SPDYE2B	-4.18175	0.0551022	-3.32926	2.45366	0.198632	0.70481	0.701951
ENSG00000221874	ZNF816-ZNF321P	-4.17422	0.0553904	-2.35311	1.76262	0.245502	0.752918	0.609944
ENSG00000288714	None	-4.17294	0.0554396	-3.32157	4.58963	0.105025	0.551639	0.978706
ENSG00000223812	None	-4.1713	0.0555026	-3.14986	2.57996	0.173249	0.67389	0.761328
ENSG00000167194	C16orf92	-4.16518	0.0557386	-3.33365	2.43988	0.199629	0.706189	0.699776
ENSG00000163354	DCST2	-4.16507	0.055743	-2.9236	1.95111	0.225226	0.733926	0.647382
ENSG00000186832	KRT16	-4.16484	0.0557516	-2.92987	2.19671	0.202429	0.708503	0.693727
ENSG00000205035	GRM5P1	-4.16165	0.0558753	-3.19635	3.80819	0.11254	0.569279	0.948695
ENSG00000236957	None	-4.15784	0.0560227	-3.16172	3.88898	0.109705	0.563023	0.959774
ENSG00000165409	TSHR	-4.14454	0.0565418	-2.99691	2.01642	0.218795	0.72667	0.659962
ENSG00000180537	RNF182	-4.14385	0.0565687	-3.32606	2.53639	0.192813	0.697181	0.714864
ENSG00000137674	MMP20	-4.14365	0.0565765	-3.33285	5.09062	0.0930833	0.516205	1.03113
ENSG00000117601	SERPINC1	-4.1423	0.0566297	-3.21199	4.41131	0.0936677	0.518274	1.02841
ENSG00000234303	CLYBL-AS1	-4.13969	0.0567323	-3.3272	2.53277	0.193062	0.697427	0.714303
ENSG00000160818	GPATCH4	-4.13732	0.0568252	-2.59981	1.88077	0.232481	0.74111	0.633613
ENSG00000286546	None	-4.1365	0.0568579	-2.95425	2.0296	0.217533	0.72532	0.662476
ENSG00000234855	SLIT1-AS1	-4.13502	0.0569163	-3.34154	2.41482	0.201462	0.707181	0.695807
ENSG00000179615	OR2AP1	-4.13027	0.0571036	-3.32976	2.52459	0.193626	0.698313	0.713035
ENSG00000215910	C1orf167	-4.12456	0.0573303	-2.97141	2.91497	0.152613	0.640624	0.81641
ENSG00000186831	KRT17P2	-4.11083	0.0578786	-2.90001	3.29306	0.133427	0.611594	0.874755
ENSG00000213215	OR2F1	-4.10765	0.0580063	-2.98284	6.4857	0.0459344	0.352343	1.33786
ENSG00000267134	LINC01924	-4.10127	0.0582631	-3.22685	4.07022	0.103714	0.547697	0.984161
ENSG00000141748	ARL5C	-4.09869	0.0583675	-2.84449	3.11605	0.141936	0.624106	0.847908
ENSG00000204544	MUC21	-4.09662	0.0584513	-3.30647	5.40694	0.0712972	0.450978	1.14693
ENSG00000253799	LINC01030	-4.09441	0.058541	-3.35197	2.3812	0.203965	0.71111	0.690445
ENSG00000146666	LINC00525	-4.09431	0.0585449	-3.04785	3.17461	0.139034	0.619319	0.856878
ENSG00000188910	GJB3	-4.09197	0.0586401	-3.35259	2.37919	0.204116	0.71123	0.690122
ENSG00000163959	SLC51A	-4.08778	0.0588105	-3.34115	2.4877	0.196204	0.701917	0.707293
ENSG00000125355	TMEM255A	-4.08228	0.0590353	-3.09304	3.18344	0.138604	0.618716	0.858223
ENSG00000125878	TCF15	-4.07616	0.059286	-3.1958	2.29052	0.194637	0.699924	0.710775
ENSG00000216621	None	-4.07602	0.0592919	-3.35662	2.366	0.205113	0.712351	0.688007
ENSG00000229414	KCNQ1-AS1	-4.07492	0.0593372	-3.35081	4.87936	0.0978455	0.530282	1.00946
ENSG00000258102	MAP1LC3B2	-4.07276	0.0594261	-3.04997	2.00983	0.219432	0.727352	0.6587
ENSG00000184905	TCEAL2	-4.06456	0.059765	-3.19493	4.13244	0.101768	0.542194	0.992389
ENSG00000227248	NALF1-IT1	-4.06048	0.0599339	-3.34833	2.46408	0.197884	0.704192	0.70359
ENSG00000011677	GABRA3	-4.05015	0.0603649	-3.06172	2.75242	0.162139	0.65666	0.790112
ENSG00000231987	LINC01787	-4.04567	0.0605526	-3.06707	3.08493	0.143514	0.626059	0.843105
ENSG00000163515	RETNLB	-4.04459	0.0605976	-3.35247	2.45034	0.198871	0.705103	0.701428
ENSG00000157077	ZFYVE9	-4.03951	0.0608116	-3.35378	2.44595	0.199189	0.705479	0.700735
ENSG00000256340	ABCC6P1	-4.0376	0.0608922	-3.36172	4.57203	0.105488	0.552768	0.976798
ENSG00000225396	FAM236D	-4.03386	0.0610503	-3.36713	2.3312	0.207781	0.714883	0.682394
ENSG00000283594	FAM236C	-4.03386	0.0610503	-3.36713	2.3312	0.207781	0.714883	0.682394
ENSG00000188511	MIR3667HG	-4.02841	0.0612815	-2.96771	3.11158	0.142161	0.624235	0.84722
ENSG00000155833	CYLC2	-4.02383	0.0614762	-3.26421	3.90263	0.109236	0.561644	0.961633
ENSG00000223485	LINC01615	-4.02281	0.0615197	-2.8166	3.37953	0.129542	0.604763	0.887589
ENSG00000130598	TNNI2	-4.02177	0.0615641	-2.25354	1.42061	0.290534	0.800507	0.536804
ENSG00000177599	ZNF491	-4.01938	0.0616661	-3.33196	2.75551	0.16195	0.65662	0.790619
ENSG00000117148	ACTL8	-4.01397	0.0618977	-3.3603	3.08846	0.143334	0.625748	0.843651
ENSG00000232774	None	-4.0122	0.0619735	-3.2139	4.05224	0.104287	0.54937	0.981769
ENSG00000267551	GNA15-DT	-4.01156	0.0620013	-3.13316	2.92371	0.152124	0.639798	0.817803
ENSG00000259289	LINC02206	-4.0104	0.062051	-2.81878	1.77102	0.24454	0.752355	0.61165
ENSG00000101004	NINL	-4.00653	0.0622178	-2.82844	2.64607	0.16886	0.666046	0.772474
ENSG00000170748	RBMXL2	-4.00389	0.0623317	-3.36395	3.21127	0.154046	0.64309	0.812349
ENSG00000187889	FYB2	-4.00343	0.0623514	-2.74893	1.66088	0.257643	0.765278	0.588982
ENSG00000227210	WDR35-DT	-4.00156	0.0624323	-3.07602	6.53155	0.0542821	0.388222	1.26534
ENSG00000187012	LINC00207	-3.99151	0.0628687	-3.37745	2.29634	0.210511	0.717705	0.676725
ENSG00000179172	HNRNPCL1	-3.98939	0.0629615	-3.36658	2.40267	0.202361	0.708406	0.693874
ENSG00000204147	ASAH2B	-3.97013	0.0638076	-3.15796	4.47024	0.0920769	0.513792	1.03585
ENSG00000196407	THEM5	-3.96215	0.0641614	-3.38447	2.27221	0.212434	0.720983	0.672776
ENSG00000258867	LINC01146	-3.95746	0.0643702	-3.37455	2.37516	0.20442	0.711426	0.689477
ENSG00000139985	ADAM21	-3.95238	0.0645973	-3.25894	3.70907	0.116167	0.577123	0.934919
ENSG00000198610	AKR1C4	-3.9517	0.0646279	-3.38157	4.51407	0.107034	0.556296	0.970478
ENSG00000268442	None	-3.94528	0.064916	-3.1072	3.00515	0.147682	0.63398	0.830673
ENSG00000249464	LINC01091	-3.94334	0.0650033	-3.38359	4.48986	0.10769	0.557429	0.967823
ENSG00000108700	CCL8	-3.94125	0.0650978	-3.37855	2.3612	0.205478	0.712686	0.687235
ENSG00000233780	HNRNPA1P30	-3.93602	0.0653342	-3.37983	2.3567	0.20582	0.712732	0.686511
ENSG00000049540	ELN	-3.93539	0.0653625	-3.25299	5.72087	0.0658476	0.431495	1.18146
ENSG00000186787	SPIN2B	-3.93493	0.0653836	-3.3801	2.35577	0.205892	0.712855	0.686361
ENSG00000250486	FAM218A	-3.93472	0.065393	-3.39094	2.24972	0.214253	0.723427	0.669072
ENSG00000204920	ZNF155	-3.91837	0.0661385	-3.38413	2.34153	0.206984	0.714463	0.684064
ENSG00000259240	MIR4713HG	-3.91724	0.0661901	0.391039	5.66369	0.0818588	0.487059	1.08693
ENSG00000281491	DNAJB5-DT	-3.91238	0.0664133	-3.10341	1.98632	0.221724	0.730407	0.654187
ENSG00000122592	HOXA7	-3.91062	0.0664944	-3.38871	3.93364	0.124708	0.594611	0.904104
ENSG00000183644	HOATZ	-3.91059	0.0664958	-3.38601	2.33485	0.207499	0.714883	0.682984
ENSG00000176659	LINC02910	-3.90121	0.0669296	-3.39871	2.22229	0.216506	0.724655	0.664531
ENSG00000173253	DMRT2	-3.88728	0.0675789	-3.17881	3.35294	0.130719	0.607129	0.883663
ENSG00000157343	ARMC12	-3.87666	0.0680784	-3.37074	5.2362	0.0745394	0.461766	1.12761
ENSG00000084734	GCKR	-3.87207	0.0682952	-3.39522	2.30178	0.210081	0.717391	0.677613
ENSG00000115386	REG1A	-3.86983	0.0684013	-2.69079	3.04476	0.145591	0.629433	0.836866
ENSG00000100453	GZMB	-3.86804	0.0684863	-3.39618	2.29833	0.210354	0.717674	0.67705
ENSG00000104863	LIN7B	-3.84727	0.0694795	-2.76133	1.67999	0.255293	0.762488	0.592961
ENSG00000229391	HLA-DRB6	-3.8433	0.0696708	-3.40697	4.21346	0.115656	0.576373	0.93683
ENSG00000138172	CALHM2	-3.84281	0.0696948	-1.21243	1.93552	0.222893	0.731293	0.651904
ENSG00000177294	FBXO39	-3.83298	0.070171	-3.30677	2.35604	0.189461	0.692235	0.72248
ENSG00000186281	GPAT2	-3.81996	0.0708071	-3.29737	3.81743	0.11221	0.568356	0.949968
ENSG00000204278	TMEM235	-3.81435	0.0710829	-3.21355	1.98024	0.222323	0.730831	0.653015
ENSG00000187398	LUZP2	-3.81289	0.0711549	-3.2089	2.78806	0.159976	0.653193	0.795945
ENSG00000267058	None	-3.80749	0.0714219	-3.41349	3.95686	0.123916	0.593411	0.906874
ENSG00000280350	LINC01726	-3.80526	0.0715324	-3.41075	2.24461	0.21467	0.724132	0.668229
ENSG00000234548	LINC02020	-3.80179	0.0717048	-2.55933	3.30824	0.132733	0.610658	0.877022
ENSG00000232192	KIF26B-AS1	-3.80151	0.0717184	-3.41161	2.24141	0.214931	0.72417	0.6677
ENSG00000271133	ITGB8-AS1	-3.78945	0.0723205	-3.14213	1.90623	0.229814	0.738541	0.638623
ENSG00000204010	IFIT1B	-3.78348	0.0726204	-3.33391	2.34535	0.190291	0.692949	0.720582
ENSG00000150201	FXYD4	-3.78028	0.0727819	-3.41642	2.22329	0.216423	0.724655	0.664697
ENSG00000228971	LINC02607	-3.77876	0.0728584	-3.41676	2.222	0.21653	0.724655	0.664483
ENSG00000226519	LINC00390	-3.77485	0.0730564	-2.95919	1.76236	0.245532	0.752918	0.609892
ENSG00000248167	TRIM39-RPP21	-3.77475	0.0730613	-2.55327	1.50791	0.277744	0.785465	0.556356
ENSG00000106823	ECM2	-3.77444	0.0730767	-3.42467	3.47215	0.142296	0.624327	0.846806
ENSG00000132518	GUCY2D	-3.77297	0.0731516	-3.04089	1.6957	0.253386	0.761172	0.596218
ENSG00000008516	MMP25	-3.77267	0.0731668	-3.42726	2.11768	0.22546	0.733926	0.646931
ENSG00000268318	LINC01872	-3.76788	0.0734101	-3.4192	2.21273	0.2173	0.725288	0.66294
ENSG00000159082	SYNJ1	-3.76214	0.0737024	-0.707841	11.3316	0.0164778	0.200024	1.7831
ENSG00000227029	None	-3.76071	0.0737758	-3.42982	2.108	0.226319	0.734834	0.64528
ENSG00000168661	ZNF30	-3.75946	0.0738398	-3.42402	3.80294	0.129325	0.604511	0.888317
ENSG00000102383	ZDHHC15	-3.75894	0.0738663	-3.29138	4.94544	0.0805736	0.484033	1.09381
ENSG00000169908	TM4SF1	-3.75865	0.073881	-3.16473	5.51082	0.0694239	0.444566	1.15849
ENSG00000214081	CYP4F30P	-3.75664	0.0739842	-3.4217	2.20316	0.2181	0.725603	0.661345
ENSG00000180712	LINC02363	-3.7557	0.0740321	-3.00758	1.85326	0.235416	0.743558	0.628164
ENSG00000168765	GSTM4	-3.74798	0.0744294	-3.20911	2.02694	0.217786	0.725457	0.66197
ENSG00000172935	MRGPRF	-3.73896	0.0748963	-3.42561	2.18812	0.219366	0.727259	0.65883
ENSG00000181552	EDDM3B	-3.73527	0.0750882	-3.43521	2.08745	0.228161	0.736664	0.641759
ENSG00000125046	SSUH2	-3.73484	0.0751107	-3.28614	2.13324	0.207972	0.714883	0.681996
ENSG00000101134	DOK5	-3.70484	0.0766889	-3.43305	2.15914	0.22184	0.730407	0.65396
ENSG00000246541	SMARCAD1-DT	-3.7035	0.0767599	-3.44183	2.06184	0.23049	0.73948	0.637348
ENSG00000088826	SMOX	-3.70034	0.0769283	-2.37967	1.37487	0.297311	0.807786	0.526789
ENSG00000244383	FAM3D-AS1	-3.70014	0.0769389	-2.98605	2.83096	0.157429	0.649029	0.802916
ENSG00000102854	MSLN	-3.69937	0.0769804	-3.30683	3.17515	0.139008	0.619319	0.85696
ENSG00000157306	ZFHX2-AS1	-3.69741	0.0770846	-3.43465	2.15285	0.222384	0.730852	0.652897
ENSG00000186081	KRT5	-3.68636	0.0776773	-2.51517	7.43091	0.0364127	0.31151	1.43875
ENSG00000104324	CPQ	-3.68133	0.0779485	-3.12157	4.50545	0.091145	0.511341	1.04027
ENSG00000235821	IFITM4P	-3.66303	0.0789436	0.452495	2.30631	0.200251	0.706828	0.698425
ENSG00000168490	PHYHIP	-3.65997	0.0791112	-3.30431	2.99523	0.148213	0.634283	0.829115
ENSG00000226770	None	-3.65243	0.079526	-3.45224	2.02082	0.234303	0.742687	0.630223
ENSG00000160111	CPAMD8	-3.65238	0.0795288	-2.79277	2.78935	0.148818	0.635101	0.827345
ENSG00000163793	DNAJC5G	-3.65058	0.079628	-3.18811	1.88731	0.231792	0.740272	0.634902
ENSG00000204007	GLT6D1	-3.64788	0.0797772	-3.45315	2.01717	0.234646	0.742749	0.629586
ENSG00000138379	MSTN	-3.64193	0.0801071	-3.45434	2.0124	0.235097	0.743328	0.628752
ENSG00000160282	FTCD	-3.63979	0.0802257	-3.45477	2.01069	0.23526	0.743469	0.628453
ENSG00000144821	MYH15	-3.63963	0.0802344	-2.91752	2.23582	0.188301	0.692131	0.725148
ENSG00000233985	LINC01681	-3.63793	0.0803295	-3.21247	1.77761	0.243789	0.751487	0.612987
ENSG00000230601	TEX48	-3.63556	0.0804615	-1.51145	2.69916	0.154948	0.644265	0.809813
ENSG00000206072	SERPINB11	-3.63402	0.0805473	-3.08846	1.67429	0.25599	0.763304	0.591777
ENSG00000225742	LINC02036	-3.63199	0.0806607	-3.44848	2.09753	0.227254	0.735609	0.643488
ENSG00000253661	ZFHX4-AS1	-3.62963	0.0807928	-3.45295	3.66734	0.134407	0.613077	0.871579
ENSG00000168484	SFTPC	-3.62896	0.0808301	-3.45692	2.00203	0.236083	0.743735	0.626935
ENSG00000248323	LUCAT1	-3.62634	0.0809775	-3.45744	1.99993	0.236284	0.743917	0.626566
ENSG00000143125	PROK1	-3.62622	0.0809838	-2.92076	2.29834	0.194008	0.698974	0.71218
ENSG00000112414	ADGRG6	-3.62532	0.0810347	-3.11955	4.47872	0.0918512	0.513275	1.03692
ENSG00000081052	COL4A4	-3.62516	0.0810437	-2.19002	1.52128	0.27589	0.782601	0.559264
ENSG00000177025	C19orf18	-3.62446	0.0810829	-3.45782	1.99843	0.236427	0.744195	0.626303
ENSG00000165972	CCDC38	-3.62053	0.0813041	-3.45085	2.08787	0.228123	0.736664	0.641832
ENSG00000134030	CTIF	-3.61852	0.0814172	-2.92892	2.8542	0.156074	0.646743	0.806669
ENSG00000139946	PELI2	-3.60839	0.0819912	-2.32135	2.21626	0.200767	0.707142	0.697308
ENSG00000250654	None	-3.60759	0.0820365	-3.45351	2.07698	0.229108	0.737591	0.639959
ENSG00000136052	SLC41A2	-3.60675	0.0820841	-3.16045	2.48136	0.180121	0.682086	0.744436
ENSG00000169583	CLIC3	-3.60578	0.0821396	-3.22363	1.96781	0.223554	0.731293	0.650617
ENSG00000078098	FAP	-3.60219	0.0823444	-3.45996	3.29221	0.150241	0.637354	0.823212
ENSG00000196589	MBD3L2B	-3.59607	0.082694	-3.45585	2.06729	0.229991	0.738758	0.638289
ENSG00000174125	TLR1	-3.59514	0.0827474	-1.61337	3.39316	0.117914	0.580689	0.928434
ENSG00000175806	MSRA	-3.59461	0.0827782	-3.45615	2.06605	0.230104	0.738856	0.638076
ENSG00000091704	CPA1	-3.58486	0.0833395	-3.45813	2.05786	0.230855	0.739677	0.636661
ENSG00000175877	TMEM270	-3.57951	0.0836488	-3.4666	1.96259	0.239895	0.747237	0.619979
ENSG00000227717	GOLGA6L25P	-3.57328	0.0840106	-3.4678	1.95763	0.240381	0.747237	0.6191
ENSG00000206069	TMEM211	-3.57277	0.0840406	-3.46056	2.04771	0.231791	0.740272	0.634904
ENSG00000234336	JAZF1-AS1	-3.57259	0.0840512	-1.69219	8.37701	0.0293898	0.27769	1.5318
ENSG00000234224	TMEM229A	-3.5626	0.084635	-3.15769	1.82626	0.238353	0.746079	0.62278
ENSG00000149506	ZP1	-3.55115	0.0853093	-3.3877	3.31963	0.132215	0.609364	0.878719
ENSG00000178750	STX19	-3.54688	0.0855626	-3.011	1.52088	0.275945	0.782673	0.559178
ENSG00000213022	KLK9	-3.54618	0.0856039	-3.35528	2.06403	0.214283	0.723437	0.669012
ENSG00000137077	CCL21	-3.54459	0.085698	-3.46617	2.02411	0.233993	0.742687	0.630797
ENSG00000248464	FGF10-AS1	-3.54052	0.0859406	-3.47405	1.93162	0.242959	0.750143	0.614467
ENSG00000136694	IL36A	-3.53864	0.0860522	-3.46734	2.01913	0.234462	0.742687	0.629928
ENSG00000234828	IQCM	-3.52829	0.0866723	-3.47635	1.92193	0.243931	0.751595	0.612734
ENSG00000127903	ZNF835	-3.52671	0.0867668	-3.47652	2.44307	0.1829	0.686027	0.737787
ENSG00000102452	NALCN	-3.52254	0.0870181	-3.4722	3.08489	0.160302	0.654113	0.795061
ENSG00000143194	MAEL	-3.51474	0.0874896	-2.96601	2.79753	0.159409	0.652392	0.797488
ENSG00000078328	RBFOX1	-3.50473	0.0880988	-3.47396	1.99081	0.237157	0.745131	0.624963
ENSG00000166831	RBPMS2	-3.49748	0.0885426	-3.47535	1.98477	0.237739	0.745542	0.623899
ENSG00000163734	CXCL3	-3.49119	0.0889295	-2.89719	2.46564	0.181254	0.683596	0.741713
ENSG00000101331	CCM2L	-3.48872	0.0890819	-3.18742	2.01584	0.218851	0.726716	0.659851
ENSG00000131914	LIN28A	-3.48844	0.0890996	-3.29237	1.9479	0.225549	0.733926	0.646758
ENSG00000224391	LINC01280	-3.48721	0.0891753	-3.48397	1.88948	0.247232	0.755092	0.606896
ENSG00000172208	OR4X2	-3.48453	0.089341	-3.47783	1.97398	0.238783	0.746388	0.621996
ENSG00000078579	FGF20	-3.48251	0.0894663	-3.48483	1.88578	0.247613	0.755266	0.606227
ENSG00000170891	CYTL1	-3.482	0.0894979	-3.47832	1.97188	0.238988	0.746447	0.621624
ENSG00000177465	ACOT4	-3.47778	0.0897602	-3.36751	3.1597	0.139765	0.620993	0.854602
ENSG00000197020	ZNF100	-3.47503	0.0899315	-3.47964	1.96608	0.239553	0.746973	0.620598
ENSG00000237990	CNTN4-AS1	-3.47302	0.090057	-3.48656	1.87831	0.248386	0.755849	0.604873
ENSG00000204936	CD177	-3.46946	0.0902792	-3.4807	1.96145	0.240006	0.747237	0.619778
ENSG00000226921	LINC00454	-3.46625	0.0904805	-2.74794	1.29402	0.310298	0.82207	0.508221
ENSG00000251616	None	-3.46462	0.0905824	-3.48161	1.95743	0.2404	0.747237	0.619065
ENSG00000133800	LYVE1	-3.46298	0.0906856	-3.48838	1.87042	0.249206	0.75679	0.603441
ENSG00000160207	HSF2BP	-3.46262	0.0907087	-0.561684	2.67208	0.163152	0.658094	0.787408
ENSG00000186150	UBL4B	-3.45604	0.0911233	-3.48647	3.26856	0.151337	0.639175	0.820055
ENSG00000233382	NKAPP1	-3.45095	0.0914451	-3.2616	2.54761	0.17546	0.676908	0.755822
ENSG00000224371	None	-3.44897	0.0915706	-0.715051	4.87365	0.0724882	0.455329	1.13973
ENSG00000225882	LINC01456	-3.44881	0.0915809	-3.48459	1.94431	0.241695	0.748129	0.616732
ENSG00000124313	IQSEC2	-3.44696	0.0916987	-2.78908	1.38246	0.296136	0.806706	0.528509
ENSG00000136267	DGKB	-3.44139	0.092053	-3.49227	1.85346	0.250984	0.758346	0.600355
ENSG00000225535	LINC01393	-3.44	0.0921421	-3.48623	1.93701	0.242421	0.749082	0.61543
ENSG00000177707	NECTIN3	-3.43684	0.0923438	-3.48682	1.93439	0.242682	0.749629	0.614963
ENSG00000252577	SCARNA20	-3.43583	0.0924084	3.0976	5.69495	0.0761411	0.468247	1.11838
ENSG00000003989	SLC7A2	-3.43356	0.0925542	-3.34309	2.43667	0.172411	0.672424	0.763436
ENSG00000179412	HNRNPCL4	-3.42978	0.0927966	-3.38473	1.98246	0.222103	0.730831	0.653445
ENSG00000213071	LPAL2	-3.42421	0.0931561	-3.40338	3.18579	0.13849	0.61853	0.858581
ENSG00000214595	EML6	-3.42118	0.0933519	-1.30918	2.94119	0.141295	0.623859	0.849875
ENSG00000176540	OR4C5	-3.41937	0.0934689	-3.49618	1.83622	0.252813	0.760299	0.5972
ENSG00000101955	SRPX	-3.41888	0.0935005	-3.16233	1.67786	0.255553	0.762927	0.592519
ENSG00000169067	ACTBL2	-3.41831	0.0935379	-3.27574	4.10819	0.10252	0.544481	0.989191
ENSG00000268975	MIA-RAB4B	-3.40784	0.0942187	-3.49216	1.91042	0.245093	0.752918	0.610668
ENSG00000230408	BZW1-AS1	-3.40766	0.0942306	-1.59333	8.98919	0.0258008	0.259596	1.58837
ENSG00000125861	GFRA4	-3.40514	0.0943953	-3.28544	1.76706	0.244993	0.752918	0.610846
ENSG00000117477	CCDC181	-3.40415	0.0944603	-3.36278	1.98695	0.221662	0.730407	0.654309
ENSG00000143469	SYT14	-3.40394	0.0944742	-3.30296	1.79301	0.242047	0.748355	0.6161
ENSG00000249647	LINC02900	-3.4001	0.0947255	-3.49357	1.90403	0.245743	0.753051	0.60952
ENSG00000233932	CTXN2	-3.39596	0.0949979	-3.49636	3.03815	0.162719	0.657575	0.788562
ENSG00000158806	NPM2	-3.39531	0.095041	-3.49444	1.90007	0.246146	0.753317	0.608807
ENSG00000236117	LINC01639	-3.39378	0.0951414	-3.49472	1.89882	0.246274	0.753482	0.608581
ENSG00000221970	OR2A1	-3.39083	0.0953366	-3.49525	1.89638	0.246524	0.753989	0.608141
ENSG00000066056	TIE1	-3.38449	0.0957563	-3.23455	1.67655	0.255713	0.762985	0.592247
ENSG00000261329	None	-3.38225	0.0959051	-3.26624	1.78345	0.243126	0.750316	0.614168
ENSG00000077943	ITGA8	-3.37793	0.0961928	-1.95857	4.21467	0.088634	0.505847	1.0524
ENSG00000184489	PTP4A3	-3.37708	0.0962496	-3.07973	2.55887	0.174686	0.675925	0.757742
ENSG00000148482	SLC39A12	-3.37704	0.096252	-3.42899	3.0689	0.144337	0.627408	0.840621
ENSG00000137185	ZSCAN9	-3.375	0.0963882	-2.69841	1.28823	0.311263	0.823269	0.506873
ENSG00000261156	LINC01989	-3.37349	0.0964892	-3.50417	1.80043	0.256681	0.764288	0.590606
ENSG00000206043	C18orf63	-3.37316	0.096511	-3.50081	3.06616	0.161264	0.655871	0.792463
ENSG00000244474	UGT1A4	-3.37135	0.0966324	-3.50454	1.79877	0.256863	0.76439	0.590298
ENSG00000188064	WNT7B	-3.37088	0.0966636	-3.50462	1.7984	0.256903	0.76442	0.590231
ENSG00000255366	None	-3.37082	0.0966682	-3.49885	1.87991	0.24822	0.755835	0.605164
ENSG00000079112	CDH17	-3.36516	0.0970476	-3.01172	1.50076	0.278743	0.786246	0.554797
ENSG00000163736	PPBP	-3.35713	0.0975893	-3.50129	1.86867	0.249388	0.757017	0.603124
ENSG00000101323	HAO1	-3.35579	0.0976802	-3.39172	1.89286	0.231209	0.739677	0.635995
ENSG00000100625	SIX4	-3.3469	0.0982841	-2.96687	4.51143	0.0805391	0.483934	1.09399
ENSG00000255794	RMST	-3.34005	0.0987515	-3.50987	1.77447	0.259548	0.767416	0.585782
ENSG00000135842	NIBAN1	-3.33927	0.0988052	-2.85421	1.37827	0.296784	0.807544	0.52756
ENSG00000226312	CFLAR-AS1	-3.33076	0.0993896	-3.31435	1.73284	0.248963	0.756391	0.603865
ENSG00000188626	GOLGA8M	-3.329	0.0995112	-3.22985	2.36574	0.188712	0.692131	0.724201
ENSG00000289313	LINC01512	-3.32475	0.0998046	-3.3667	2.40746	0.185542	0.689364	0.731558
ENSG00000260172	LINC01413	-3.32088	0.100072	-3.51309	1.75964	0.26121	0.769516	0.58301
ENSG00000184530	C6orf58	-3.31661	0.100369	-3.5138	1.75634	0.261582	0.770076	0.582392
ENSG00000112379	ARFGEF3	-3.31249	0.100656	-3.08175	1.51129	0.277273	0.784627	0.557093
ENSG00000218336	TENM3	-3.31093	0.100765	-3.38311	1.91355	0.229056	0.737509	0.640059
ENSG00000164116	GUCY1A1	-3.30646	0.101078	-3.41266	3.87893	0.110052	0.5632	0.958402
ENSG00000162891	IL20	-3.30618	0.101098	-3.14505	2.38147	0.187508	0.691748	0.726981
ENSG00000112212	TSPO2	-3.3042	0.101236	-1.60829	3.25906	0.123938	0.593411	0.906796
ENSG00000140403	DNAJA4	-3.29492	0.10189	-3.19058	1.42319	0.289958	0.799889	0.537665
ENSG00000150457	LATS2	-3.2913	0.102146	-3.51798	1.73681	0.263803	0.772355	0.57872
ENSG00000214285	NPS	-3.28836	0.102354	-3.51325	1.81244	0.255372	0.762641	0.592826
ENSG00000168077	SCARA3	-3.27907	0.103015	-3.38632	1.88039	0.232521	0.74115	0.633538
ENSG00000168575	SLC20A2	-3.27841	0.103062	0.0348174	6.54997	0.0463381	0.353745	1.33406
ENSG00000155087	ODF1	-3.27153	0.103555	-3.5161	1.79876	0.256864	0.76439	0.590296
ENSG00000197272	IL27	-3.26926	0.103718	-3.52158	1.71987	0.265755	0.773538	0.575519
ENSG00000143627	PKLR	-3.2611	0.104306	-3.0202	2.21476	0.200893	0.707181	0.697034
ENSG00000115718	PROC	-3.25986	0.104396	-2.40375	6.35494	0.0475116	0.359434	1.3232
ENSG00000164325	TMEM174	-3.25837	0.104504	-3.32673	2.21058	0.201248	0.707181	0.696269
ENSG00000196415	PRTN3	-3.24685	0.105342	-3.52518	1.70269	0.267759	0.775931	0.572257
ENSG00000229613	LINC01501	-3.24469	0.105499	-3.42758	2.82601	0.15772	0.649186	0.802115
ENSG00000166558	SLC38A8	-3.24467	0.105501	-3.32565	1.61038	0.264021	0.77249	0.578362
ENSG00000259666	LINGO1-AS1	-3.24366	0.105575	-3.32593	1.6098	0.264095	0.772616	0.578239
ENSG00000185168	LINC00482	-3.24271	0.105645	-3.47014	2.05665	0.214974	0.72417	0.667615
ENSG00000215045	GRID2IP	-3.24027	0.105823	-3.23869	2.25815	0.197274	0.703234	0.704931
ENSG00000135960	EDAR	-3.23863	0.105944	-3.52261	2.49386	0.195769	0.701307	0.708255
ENSG00000156076	WIF1	-3.23178	0.106448	-3.4225	1.90494	0.229948	0.738726	0.638371
ENSG00000105507	CABP5	-3.22514	0.106939	-3.52864	1.6861	0.269719	0.777561	0.569089
ENSG00000101327	PDYN	-3.2172	0.107529	-3.52989	1.68004	0.27044	0.778268	0.567929
ENSG00000064218	DMRT3	-3.21641	0.107588	-3.33529	2.32804	0.191647	0.695468	0.717497
ENSG00000135973	GPR45	-3.21453	0.107728	-3.52796	2.77177	0.177675	0.680383	0.750375
ENSG00000167768	KRT1	-3.21329	0.107821	-3.45878	1.97827	0.222517	0.731113	0.652636
ENSG00000221887	HMSD	-3.21105	0.107988	-3.52613	1.7498	0.262323	0.770941	0.581164
ENSG00000178462	TUBAL3	-3.20609	0.10836	-3.15363	2.39781	0.186268	0.690395	0.729861
ENSG00000086205	FOLH1	-3.20451	0.108479	-3.52949	2.75439	0.178727	0.680486	0.74781
ENSG00000160883	HK3	-3.20121	0.108728	-3.52773	1.74186	0.263226	0.771696	0.579672
ENSG00000188095	MESP2	-3.19797	0.108972	-3.53289	1.6654	0.272197	0.779645	0.565117
ENSG00000145757	SPATA9	-3.19566	0.109147	-2.85002	1.2325	0.320803	0.835283	0.493761
ENSG00000243955	GSTA1	-3.1891	0.109644	-3.52954	2.2036	0.201841	0.707451	0.694992
ENSG00000212935	KRTAP10-3	-3.18768	0.109752	-3.52991	1.73098	0.264472	0.772857	0.57762
ENSG00000159905	ZNF221	-3.18738	0.109775	-3.53168	2.67559	0.183622	0.686742	0.736076
ENSG00000165309	ARMC3	-3.18206	0.11018	-3.19346	1.44773	0.286333	0.795664	0.543129
ENSG00000284917	EEF1AKMT4-ECE2	-3.18165	0.110212	0.670154	0.334708	0.604001	1	0.218963
ENSG00000257842	NOVA1-DT	-3.17849	0.110453	-3.53591	1.6506	0.273991	0.780726	0.562264
ENSG00000232040	ZBED9	-3.17401	0.110797	-3.5366	1.6472	0.274406	0.781163	0.561607
ENSG00000181023	OR56B1	-3.17373	0.110819	-3.53214	1.71978	0.265766	0.773538	0.575501
ENSG00000222047	C10orf55	-3.1721	0.110944	-3.18221	2.70647	0.164993	0.661154	0.782534
ENSG00000145908	ZNF300	-3.17147	0.110992	-3.53699	1.64528	0.274642	0.781483	0.561234
ENSG00000088836	SLC4A11	-3.16908	0.111176	-3.19566	1.89452	0.231034	0.739677	0.636323
ENSG00000167419	LPO	-3.16386	0.111579	-1.81634	4.46272	0.0922775	0.514061	1.0349
ENSG00000168481	LGI3	-3.15578	0.112206	-3.53938	1.63341	0.276102	0.782673	0.558931
ENSG00000121316	PLBD1	-3.14331	0.11318	-3.19488	1.72399	0.250006	0.757342	0.60205
ENSG00000237181	PRKAR1B-AS1	-3.12629	0.114523	-3.5396	1.68184	0.270225	0.777898	0.568275
ENSG00000134852	CLOCK	-3.12335	0.114757	-1.71386	1.69962	0.244113	0.751813	0.612409
ENSG00000214943	GPR33	-3.11779	0.1152	-3.21765	1.41573	0.291074	0.801017	0.535996
ENSG00000114204	SERPINI2	-3.11272	0.115605	-3.54169	1.67104	0.271517	0.779348	0.566203
ENSG00000256977	LIMS3	-3.10835	0.115956	-1.8838	10.0442	0.0208936	0.228821	1.67999
ENSG00000221852	KRTAP1-5	-3.10798	0.115986	-3.54242	1.66727	0.271971	0.779645	0.565478
ENSG00000238300	SNORD121B	-3.10615	0.116133	2.21469	1.56258	0.280094	0.787776	0.552696
ENSG00000228369	TXNDC12-AS1	-3.10539	0.116194	-0.167637	1.83048	0.240485	0.747237	0.618912
ENSG00000099377	HSD3B7	-3.10219	0.116452	-1.67223	5.37562	0.0620705	0.419477	1.20711
ENSG00000128805	ARHGAP22	-3.09721	0.116855	-3.54812	1.58935	0.281635	0.789028	0.550314
ENSG00000113391	FAM172A	-3.09617	0.116939	0.820881	3.53375	0.126366	0.598728	0.898369
ENSG00000164287	CDC20B	-3.09188	0.117287	-3.54487	1.65449	0.273518	0.780219	0.563015
ENSG00000230572	None	-3.09108	0.117353	-3.54902	1.58476	0.282222	0.789688	0.54941
ENSG00000169252	ADRB2	-3.08841	0.11757	-3.5454	1.65174	0.273852	0.780726	0.562484
ENSG00000064201	TSPAN32	-3.08644	0.11773	-3.54969	1.5813	0.282666	0.790471	0.548726
ENSG00000154134	ROBO3	-3.08067	0.118202	-2.68864	3.13856	0.129726	0.60502	0.886974
ENSG00000116996	ZP4	-3.07632	0.118559	-3.54722	1.64218	0.275021	0.781862	0.560634
ENSG00000207802	MIR646	-3.06805	0.119241	1.92167	2.34173	0.224692	0.732726	0.648413
ENSG00000111816	FRK	-3.0675	0.119286	-2.83747	2.39105	0.186779	0.690917	0.728671
ENSG00000126561	STAT5A	-3.06677	0.119346	-2.65243	4.60281	0.0782531	0.47635	1.1065
ENSG00000157554	ERG	-3.06647	0.119371	-2.52566	4.40149	0.0834138	0.490995	1.07876
ENSG00000178412	None	-3.06632	0.119384	-3.23416	1.38787	0.295303	0.806067	0.529732
ENSG00000107295	SH3GL2	-3.06324	0.119639	-3.17159	2.01188	0.219234	0.727053	0.659092
ENSG00000115556	PLCD4	-3.06023	0.119889	-3.55348	1.56176	0.285195	0.793483	0.544858
ENSG00000125285	SOX21	-3.04341	0.121294	-3.4379	2.12716	0.208515	0.715691	0.680864
ENSG00000204262	COL5A2	-3.04278	0.121348	-3.4056	1.83717	0.237159	0.745131	0.624961
ENSG00000112319	EYA4	-3.03818	0.121736	-3.45145	1.7036	0.252434	0.759582	0.597852
ENSG00000096088	PGC	-3.03394	0.122094	-3.55723	1.54223	0.287761	0.797825	0.540968
ENSG00000167034	NKX3-1	-3.02171	0.123133	-2.99321	2.1223	0.208951	0.716147	0.679956
ENSG00000111981	ULBP1	-3.01865	0.123394	-3.10117	2.79342	0.159654	0.652472	0.796819
ENSG00000250846	EPHA5-AS1	-3.01825	0.123428	-3.5558	1.59652	0.280722	0.788487	0.551724
ENSG00000115290	GRB14	-3.01798	0.123452	-3.24724	1.35978	0.299668	0.809949	0.52336
ENSG00000186827	TNFRSF4	-3.01741	0.123501	-3.55592	1.59586	0.280806	0.788487	0.551594
ENSG00000226690	None	-3.00293	0.124747	-2.75855	4.27668	0.0974559	0.529677	1.01119
ENSG00000248109	MARCOL	-2.99737	0.125228	-3.56234	1.51521	0.291376	0.801284	0.535546
ENSG00000148826	NKX6-2	-2.99725	0.125238	-3.44702	1.60814	0.264308	0.772857	0.577889
ENSG00000167851	CD300A	-2.99586	0.125359	-3.56255	1.5141	0.291526	0.801406	0.535323
ENSG00000165424	ZCCHC24	-2.99028	0.125845	-3.56332	1.50999	0.292083	0.801899	0.534494
ENSG00000142627	EPHA2	-2.98765	0.126075	-3.25495	1.38745	0.295368	0.806067	0.529636
ENSG00000079435	LIPE	-2.98504	0.126303	-3.51444	1.77904	0.243627	0.751431	0.613275
ENSG00000187595	ZNF385C	-2.98476	0.126328	-3.19312	1.97498	0.222843	0.731293	0.652001
ENSG00000203690	TCP10L3	-2.98337	0.126449	-3.39776	1.56659	0.269751	0.777561	0.569037
ENSG00000170579	DLGAP1	-2.98134	0.126627	-2.806	2.28244	0.18443	0.687547	0.734168
ENSG00000274253	None	-2.97336	0.12733	-3.40038	1.56051	0.270562	0.778448	0.567733
ENSG00000204110	LINC02520	-2.97227	0.127426	-3.39966	1.45884	0.284717	0.792739	0.545587
ENSG00000282556	None	-2.97077	0.127559	-3.4455	2.2448	0.198377	0.704789	0.702508
ENSG00000259511	UBE2Q2L	-2.97007	0.127621	-1.10665	3.40922	0.117221	0.579446	0.930996
ENSG00000241233	KRTAP5-8	-2.96791	0.127811	-3.56638	1.49355	0.294329	0.804789	0.531167
ENSG00000107317	PTGDS	-2.96391	0.128166	-1.90739	3.99177	0.0954747	0.523318	1.02011
ENSG00000118407	FILIP1	-2.96317	0.128232	-3.56366	1.55358	0.286265	0.795557	0.543232
ENSG00000181009	OR52N5	-2.95984	0.128529	-3.56413	1.55099	0.286605	0.796073	0.542716
ENSG00000089692	LAG3	-2.9562	0.128853	-3.56797	1.48496	0.295513	0.806067	0.529423
ENSG00000077009	NMRK2	-2.95556	0.12891	-3.4073	1.55356	0.271495	0.779348	0.566239
ENSG00000081923	ATP8B1	-2.95535	0.128929	-3.04845	3.46851	0.125716	0.597281	0.90061
ENSG00000206260	PRR23A	-2.95304	0.129136	-3.41024	1.92167	0.22822	0.736664	0.641647
ENSG00000132669	RIN2	-2.9506	0.129354	-3.55206	2.35494	0.178635	0.680486	0.748034
ENSG00000240423	LINC00636	-2.95017	0.129393	-3.56878	1.48056	0.296124	0.806706	0.528526
ENSG00000230707	None	-2.94662	0.129712	-3.56926	1.47796	0.296485	0.807088	0.527997
ENSG00000074047	GLI2	-2.94472	0.129882	-3.56624	1.53928	0.288152	0.798438	0.540379
ENSG00000167207	NOD2	-2.94313	0.130026	-3.43144	1.93018	0.227348	0.735609	0.643309
ENSG00000271079	CTAGE15	-2.94156	0.130167	-3.4102	1.39517	0.294185	0.804556	0.53138
ENSG00000147655	RSPO2	-2.93821	0.13047	-3.48892	1.56312	0.270213	0.777898	0.568293
ENSG00000082482	KCNK2	-2.93612	0.130659	-3.45818	1.76916	0.244753	0.752838	0.611273
ENSG00000133937	GSC	-2.93553	0.130713	-3.56752	1.53217	0.289098	0.799066	0.538955
ENSG00000174992	ZG16	-2.93339	0.130907	-3.52983	2.44051	0.183087	0.686027	0.737342
ENSG00000167785	ZNF558	-2.93066	0.131154	-3.46718	1.49937	0.278937	0.786575	0.554494
ENSG00000146001	PCDHB18P	-2.92683	0.131503	-3.56979	2.20286	0.218124	0.725603	0.661296
ENSG00000162669	HFM1	-2.9264	0.131542	-3.57196	1.46321	0.298551	0.808921	0.524981
ENSG00000145920	CPLX2	-2.92574	0.131602	-2.46961	2.27158	0.196173	0.701901	0.70736
ENSG00000122756	CNTFR	-2.92461	0.131706	-3.06484	1.1899	0.328418	0.844116	0.483572
ENSG00000165076	PRSS37	-2.92306	0.131847	-3.56923	1.52255	0.290386	0.800507	0.537024
ENSG00000231106	LINC01436	-2.91447	0.132635	-3.27964	1.96267	0.224067	0.731837	0.649623
ENSG00000213512	GBP7	-2.90697	0.133326	-3.57143	1.51015	0.292061	0.801899	0.534527
ENSG00000169903	TM4SF4	-2.90502	0.133507	-3.57478	1.44766	0.300755	0.811371	0.521787
ENSG00000197454	OR2L5	-2.90378	0.133621	-3.57494	1.44676	0.300882	0.811444	0.521603
ENSG00000112053	SLC26A8	-2.90263	0.133728	-3.57509	1.44593	0.301002	0.811609	0.521431
ENSG00000184735	DDX53	-2.90125	0.133856	-3.02937	2.63154	0.158767	0.651311	0.79924
ENSG00000224177	LINC00570	-2.90097	0.133882	-3.22131	1.24343	0.318895	0.832242	0.496352
ENSG00000285746	None	-2.88828	0.135065	-3.42657	1.46089	0.28442	0.792531	0.54604
ENSG00000131435	PDLIM4	-2.8833	0.135532	-3.57612	2.19027	0.219184	0.727053	0.65919
ENSG00000119943	PYROXD2	-2.88212	0.135642	-3.04565	1.80594	0.2406	0.74728	0.618704
ENSG00000111249	CUX2	-2.88125	0.135725	-2.95889	1.10191	0.345118	0.86182	0.462032
ENSG00000280924	LINC00628	-2.87753	0.136074	-3.29373	1.28821	0.311266	0.823269	0.506868
ENSG00000143816	WNT9A	-2.87719	0.136107	-3.57763	1.82558	0.238428	0.746141	0.622643
ENSG00000250799	PRODH2	-2.86662	0.137108	-3.57684	1.47923	0.296309	0.807014	0.528255
ENSG00000100842	EFS	-2.86371	0.137384	-3.57868	2.15926	0.22183	0.730407	0.653979
ENSG00000173627	APOBEC4	-2.85867	0.137865	-3.23661	1.75072	0.246877	0.754617	0.60752
ENSG00000225473	ATP13A4-AS1	-2.85693	0.138031	-3.30129	1.27869	0.312862	0.825117	0.504647
ENSG00000109511	ANXA10	-2.85389	0.138323	-3.57851	1.46952	0.297665	0.807962	0.526273
ENSG00000249341	None	-2.85049	0.138649	-3.2971	1.31174	0.307374	0.819678	0.512333
ENSG00000132692	BCAN	-2.84953	0.138741	-3.48753	1.46	0.284549	0.792536	0.545844
ENSG00000259841	LINC01566	-2.84719	0.138966	-3.29746	1.6893	0.25416	0.761991	0.594893
ENSG00000137440	FGFBP1	-2.84478	0.139198	-3.58253	1.40416	0.307067	0.819201	0.512766
ENSG00000214891	TRIM64C	-2.84475	0.139202	-3.57971	1.46256	0.298643	0.809043	0.524848
ENSG00000169684	CHRNA5	-2.8354	0.140107	-3.58093	1.45545	0.299647	0.809949	0.523391
ENSG00000189295	ANKRD62P1-PARP4P3	-2.83539	0.140108	-3.58093	1.45544	0.299648	0.809949	0.523388
ENSG00000234186	C16orf82	-2.83281	0.140359	-3.58127	1.45348	0.299926	0.810453	0.522986
ENSG00000139971	ARMH4	-2.82809	0.140819	-3.24059	1.9078	0.229651	0.738541	0.638932
ENSG00000253894	None	-2.82716	0.14091	-3.58339	2.10138	0.22691	0.735338	0.644147
ENSG00000157087	ATP2B2	-2.82563	0.141059	-3.25807	3.72159	0.104791	0.550901	0.979678
ENSG00000182566	CLEC4G	-2.81636	0.141968	-3.58609	1.3838	0.310101	0.821849	0.508497
ENSG00000101074	R3HDML	-2.80988	0.142607	-3.19593	1.15604	0.334685	0.850751	0.475363
ENSG00000073146	MOV10L1	-2.80491	0.143099	-3.58751	1.37562	0.311333	0.823301	0.506774
ENSG00000196116	TDRD7	-2.79039	0.144547	-3.10931	0.9907	0.368321	0.883087	0.433773
ENSG00000072422	RHOBTB1	-2.77961	0.145631	-3.58592	1.79013	0.242372	0.749015	0.615518
ENSG00000238063	LINC01685	-2.77823	0.145771	-1.85668	2.77731	0.149545	0.63611	0.825227
ENSG00000196433	ASMT	-2.77801	0.145793	-3.58825	1.41209	0.305901	0.817624	0.51442
ENSG00000203618	GP1BB	-2.77369	0.14623	-3.59132	1.35341	0.314723	0.827677	0.502072
ENSG00000079393	DUSP13	-2.76884	0.146722	-3.59191	1.34998	0.315252	0.828153	0.501342
ENSG00000099910	KLHL22	-2.76301	0.147316	-0.519995	3.58495	0.111136	0.566386	0.954144
ENSG00000099960	SLC7A4	-2.76128	0.147493	-3.59282	1.34462	0.316081	0.829068	0.500201
ENSG00000125531	FNDC11	-2.7593	0.147695	-1.97324	2.45968	0.170714	0.669286	0.76773
ENSG00000268460	None	-2.75511	0.148125	-3.42476	1.38155	0.296276	0.807007	0.528303
ENSG00000159289	GOLGA6A	-2.74752	0.148907	-3.01825	1.04081	0.357553	0.872449	0.446659
ENSG00000186732	MPPED1	-2.74563	0.149102	-3.49927	1.93943	0.226406	0.734865	0.645111
ENSG00000261771	DNAAF4-CCPG1	-2.72912	0.150818	-3.59429	1.37551	0.31135	0.823301	0.506751
ENSG00000276141	WHAMMP3	-2.72594	0.151151	-2.88943	2.04012	0.216532	0.724655	0.664479
ENSG00000179855	GIPC3	-2.72453	0.151298	-3.52512	2.53286	0.176482	0.678482	0.7533
ENSG00000283821	MIR6875	-2.72228	0.151534	1.98708	2.5461	0.186544	0.69071	0.729218
ENSG00000125965	GDF5	-2.7178	0.152006	-2.74499	3.49547	0.113591	0.57145	0.944656
ENSG00000186562	DEFB105A	-2.7146	0.152344	-2.12568	5.46723	0.0604672	0.411943	1.21848
ENSG00000204195	AWAT1	-2.71395	0.152412	-3.22153	1.13809	0.338086	0.85449	0.470973
ENSG00000161996	WDR90	-2.71128	0.152694	-3.59873	1.30935	0.321636	0.835758	0.492635
ENSG00000166148	AVPR1A	-2.71121	0.152702	-3.52641	1.80552	0.240647	0.74728	0.618619
ENSG00000160145	KALRN	-2.70982	0.15285	-3.26174	2.95797	0.139136	0.61938	0.856559
ENSG00000170954	ZNF415	-2.70926	0.152908	-2.5533	3.23347	0.125136	0.595557	0.902616
ENSG00000254872	LINC02688	-2.70311	0.153561	-3.28892	2.5453	0.164607	0.660653	0.783551
ENSG00000165588	OTX2	-2.70246	0.15363	-3.5986	1.91704	0.244423	0.752339	0.611858
ENSG00000069535	MAOB	-2.70221	0.153658	-3.59754	1.35551	0.314399	0.827364	0.502519
ENSG00000237339	LINC01502	-2.6966	0.154256	-3.59821	1.35136	0.315038	0.827891	0.501637
ENSG00000147180	ZNF711	-2.68426	0.155581	-3.21267	1.07765	0.349969	0.865212	0.455971
ENSG00000254552	XIRP2-AS1	-2.68252	0.155769	-3.47325	1.33922	0.302927	0.814514	0.518662
ENSG00000130433	CACNG6	-2.68125	0.155906	-3.60108	1.88667	0.247521	0.755172	0.606388
ENSG00000265069	None	-2.67514	0.156568	-3.30915	1.14325	0.337103	0.853366	0.472237
ENSG00000079689	SCGN	-2.67507	0.156575	-3.60076	1.33547	0.317507	0.830652	0.498246
ENSG00000188770	OPTC	-2.66947	0.157184	-3.35487	1.18063	0.330115	0.84598	0.481334
ENSG00000164283	ESM1	-2.66777	0.15737	-3.60375	1.27903	0.326547	0.842193	0.486055
ENSG00000285806	None	-2.66658	0.157499	-3.60176	1.32922	0.318487	0.831886	0.496908
ENSG00000189157	FAM47E	-2.66657	0.157501	-3.47681	1.29946	0.309396	0.821312	0.509485
ENSG00000162598	C1orf87	-2.66298	0.157893	-2.83748	1.79073	0.232009	0.740394	0.634494
ENSG00000183246	RIMBP3C	-2.66294	0.157898	-3.2973	1.77324	0.244286	0.752004	0.612101
ENSG00000182329	KIAA2012	-2.66006	0.158213	-3.51303	1.38675	0.295475	0.806067	0.529479
ENSG00000124191	TOX2	-2.65376	0.158906	-3.06639	3.1238	0.130461	0.606771	0.88452
ENSG00000284587	MIR943	-2.64908	0.159422	1.92551	0.612505	0.478017	0.973754	0.320557
ENSG00000284142	MIR6845	-2.64826	0.159512	1.94897	1.08641	0.356693	0.872178	0.447706
ENSG00000234647	None	-2.64734	0.159614	-3.30817	1.15649	0.334601	0.850735	0.475473
ENSG00000170921	TANC2	-2.64597	0.159766	-2.99347	0.938304	0.380176	0.893567	0.420015
ENSG00000163072	NOSTRIN	-2.644	0.159984	-3.60643	1.26254	0.329271	0.844973	0.482447
ENSG00000144837	PLA1A	-2.63634	0.160835	-3.36431	1.16388	0.333217	0.848739	0.477273
ENSG00000145536	ADAMTS16	-2.63625	0.160846	-3.57127	1.55295	0.271576	0.779348	0.566108
ENSG00000254186	None	-2.6356	0.160919	-2.91284	2.96694	0.138647	0.618716	0.858091
ENSG00000232150	ST13P4	-2.63548	0.160931	-2.16971	1.96791	0.212997	0.721984	0.671627
ENSG00000261083	LINC02516	-2.63405	0.161091	-3.3592	1.06817	0.351894	0.867259	0.453588
ENSG00000143355	LHX9	-2.62222	0.162418	-3.56628	1.89833	0.230637	0.739677	0.637072
ENSG00000179420	OR6W1P	-2.62193	0.162451	-3.36051	1.18567	0.329191	0.844894	0.482552
ENSG00000250021	ARPIN-AP3S2	-2.61914	0.162765	-3.60723	1.29448	0.324028	0.839488	0.489417
ENSG00000223776	LGALS8-AS1	-2.61522	0.163208	-3.60963	1.24268	0.332604	0.848089	0.478072
ENSG00000255420	CASC23	-2.61062	0.163729	-3.60819	1.28828	0.325035	0.840374	0.48807
ENSG00000154864	PIEZO2	-2.60799	0.164028	-3.6099	1.66776	0.271912	0.779645	0.565572
ENSG00000081479	LRP2	-2.60795	0.164033	-3.60847	1.28599	0.325408	0.840589	0.487572
ENSG00000259116	HSPA2-AS1	-2.60336	0.164555	-0.597937	3.55146	0.111318	0.566698	0.953433
ENSG00000277654	None	-2.60281	0.164618	-2.96413	2.80274	0.148015	0.634256	0.829696
ENSG00000283554	LINC02341	-2.60068	0.16486	-1.58285	1.81827	0.228895	0.737431	0.640364
ENSG00000115594	IL1R1	-2.59976	0.164966	-3.10972	1.63316	0.251098	0.758523	0.600156
ENSG00000179774	ATOH7	-2.59533	0.165474	-3.48417	1.2451	0.318605	0.832039	0.496748
ENSG00000172482	AGXT	-2.59402	0.165623	-3.61194	1.22813	0.335084	0.851194	0.474847
ENSG00000280080	TBC1D22A-AS1	-2.5896	0.166132	-3.60879	1.54272	0.272958	0.779694	0.563904
ENSG00000223518	CSNK1A1P1	-2.58609	0.166537	-3.27556	1.05207	0.355207	0.871032	0.449519
ENSG00000197889	MEIG1	-2.58606	0.16654	-1.25134	1.86054	0.225155	0.733926	0.647518
ENSG00000149599	DUSP15	-2.58035	0.1672	-3.19369	0.995085	0.367357	0.882088	0.434911
ENSG00000081800	SLC13A1	-2.572	0.168171	-3.49183	1.68579	0.254586	0.762391	0.594165
ENSG00000130176	CNN1	-2.56466	0.169028	-3.61331	1.25502	0.330527	0.846432	0.480793
ENSG00000197959	DNM3	-2.56456	0.16904	-3.18846	2.08534	0.212309	0.720926	0.673031
ENSG00000174950	CD164L2	-2.56233	0.169302	-3.21533	0.996028	0.367151	0.881811	0.435156
ENSG00000168748	CA7	-2.55818	0.169789	-3.49557	1.26048	0.315954	0.829059	0.500376
ENSG00000184378	ACTRT3	-2.55537	0.170121	-3.49249	1.29718	0.309772	0.821463	0.508958
ENSG00000197647	ZNF433	-2.5542	0.170259	-2.22112	2.63355	0.158634	0.650964	0.799603
ENSG00000266761	MIR3194	-2.5524	0.170471	1.79872	0.562138	0.495502	0.989819	0.304955
ENSG00000198033	TUBA3C	-2.55197	0.170522	-3.6147	1.24589	0.332062	0.847795	0.478781
ENSG00000264279	MIR4786	-2.55044	0.170703	2.61775	218.807	9.5901e-06	0.0069943	5.01818
ENSG00000240766	PLCXD2-AS1	-2.54557	0.17128	-2.17208	2.27579	0.184976	0.688512	0.732886
ENSG00000054803	CBLN4	-2.54125	0.171794	-3.49512	1.28814	0.311277	0.823269	0.506853
ENSG00000260653	None	-2.54028	0.171909	-3.61597	1.2375	0.333483	0.849206	0.476926
ENSG00000179292	TMEM151A	-2.53831	0.172144	-3.38476	2.14541	0.206891	0.714376	0.684259
ENSG00000248529	None	-2.53767	0.17222	-3.61796	1.18976	0.341779	0.85788	0.466255
ENSG00000168267	PTF1A	-2.53529	0.172505	-3.61651	1.23393	0.334092	0.850035	0.476134
ENSG00000259163	None	-2.53356	0.172712	-2.45035	2.13327	0.197237	0.703234	0.705011
ENSG00000171446	KRT27	-2.53299	0.172781	-3.50029	1.17686	0.330808	0.846549	0.480424
ENSG00000221819	GAS8-AS1	-2.52519	0.173717	-1.95884	4.29293	0.0863937	0.498894	1.06352
ENSG00000233593	LINC02609	-2.52304	0.173976	-2.97372	3.25634	0.124064	0.593688	0.906353
ENSG00000231028	AHI1-DT	-2.51873	0.174496	-2.04548	4.58356	0.0787272	0.477835	1.10388
ENSG00000261194	LINC01898	-2.5141	0.175057	-3.62042	1.17384	0.344625	0.86129	0.462654
ENSG00000060718	COL11A1	-2.50971	0.175591	-3.132	0.916969	0.38519	0.898154	0.414326
ENSG00000224821	COL4A2-AS2	-2.5096	0.175604	-3.62088	1.17081	0.345171	0.86182	0.461966
ENSG00000132437	DDC	-2.49565	0.17731	-3.62073	1.20569	0.338972	0.855233	0.469836
ENSG00000237250	None	-2.4886	0.178179	-3.62304	1.15671	0.347733	0.863518	0.458754
ENSG00000165443	PHYHIPL	-2.48253	0.17893	-3.02959	1.39521	0.294179	0.804556	0.531388
ENSG00000171533	MAP6	-2.48233	0.178955	-3.54495	1.27478	0.313522	0.826253	0.503732
ENSG00000165202	OR1Q1	-2.48232	0.178956	-2.49285	1.35647	0.300189	0.810627	0.522605
ENSG00000233321	LINC02669	-2.4811	0.179107	-3.50609	1.24972	0.317804	0.830761	0.49784
ENSG00000234556	LINC00701	-2.48021	0.179219	-3.20438	2.71443	0.153427	0.641632	0.814098
ENSG00000172955	ADH6	-2.4801	0.179231	-2.56866	3.75295	0.103646	0.547443	0.984448
ENSG00000264235	MYL12-AS1	-2.47942	0.179316	-1.70428	3.21623	0.125953	0.597755	0.899792
ENSG00000116157	GPX7	-2.47713	0.179602	-2.51084	3.73947	0.104136	0.54885	0.982399
ENSG00000131737	KRT34	-2.47659	0.179668	-3.62425	1.14868	0.349208	0.864689	0.456916
ENSG00000162753	SLC9C2	-2.47597	0.179745	-3.62432	1.14826	0.349285	0.864719	0.456821
ENSG00000138615	CILP	-2.47451	0.179928	-3.50811	2.02818	0.217667	0.72532	0.662207
ENSG00000256288	LINC02617	-2.47429	0.179955	-1.37414	4.43381	0.0825542	0.488433	1.08326
ENSG00000152217	SETBP1	-2.47176	0.180271	-2.66018	3.45621	0.115223	0.576277	0.93846
ENSG00000264703	MIR4752	-2.45327	0.182596	2.30397	0.822164	0.416335	0.924031	0.380557
ENSG00000240563	L1TD1	-2.44964	0.183057	-2.7472	0.748446	0.429171	0.934209	0.367369
ENSG00000136449	MYCBPAP	-2.44051	0.184218	-3.56862	1.32814	0.304708	0.816466	0.516117
ENSG00000244227	LRRC77P	-2.43807	0.184531	-3.62668	1.1651	0.346205	0.861937	0.460667
ENSG00000162755	KLHDC9	-2.43766	0.184583	-1.97379	2.53137	0.165579	0.662221	0.780994
ENSG00000261150	EPPK1	-2.43671	0.184704	-3.62681	1.16415	0.346377	0.862029	0.460451
ENSG00000166922	SCG5	-2.43234	0.185265	-1.01131	7.24519	0.0380546	0.319311	1.41959
ENSG00000117586	TNFSF4	-2.43219	0.185284	-3.62868	1.11915	0.354723	0.870748	0.45011
ENSG00000168032	ENTPD3	-2.42989	0.185579	-2.88988	3.37551	0.118683	0.582515	0.92561
ENSG00000173285	OR10K1	-2.42896	0.185699	-3.51612	1.15107	0.335621	0.85182	0.474151
ENSG00000179772	FOXS1	-2.42873	0.185728	-2.79752	1.37057	0.288564	0.798668	0.539758
ENSG00000124466	LYPD3	-2.42761	0.185873	-3.06628	1.63428	0.260972	0.769168	0.583407
ENSG00000231453	LINC01305	-2.42414	0.186321	-3.57136	1.3173	0.306466	0.818486	0.513618
ENSG00000176136	MC5R	-2.41784	0.187136	-3.52143	1.17635	0.330902	0.846549	0.4803
ENSG00000198821	CD247	-2.41784	0.187136	-2.66208	3.5778	0.110271	0.563562	0.957537
ENSG00000080572	DNAAF6	-2.41323	0.187735	-2.30425	1.53148	0.264685	0.773153	0.57727
ENSG00000176532	PRR15	-2.41114	0.188008	-3.63044	1.70224	0.242453	0.749094	0.615373
ENSG00000117020	AKT3	-2.40912	0.188271	-1.91985	9.71948	0.0222574	0.23721	1.65253
ENSG00000166813	KIF7	-2.40846	0.188357	-2.20124	2.35304	0.178784	0.680486	0.747672
ENSG00000171489	SPACA5	-2.4082	0.188391	-2.57429	1.3487	0.292061	0.801899	0.534527
ENSG00000234962	LINC00700	-2.4082	0.188391	-3.519	1.16431	0.333137	0.848709	0.477377
ENSG00000256442	None	-2.4021	0.189189	-1.35783	1.6469	0.249863	0.757238	0.602299
ENSG00000188269	OR7A5	-2.40029	0.189427	-2.95807	1.9769	0.212094	0.720645	0.673471
ENSG00000181045	SLC26A11	-2.39616	0.189969	-2.66497	0.925889	0.375162	0.889686	0.425782
ENSG00000099985	OSM	-2.39366	0.1903	-3.63112	1.13417	0.351899	0.867259	0.453582
ENSG00000225877	PSG8-AS1	-2.38288	0.191727	-2.59192	1.54862	0.262319	0.770941	0.58117
ENSG00000256597	LINC02393	-2.37366	0.192956	-3.63308	1.12035	0.354497	0.870748	0.450388
ENSG00000197360	ZNF98	-2.37224	0.193145	-3.63321	1.11937	0.354681	0.870748	0.450162
ENSG00000277481	PKD1L3	-2.37187	0.193195	-3.25843	1.55932	0.270722	0.778448	0.567477
ENSG00000013725	CD6	-2.35951	0.194858	-3.63445	1.1106	0.356348	0.871888	0.448126
ENSG00000246095	LINC01096	-2.35823	0.19503	-3.63457	1.10973	0.356515	0.871935	0.447922
ENSG00000186190	BPIFB3	-2.35113	0.195992	-3.63525	1.10486	0.357448	0.872286	0.446787
ENSG00000224109	CENPVL3	-2.34662	0.196607	-3.63568	1.10176	0.358043	0.873107	0.446065
ENSG00000261615	LINC01858	-2.34397	0.196968	-3.63713	1.06136	0.365971	0.880739	0.436553
ENSG00000268592	RAET1E-AS1	-2.3415	0.197305	-2.53153	1.17415	0.331309	0.847181	0.479767
ENSG00000240632	SPATA31D5P	-2.33914	0.197629	-3.6364	1.09664	0.359031	0.873541	0.444869
ENSG00000174844	DNAH12	-2.33885	0.197668	-2.55836	1.27406	0.304498	0.816466	0.516415
ENSG00000197721	CR1L	-2.33771	0.197824	-3.53218	1.16108	0.333741	0.849621	0.476591
ENSG00000164185	ZNF474	-2.33708	0.197911	-3.44049	1.40656	0.292455	0.802243	0.533941
ENSG00000253117	OC90	-2.33625	0.198024	-3.63667	1.09467	0.359412	0.874154	0.444407
ENSG00000131885	KRT17P1	-2.33527	0.198159	-3.56173	1.15804	0.334309	0.850347	0.475852
ENSG00000113389	NPR3	-2.33503	0.198192	-3.60996	1.24423	0.318756	0.832039	0.496542
ENSG00000224652	LINC00885	-2.32633	0.199391	-3.63877	1.04994	0.368267	0.883036	0.433837
ENSG00000118690	ARMC2	-2.31595	0.200831	-3.63859	1.08083	0.362111	0.877005	0.441158
ENSG00000240403	KIR3DL2	-2.31284	0.201264	-3.63888	1.07872	0.362527	0.877695	0.44066
ENSG00000270765	GAS2L2	-2.31273	0.201279	-2.71265	4.88687	0.0716939	0.452129	1.14452
ENSG00000287236	None	-2.31155	0.201445	-2.96448	2.48345	0.168987	0.666046	0.772147
ENSG00000118473	SGIP1	-2.30732	0.202035	-3.36144	1.13225	0.339206	0.855233	0.469537
ENSG00000233670	PIRT	-2.30622	0.202189	-3.64061	1.03699	0.370903	0.88618	0.43074
ENSG00000257127	CLLU1	-2.30344	0.202579	-3.53547	1.07531	0.350442	0.865587	0.455384
ENSG00000089558	KCNH4	-2.30097	0.202926	-1.70844	3.26807	0.12352	0.592776	0.908264
ENSG00000169896	ITGAM	-2.30094	0.202931	-3.51609	1.38828	0.285779	0.794481	0.54397
ENSG00000239810	PRAMEF11	-2.30084	0.202945	-3.44393	1.01776	0.36244	0.877563	0.440764
ENSG00000164949	GEM	-2.29529	0.203728	-2.57628	1.91229	0.218712	0.726661	0.660128
ENSG00000106819	ASPN	-2.2942	0.203881	-2.78325	2.77661	0.149588	0.636134	0.825104
ENSG00000184292	TACSTD2	-2.2896	0.204533	-3.54294	1.09956	0.345582	0.86182	0.461449
ENSG00000149970	CNKSR2	-2.28558	0.205103	-2.84987	1.96828	0.212959	0.721948	0.671703
ENSG00000165462	PHOX2A	-2.28333	0.205423	-3.54201	1.09292	0.346902	0.86262	0.459793
ENSG00000125675	GRIA3	-2.28159	0.205671	-3.05579	2.04275	0.205646	0.712732	0.68688
ENSG00000173452	TMEM196	-2.28156	0.205675	-3.54798	1.10051	0.345394	0.86182	0.461686
ENSG00000108187	PBLD	-2.28115	0.205734	0.206335	2.46327	0.176663	0.678542	0.752855
ENSG00000141756	FKBP10	-2.2795	0.205969	-1.17138	2.89675	0.142545	0.624454	0.846047
ENSG00000243566	UPK3B	-2.26879	0.207504	-3.62891	1.23461	0.320432	0.83472	0.494264
ENSG00000183695	MRGPRX2	-2.26641	0.207846	-3.64316	1.04737	0.368789	0.883952	0.433222
ENSG00000156011	PSD3	-2.26407	0.208184	-3.17004	1.01184	0.355452	0.871183	0.44922
ENSG00000149927	DOC2A	-2.26187	0.208502	-2.9879	2.17356	0.204425	0.711426	0.689467
ENSG00000186790	FOXE3	-2.25945	0.208852	-3.6448	1.0071	0.377117	0.891736	0.423524
ENSG00000227617	CERS6-AS1	-2.25909	0.208903	-2.7803	1.47043	0.283044	0.791088	0.548146
ENSG00000240520	UOX	-2.25613	0.209332	-2.82965	2.40849	0.185465	0.689172	0.731739
ENSG00000168959	GRM5	-2.25532	0.20945	-3.59217	1.80313	0.252307	0.759538	0.598071
ENSG00000139364	TMEM132B	-2.25345	0.209722	-2.61381	1.12749	0.33144	0.847282	0.479595
ENSG00000251011	TMEM108-AS1	-2.25259	0.209847	-3.64541	1.00275	0.378037	0.891808	0.422466
ENSG00000237265	None	-2.2524	0.209875	-3.45999	0.96898	0.373158	0.887744	0.428107
ENSG00000134873	CLDN10	-2.24811	0.210499	-2.90484	2.19585	0.202502	0.708619	0.69357
ENSG00000106565	TMEM176B	-2.24636	0.210756	-2.41472	2.88862	0.143007	0.625661	0.844642
ENSG00000124491	F13A1	-2.24053	0.211608	-3.64646	0.995113	0.379661	0.893079	0.420604
ENSG00000170289	CNGB3	-2.24031	0.211641	-1.5373	3.09707	0.131806	0.608592	0.880063
ENSG00000214237	MINDY4B	-2.23849	0.211908	-3.64664	0.993821	0.379937	0.893551	0.420288
ENSG00000115850	LCT	-2.23788	0.211997	-3.11796	1.81715	0.22902	0.737483	0.640126
ENSG00000225511	LINC00475	-2.23454	0.212489	-3.55247	1.06806	0.351917	0.867259	0.453559
ENSG00000267638	None	-2.23292	0.212728	-0.412279	0.883557	0.39495	0.907735	0.403458
ENSG00000196872	CRACDL	-2.23138	0.212954	-3.50347	1.3294	0.304505	0.816466	0.516406
ENSG00000091181	IL5RA	-2.22929	0.213264	-2.54981	1.22717	0.312734	0.825019	0.504825
ENSG00000221840	OR4A5	-2.22741	0.213541	-2.55577	1.16471	0.324255	0.83962	0.489113
ENSG00000259134	LINC00924	-2.22463	0.213953	-3.48546	1.00408	0.365393	0.880131	0.437239
ENSG00000204347	BTBD17	-2.22409	0.214034	-3.64789	0.984735	0.381888	0.894974	0.418063
ENSG00000121690	DEPDC7	-2.21793	0.21495	-2.68616	2.19844	0.191489	0.69526	0.717855
ENSG00000183921	SDR42E2	-2.2172	0.215059	-3.27286	1.88628	0.22146	0.730407	0.654704
ENSG00000136014	USP44	-2.21686	0.21511	-3.64101	1.17673	0.330834	0.846549	0.48039
ENSG00000161031	PGLYRP2	-2.21223	0.215801	-3.64892	0.977274	0.383504	0.896372	0.41623
ENSG00000131831	RAI2	-2.20754	0.216503	-3.5541	1.02689	0.360491	0.875408	0.443106
ENSG00000187116	LILRA5	-2.2065	0.21666	-2.88409	1.78566	0.23259	0.741195	0.633409
ENSG00000215914	MMP23A	-2.20548	0.216813	-0.000819312	16.8888	0.00710058	0.126059	2.14871
ENSG00000283726	MIR5193	-2.20535	0.216833	1.51113	0.705032	0.448818	0.951905	0.347929
ENSG00000255082	GRM5-AS1	-2.20385	0.217057	-3.51207	1.01957	0.362053	0.877005	0.441228
ENSG00000282842	FRG2EP	-2.2038	0.217065	-2.52905	2.74856	0.151303	0.639153	0.820153
ENSG00000182132	KCNIP1	-2.20364	0.217089	-3.64965	0.971889	0.384678	0.89766	0.414903
ENSG00000103089	FA2H	-2.20277	0.21722	-2.71242	1.60097	0.255284	0.762488	0.592976
ENSG00000148948	LRRC4C	-2.19407	0.218535	-2.78928	2.24058	0.1879	0.691748	0.726073
ENSG00000253831	ETV3L	-2.193	0.218696	-3.55879	1.04336	0.35702	0.872286	0.447308
ENSG00000189120	SP6	-2.19175	0.218885	-2.71574	2.38366	0.176411	0.678482	0.753474
ENSG00000236268	LINC01361	-2.18839	0.219396	-2.67877	0.955784	0.368109	0.882814	0.434024
ENSG00000179913	B3GNT3	-2.18824	0.219418	-3.39306	0.931803	0.373749	0.888476	0.42742
ENSG00000185585	OLFML2A	-2.18377	0.2201	-3.04846	1.94827	0.214989	0.72417	0.667583
ENSG00000108759	KRT32	-2.17806	0.220972	-3.65182	0.95591	0.388199	0.902265	0.410945
ENSG00000145217	SLC26A1	-2.17372	0.221639	-3.18696	0.877984	0.394648	0.907307	0.40379
ENSG00000168658	VWA3B	-2.17055	0.222126	-3.42121	1.64063	0.260171	0.768131	0.584741
ENSG00000132704	FCRL2	-2.16819	0.222489	-2.30354	1.27746	0.31307	0.825421	0.504359
ENSG00000248569	None	-2.1667	0.22272	-2.69179	1.31263	0.297971	0.808035	0.525825
ENSG00000188729	OSTN	-2.16599	0.222829	-3.47164	1.29941	0.309404	0.821312	0.509475
ENSG00000176076	KCNE5	-2.16351	0.223213	-2.75545	2.28122	0.18453	0.687781	0.733933
ENSG00000169059	VCX3A	-2.16319	0.223262	-2.75807	2.12975	0.208283	0.71517	0.681346
ENSG00000259541	None	-2.1615	0.223524	-3.32643	0.806944	0.412951	0.921473	0.384101
ENSG00000214140	PRCD	-2.16037	0.223698	-3.36755	0.761728	0.425391	0.930919	0.371212
ENSG00000227718	None	-2.15794	0.224075	-3.39943	0.875538	0.395255	0.908127	0.403123
ENSG00000110934	BIN2	-2.15788	0.224085	-3.65269	0.975531	0.383883	0.896658	0.415801
ENSG00000164093	PITX2	-2.1574	0.22416	-2.99924	1.77419	0.23391	0.742684	0.63095
ENSG00000202252	SNORD14C	-2.15638	0.224319	1.66559	0.406229	0.558888	1	0.252675
ENSG00000128342	LIF	-2.15156	0.225069	-3.60745	1.12635	0.340341	0.856453	0.468085
ENSG00000144227	NXPH2	-2.14748	0.225706	-3.65436	0.936946	0.392454	0.905569	0.406211
ENSG00000238317	SNORD11	-2.14692	0.225794	3.48471	10.0795	0.0339233	0.299603	1.4695
ENSG00000261456	TUBB8	-2.14486	0.226117	-2.38101	2.2858	0.184156	0.687409	0.734814
ENSG00000005189	REXO5	-2.14437	0.226194	1.02686	9.21022	0.024652	0.252173	1.60815
ENSG00000178860	MSC	-2.14295	0.226417	-3.56635	1.01398	0.363253	0.878241	0.43979
ENSG00000249267	LINC00939	-2.14151	0.226642	-3.11396	1.82754	0.227859	0.736254	0.642333
ENSG00000177706	FAM20C	-2.13586	0.227531	-3.29826	1.84653	0.236143	0.743735	0.626825
ENSG00000230782	None	-2.13514	0.227646	-3.65461	0.960742	0.387128	0.900734	0.412145
ENSG00000196284	SUPT3H	-2.13471	0.227713	0.891363	29.5655	0.00192682	0.061099	2.71516
ENSG00000168158	OR2C1	-2.13447	0.22775	-3.65543	0.928926	0.394279	0.907174	0.404196
ENSG00000165874	SHLD2P1	-2.13382	0.227853	-3.65548	0.928524	0.394371	0.907201	0.404095
ENSG00000106004	HOXA5	-2.13376	0.227863	-1.59673	6.098	0.0508343	0.375675	1.29384
ENSG00000198732	SMOC1	-2.13334	0.22793	-2.19057	1.59915	0.255524	0.762926	0.592568
ENSG00000144857	BOC	-2.13083	0.228327	-2.62239	3.16406	0.12847	0.603061	0.891199
ENSG00000184445	KNTC1	-2.1273	0.228886	-1.28089	2.73814	0.151947	0.639515	0.818309
ENSG00000232685	LINC00442	-2.124	0.229411	-3.20198	1.30974	0.307702	0.819867	0.51187
ENSG00000249346	LINC01016	-2.12205	0.229721	-2.54023	2.03146	0.206731	0.714221	0.684595
ENSG00000156113	KCNMA1	-2.11813	0.230346	-2.08827	1.47605	0.272561	0.779694	0.564536
ENSG00000283201	None	-2.11769	0.230415	-0.974714	1.20018	0.319609	0.83346	0.495381
ENSG00000231290	APCDD1L-DT	-2.11761	0.230429	-3.56906	0.978619	0.370999	0.88618	0.430628
ENSG00000120337	TNFSF18	-2.11556	0.230756	-3.65623	0.948081	0.389946	0.903462	0.408996
ENSG00000251219	LINC01217	-2.11534	0.230791	-3.65625	0.947942	0.389977	0.903462	0.408961
ENSG00000133020	MYH8	-2.11272	0.231211	-3.62788	1.09639	0.346212	0.861937	0.460658
ENSG00000163492	CCDC141	-2.10986	0.23167	-3.46282	1.47939	0.272077	0.779645	0.565308
ENSG00000168404	MLKL	-2.10956	0.231717	-2.64508	1.2665	0.305803	0.817483	0.514559
ENSG00000251694	USP17L9P	-2.10911	0.231789	-3.65676	0.94393	0.390877	0.904295	0.407959
ENSG00000144711	IQSEC1	-2.10727	0.232085	-2.98786	2.81912	0.158126	0.649545	0.800997
ENSG00000250585	LINC00604	-2.1043	0.232565	-1.98545	0.893466	0.392497	0.905569	0.406164
ENSG00000207697	MIR573	-2.10368	0.232664	3.98406	34.2205	0.00277905	0.0737391	2.5561
ENSG00000198945	L3MBTL3	-2.10324	0.232736	-2.94195	2.05851	0.204144	0.71123	0.690062
ENSG00000232684	ATP11A-AS1	-2.10131	0.233047	-3.13873	1.42943	0.279464	0.787113	0.553674
ENSG00000144481	TRPM8	-2.10121	0.233062	-3.65741	0.938851	0.392023	0.905249	0.406689
ENSG00000283175	None	-2.10051	0.233176	-2.04726	2.66951	0.156289	0.646947	0.806073
ENSG00000237372	None	-2.09935	0.233364	-3.65827	0.9074	0.399253	0.912412	0.398752
ENSG00000249326	CTD-2194D22.4	-2.09892	0.233433	-2.74533	1.33543	0.294214	0.804556	0.531337
ENSG00000253417	LINC02159	-2.09882	0.233449	-3.65761	0.937314	0.392371	0.905569	0.406303
ENSG00000034053	APBA2	-2.09869	0.23347	-1.92648	2.10406	0.199896	0.7066	0.699197
ENSG00000228035	NGF-AS1	-2.09748	0.233667	-3.65842	0.90626	0.39952	0.912509	0.398462
ENSG00000117281	CD160	-2.0931	0.234377	-3.51787	0.880058	0.394135	0.907021	0.404355
ENSG00000226983	LINC01692	-2.09115	0.234694	-3.25295	1.81141	0.239993	0.747237	0.619802
ENSG00000204025	TRPC5OS	-2.08954	0.234956	-3.574	1.0125	0.363571	0.878252	0.439411
ENSG00000178172	SPINK6	-2.08902	0.235041	-1.32725	2.34007	0.179802	0.681715	0.745206
ENSG00000154165	GPR15	-2.08587	0.235553	-3.65934	0.899197	0.401179	0.913463	0.396662
ENSG00000139926	FRMD6	-2.08467	0.235749	-1.37057	2.71461	0.153416	0.641632	0.814129
ENSG00000164363	SLC6A18	-2.08348	0.235944	-3.41922	1.18185	0.32989	0.845804	0.481631
ENSG00000234155	LINC02535	-2.0831	0.236007	-3.65888	0.927247	0.394663	0.907307	0.403774
ENSG00000165349	SLC7A3	-2.07856	0.23675	-3.65992	0.894759	0.402228	0.914616	0.395528
ENSG00000088756	ARHGAP28	-2.07807	0.236831	-3.65929	0.924038	0.395399	0.90838	0.402965
ENSG00000214249	CTAGE11P	-2.07722	0.236971	-3.57517	1.00406	0.365398	0.880131	0.437234
ENSG00000162998	FRZB	-2.07686	0.23703	-3.27497	1.72295	0.250129	0.75746	0.601836
ENSG00000165730	STOX1	-2.07528	0.237289	-1.18086	1.36113	0.291079	0.801017	0.535989
ENSG00000267365	KCNJ2-AS1	-2.07343	0.237594	-3.57433	0.951712	0.377081	0.891731	0.423565
ENSG00000115596	WNT6	-2.07158	0.237899	-2.70888	1.50553	0.26833	0.776252	0.571331
ENSG00000257743	MGAM2	-2.07104	0.237988	-3.66051	0.890199	0.40331	0.915529	0.394361
ENSG00000225805	DEFB131B	-2.06475	0.239027	0.765731	1.63924	0.263429	0.771849	0.579337
ENSG00000134207	SYT6	-2.06383	0.23918	-3.66043	0.914971	0.397491	0.910396	0.400673
ENSG00000181072	CHRM2	-2.06226	0.23944	-3.41968	1.19637	0.327243	0.84262	0.48513
ENSG00000213927	CCL27	-2.05993	0.239828	-1.30596	1.37813	0.287845	0.79792	0.540841
ENSG00000087250	MT3	-2.05887	0.240004	-1.27475	0.723133	0.433945	0.938809	0.362565
ENSG00000147041	SYTL5	-2.05655	0.240391	-3.66165	0.881444	0.405404	0.916485	0.392111
ENSG00000101349	PAK5	-2.05482	0.240679	-3.66178	0.8804	0.405655	0.916627	0.391843
ENSG00000272138	LINC01607	-2.0545	0.240732	-1.45744	2.36062	0.178192	0.680486	0.749112
ENSG00000136999	CCN3	-2.05265	0.241041	-2.26797	1.49625	0.269651	0.777561	0.569198
ENSG00000268257	AIRN	-2.0526	0.241049	-3.57956	0.96147	0.374856	0.889407	0.426135
ENSG00000185155	MIXL1	-2.05117	0.241288	-2.79037	2.13534	0.197051	0.702991	0.705421
ENSG00000178773	CPNE7	-2.05003	0.241479	-3.55114	0.902055	0.388762	0.902895	0.410316
ENSG00000070915	SLC12A3	-2.04727	0.241942	-3.21073	1.30253	0.29966	0.809949	0.523372
ENSG00000112499	SLC22A2	-2.04664	0.242048	-3.66242	0.875476	0.406843	0.917221	0.390573
ENSG00000196337	CGB7	-2.04582	0.242185	-3.66248	0.874983	0.406963	0.917221	0.390446
ENSG00000268994	FAM236B	-2.04146	0.242918	1.53008	1.30475	0.317698	0.830726	0.497985
ENSG00000170788	DYDC1	-2.03899	0.243334	-2.54636	1.97713	0.22263	0.731285	0.652416
ENSG00000107807	TLX1	-2.03871	0.243381	-3.23158	1.19883	0.326797	0.842195	0.485722
ENSG00000151067	CACNA1C	-2.03537	0.243946	-2.95664	1.873	0.222884	0.731293	0.65192
ENSG00000119042	SATB2	-2.03137	0.244622	-2.15775	0.638619	0.456379	0.956537	0.340675
ENSG00000152822	GRM1	-2.02646	0.245457	-3.66397	0.863374	0.40979	0.919576	0.387439
ENSG00000130958	SLC35D2	-2.02121	0.246351	-1.15776	2.38108	0.176609	0.678542	0.752986
ENSG00000233496	SYNJ2-IT1	-2.01715	0.247045	-3.21637	0.672538	0.451987	0.954224	0.344874
ENSG00000172367	PDZD3	-2.01679	0.247108	-3.58511	0.899069	0.389484	0.903462	0.409511
ENSG00000108255	CRYBA1	-2.01086	0.248125	-2.22788	0.785338	0.411527	0.920817	0.385602
ENSG00000196151	WDSUB1	-2.00715	0.248763	-2.13574	1.31568	0.297465	0.807798	0.526565
ENSG00000237574	LINC01856	-2.00415	0.249283	-2.21159	5.18335	0.0656305	0.430889	1.18289
ENSG00000239677	PDZRN3-AS1	-1.9988	0.250208	-3.19068	1.69763	0.243017	0.750219	0.614363
ENSG00000205667	ARSH	-1.99625	0.25065	-3.44455	1.11636	0.34228	0.858143	0.465619
ENSG00000165985	C1QL3	-1.99368	0.251097	-3.58712	0.910158	0.386814	0.900547	0.412498
ENSG00000269959	SPACA6-AS1	-1.99183	0.251419	-3.66658	0.842767	0.414898	0.922923	0.382059
ENSG00000216560	LINC00955	-1.98924	0.251871	-3.66678	0.841231	0.415283	0.923022	0.381656
ENSG00000151778	SERP2	-1.98739	0.252195	-2.56347	2.39342	0.175665	0.677286	0.755314
ENSG00000143776	CDC42BPA	-1.98704	0.252256	-2.70106	1.29718	0.30056	0.811305	0.522069
ENSG00000235669	CHN2-AS1	-1.98487	0.252636	-2.56742	1.19621	0.318364	0.831661	0.497076
ENSG00000267374	MIR924HG	-1.98302	0.252959	-2.44561	3.97145	0.0961341	0.525669	1.01712
ENSG00000179141	MTUS2-AS1	-1.9823	0.253086	-1.93028	3.67998	0.106337	0.554907	0.973316
ENSG00000104804	TULP2	-1.97868	0.253722	-2.53261	2.07482	0.202609	0.708855	0.693342
ENSG00000250331	LINC01340	-1.97826	0.253795	-0.365328	0.812675	0.412292	0.921228	0.384795
ENSG00000159871	LYPD5	-1.9721	0.254881	-3.66753	0.857447	0.411247	0.920801	0.385897
ENSG00000204403	CASP12	-1.97135	0.255014	-2.65976	1.07781	0.341429	0.857464	0.4667
ENSG00000114853	ZBTB47	-1.97084	0.255105	-2.94156	1.27871	0.3037	0.815762	0.517556
ENSG00000267978	MAGEA9B	-1.96836	0.255544	-1.89422	1.25246	0.30825	0.820403	0.511097
ENSG00000139352	ASCL1	-1.96651	0.255872	-3.66795	0.853988	0.412102	0.921228	0.384996
ENSG00000223522	None	-1.96551	0.256048	-2.73553	2.78194	0.149265	0.635581	0.826043
ENSG00000180245	RRH	-1.96499	0.256141	-1.96413	1.83006	0.22758	0.736008	0.642866
ENSG00000148426	PROSER2	-1.96181	0.256707	-3.049	1.30618	0.299049	0.809411	0.524258
ENSG00000108469	RECQL5	-1.96004	0.257021	1.95872	59.3941	0.000328595	0.0231991	3.48334
ENSG00000250658	None	-1.959	0.257207	-3.66901	0.823406	0.419804	0.927413	0.376953
ENSG00000163508	EOMES	-1.95844	0.257306	-3.66856	0.849013	0.413337	0.921886	0.383696
ENSG00000232548	LINC01809	-1.958	0.257384	-0.327341	0.459994	0.533316	1	0.273016
ENSG00000136630	HLX	-1.95555	0.257823	-3.2087	1.14255	0.337235	0.853366	0.472067
ENSG00000204618	RNF39	-1.95454	0.258003	-3.66933	0.820646	0.420512	0.927826	0.376221
ENSG00000163909	HEYL	-1.95248	0.258371	-3.62971	1.1964	0.327237	0.84262	0.485138
ENSG00000188643	S100A16	-1.95242	0.258382	-2.76206	0.833873	0.398328	0.91123	0.399759
ENSG00000162105	SHANK2	-1.94865	0.259059	-2.78318	0.928674	0.374496	0.889044	0.426553
ENSG00000239704	CDRT4	-1.948	0.259176	-3.66953	1.03268	0.359265	0.873953	0.444585
ENSG00000128709	HOXD9	-1.94792	0.25919	-2.33615	4.44796	0.0821817	0.487615	1.08522
ENSG00000261475	LINC02190	-1.94704	0.259347	-3.6694	0.842002	0.415089	0.923022	0.381858
ENSG00000144285	SCN1A	-1.94642	0.259459	-3.3455	1.64292	0.24985	0.757238	0.602321
ENSG00000240254	B4GALT4-AS1	-1.94604	0.259527	-1.72167	0.769084	0.417168	0.924939	0.379689
ENSG00000115423	DNAH6	-1.94523	0.259673	-3.56512	0.86477	0.397945	0.910896	0.400177
ENSG00000151491	EPS8	-1.9448	0.259751	-2.43381	1.22977	0.31227	0.824402	0.50547
ENSG00000116014	KISS1R	-1.94041	0.260543	-2.64111	1.00995	0.355867	0.871502	0.448712
ENSG00000196431	CRYBA4	-1.93868	0.260856	-0.163254	0.937765	0.380914	0.894368	0.419173
ENSG00000248858	FLJ46284	-1.93814	0.260953	-3.67006	0.83654	0.416464	0.924125	0.380423
ENSG00000141696	P3H4	-1.93696	0.261166	-1.19586	1.76809	0.234618	0.742745	0.629639
ENSG00000103710	RASL12	-1.9352	0.261486	-3.59539	0.919327	0.38463	0.897625	0.414957
ENSG00000261781	LINC01654	-1.93439	0.261631	-3.67033	0.834249	0.417043	0.924939	0.379819
ENSG00000127252	PLAAT1	-1.93136	0.262181	-2.58236	1.32453	0.296001	0.806706	0.528707
ENSG00000198816	ZNF358	-1.92989	0.262449	-1.67812	2.28814	0.183965	0.687289	0.735265
ENSG00000181358	CTAGE10P	-1.9293	0.262556	-3.67071	0.831139	0.417832	0.925561	0.378999
ENSG00000137573	SULF1	-1.92881	0.262645	-2.85812	1.72694	0.249657	0.757238	0.602656
ENSG00000227640	SOX21-AS1	-1.92868	0.262669	-3.21234	1.00471	0.365256	0.880039	0.437402
ENSG00000102837	OLFM4	-1.92857	0.262689	-3.59471	0.872069	0.396118	0.908937	0.402175
ENSG00000143382	ADAMTSL4	-1.92719	0.262941	-3.21038	0.842806	0.403532	0.915529	0.394122
ENSG00000144366	GULP1	-1.92197	0.263895	-3.67124	0.826662	0.418972	0.926945	0.377816
ENSG00000244731	C4A	-1.92081	0.264106	-3.02862	0.837416	0.404923	0.916325	0.392627
ENSG00000249054	FAM138D	-1.92052	0.264159	-1.93936	1.42568	0.28003	0.787776	0.552796
ENSG00000159917	ZNF235	-1.91995	0.264263	-1.62279	1.13122	0.330708	0.846549	0.480555
ENSG00000150627	WDR17	-1.91762	0.26469	0.666928	21.8437	0.00396184	0.0904486	2.4021
ENSG00000286710	None	-1.91202	0.265719	-2.20096	2.13896	0.196726	0.702876	0.706139
ENSG00000127318	IL22	-1.91077	0.265951	-2.23256	0.664013	0.448018	0.951277	0.348704
ENSG00000250682	LINC00491	-1.91041	0.266017	-2.9931	1.28658	0.302355	0.813666	0.519483
ENSG00000125551	PLGLB2	-1.9094	0.266204	-0.658536	18.2627	0.00596501	0.113197	2.22439
ENSG00000141441	GAREM1	-1.90603	0.266826	-3.67239	0.816975	0.421458	0.927903	0.375246
ENSG00000141433	ADCYAP1	-1.90216	0.267542	-3.67267	0.814631	0.422064	0.928128	0.374622
ENSG00000254811	None	-1.90009	0.267926	-2.12094	2.20213	0.191171	0.694968	0.718578
ENSG00000222014	RAB6C	-1.89471	0.268927	-3.59902	0.853265	0.400855	0.913372	0.397013
ENSG00000225110	PNMA6F	-1.89264	0.269314	-3.36557	1.2718	0.304887	0.816641	0.515862
ENSG00000125618	PAX8	-1.89195	0.269443	-3.26769	1.38589	0.286152	0.795407	0.543404
ENSG00000173585	CCR9	-1.89155	0.269517	-2.81256	1.79471	0.231556	0.740054	0.635345
ENSG00000253559	OSGEPL1-AS1	-1.89106	0.269609	-0.963029	9.36411	0.0238928	0.246615	1.62173
ENSG00000042781	USH2A	-1.89077	0.269663	-3.67384	0.883837	0.40483	0.916318	0.392727
ENSG00000263155	MYZAP	-1.88871	0.270049	-2.62497	1.40263	0.283553	0.791771	0.547366
ENSG00000107447	DNTT	-1.88827	0.270131	-3.16199	0.844437	0.395549	0.908462	0.4028
ENSG00000094755	GABRP	-1.88749	0.270277	-3.67413	0.781867	0.430702	0.935838	0.365823
ENSG00000179397	CATSPERE	-1.88175	0.271355	-2.69962	1.21764	0.31445	0.827364	0.502448
ENSG00000170423	KRT78	-1.87529	0.272573	-3.67498	0.774862	0.432592	0.937705	0.363922
ENSG00000102043	MTMR8	-1.87511	0.272606	-3.40761	1.0195	0.362068	0.877005	0.44121
ENSG00000206172	HBA1	-1.87197	0.2732	-3.52934	0.915669	0.377624	0.891808	0.422941
ENSG00000233101	HOXB-AS3	-1.87085	0.273413	-1.02631	1.45459	0.287144	0.796769	0.5419
ENSG00000249494	DMXL1-DT	-1.86917	0.27373	-0.555466	8.98463	0.0258253	0.259745	1.58795
ENSG00000261097	LINC00563	-1.86916	0.273732	-2.74555	1.00343	0.357305	0.872286	0.446961
ENSG00000075539	FRYL	-1.86804	0.273946	-1.25748	0.967249	0.366108	0.880824	0.436391
ENSG00000163449	TMEM169	-1.86598	0.274338	-2.6236	2.55341	0.164045	0.659589	0.785037
ENSG00000179477	ALOX12B	-1.86527	0.274471	-3.35466	0.97507	0.371792	0.886384	0.4297
ENSG00000174600	CMKLR1	-1.86487	0.274548	-2.71639	1.67725	0.245529	0.752918	0.609898
ENSG00000280913	CTSLP3	-1.86394	0.274726	-1.564	4.47592	0.0814525	0.486067	1.0891
ENSG00000184860	SDR42E1	-1.86266	0.274969	-3.59674	1.2316	0.33855	0.85493	0.470377
ENSG00000162383	SLC1A7	-1.85799	0.275861	-3.6758	0.788058	0.429045	0.934209	0.367498
ENSG00000135094	SDS	-1.8562	0.276202	-3.04106	1.15303	0.326484	0.842149	0.486139
ENSG00000283913	None	-1.856	0.276241	-3.67631	0.763847	0.435595	0.940137	0.360917
ENSG00000248307	LINC00616	-1.85431	0.276565	-3.22347	1.31067	0.30755	0.819678	0.512084
ENSG00000283945	LINC00032	-1.85279	0.276856	-3.60635	0.870892	0.396412	0.908937	0.401853
ENSG00000100206	DMC1	-1.85278	0.276858	3.04485	27.9697	0.00269482	0.0722859	2.56947
ENSG00000106526	ACTR3C	-1.85008	0.277377	-1.74884	7.14092	0.039021	0.324194	1.4087
ENSG00000279770	LINC00552	-1.84874	0.277634	-3.6768	0.759718	0.436731	0.941158	0.359786
ENSG00000256061	DNAAF4	-1.84702	0.277966	-2.68812	1.46363	0.284024	0.792431	0.546645
ENSG00000278195	SSTR3	-1.84628	0.278109	-3.01799	1.13625	0.342417	0.85819	0.465444
ENSG00000186479	RGS7BP	-1.84612	0.278139	-3.67662	0.780986	0.430939	0.935966	0.365584
ENSG00000036565	SLC18A1	-1.84423	0.278504	-3.4149	0.672711	0.451932	0.954224	0.344927
ENSG00000130147	SH3BP4	-1.84261	0.278817	-3.33762	0.955787	0.376149	0.890882	0.42464
ENSG00000246731	MGC16275	-1.84055	0.279215	-2.87645	1.48273	0.271594	0.779348	0.566079
ENSG00000161609	KASH5	-1.83898	0.279519	-0.875409	1.88501	0.221597	0.730407	0.654437
ENSG00000170085	SIMC1	-1.83757	0.279793	-2.51918	1.15534	0.326041	0.841612	0.486728
ENSG00000123342	MMP19	-1.83754	0.279798	-3.67757	0.753362	0.43849	0.943274	0.35804
ENSG00000171989	LDHAL6B	-1.83597	0.280103	-1.77321	5.08123	0.0676363	0.438025	1.16982
ENSG00000179766	ATP8B5P	-1.82884	0.281492	-3.60912	0.856458	0.400043	0.912584	0.397893
ENSG00000007171	NOS2	-1.82363	0.282509	-3.40201	1.08235	0.340496	0.856636	0.467888
ENSG00000005187	ACSM3	-1.82273	0.282685	-0.319151	1.72713	0.241206	0.747539	0.617611
ENSG00000162951	LRRTM1	-1.81566	0.284075	-3.67904	0.741004	0.441949	0.945799	0.354628
ENSG00000147036	LANCL3	-1.8147	0.284264	-3.50777	0.718602	0.437889	0.942449	0.358636
ENSG00000171944	OR52A5	-1.81104	0.284985	-3.61289	0.848259	0.402132	0.914616	0.395631
ENSG00000258597	SERPINA2	-1.81048	0.285096	-2.04567	1.16864	0.323511	0.838531	0.490111
ENSG00000244342	LINC00698	-1.80838	0.285511	-2.18726	3.57399	0.110422	0.563916	0.956945
ENSG00000016402	IL20RA	-1.80197	0.286782	-3.54714	0.697954	0.444108	0.947755	0.352511
ENSG00000267959	MIR3188	-1.79835	0.287504	2.60812	0.865571	0.405366	0.916485	0.392153
ENSG00000185640	KRT79	-1.79755	0.287662	-3.34328	1.1228	0.341029	0.856859	0.467209
ENSG00000159166	LAD1	-1.79563	0.288046	0.326554	22.8112	0.00358099	0.0851933	2.446
ENSG00000242689	CNTF	-1.79257	0.288658	0.358566	1.16225	0.334043	0.849991	0.476197
ENSG00000231638	LUARIS	-1.79243	0.288685	-3.68058	0.72798	0.445651	0.949407	0.351005
ENSG00000172139	SLC9C1	-1.79153	0.288866	-3.28351	1.29937	0.309411	0.821312	0.509464
ENSG00000161544	CYGB	-1.79097	0.288977	-3.22202	1.0734	0.342338	0.858152	0.465544
ENSG00000232225	LINC01047	-1.78911	0.28935	-1.06978	2.07955	0.202166	0.707947	0.694293
ENSG00000178997	EXD1	-1.78871	0.289431	-3.61222	0.808589	0.412511	0.921228	0.384565
ENSG00000182771	GRID1	-1.78769	0.289636	-3.12418	1.06841	0.343371	0.859782	0.464236
ENSG00000143061	IGSF3	-1.78424	0.290329	-3.38758	1.11076	0.334752	0.850751	0.475277
ENSG00000196946	ZNF705A	-1.7837	0.290438	-3.68086	0.7442	0.44105	0.945182	0.355512
ENSG00000100678	SLC8A3	-1.78353	0.290472	-3.68116	0.723012	0.447079	0.950745	0.349616
ENSG00000244486	SCARF2	-1.77929	0.291327	-1.85502	1.01428	0.354917	0.870811	0.449874
ENSG00000127311	HELB	-1.7714	0.292924	-3.40566	0.924039	0.383516	0.896372	0.416217
ENSG00000235437	LINC01278	-1.77026	0.293156	-1.19408	3.87262	0.0994347	0.53507	1.00246
ENSG00000248383	PCDHAC1	-1.76776	0.293665	-3.57511	0.769559	0.423189	0.928587	0.373466
ENSG00000174808	BTC	-1.76544	0.294136	-3.18947	1.18466	0.320504	0.834826	0.494167
ENSG00000027869	SH2D2A	-1.76411	0.294408	-3.34795	0.919667	0.376657	0.891353	0.424053
ENSG00000162591	MEGF6	-1.76163	0.294915	-3.68231	0.731375	0.444681	0.948443	0.351952
ENSG00000230316	FEZF1-AS1	-1.76133	0.294977	-3.08326	1.63632	0.250694	0.758234	0.600857
ENSG00000111666	CHPT1	-1.75931	0.29539	0.642848	1.13626	0.340742	0.856833	0.467575
ENSG00000088854	DNAAF9	-1.75922	0.295407	-3.511	0.841892	0.396215	0.908937	0.402069
ENSG00000283683	MYOCOS	-1.75639	0.295988	-0.310561	1.26007	0.310752	0.822283	0.507586
ENSG00000128564	VGF	-1.7538	0.29652	-2.57376	1.58207	0.257791	0.765356	0.588733
ENSG00000226629	LINC00974	-1.75257	0.296773	-3.33604	0.733653	0.433453	0.938368	0.363058
ENSG00000272414	FAM47E-STBD1	-1.75233	0.296822	-3.68292	0.725998	0.44622	0.949999	0.350451
ENSG00000267147	LINC01842	-1.75076	0.297145	-0.353488	3.12113	0.130594	0.607078	0.884075
ENSG00000153294	ADGRF4	-1.74986	0.297331	-3.68308	0.724571	0.44663	0.950567	0.350053
ENSG00000155011	DKK2	-1.74937	0.297432	-3.68338	0.704076	0.4526	0.95431	0.344285
ENSG00000213297	ZNF625-ZNF20	-1.74756	0.297806	-1.08896	1.8129	0.229497	0.738378	0.639224
ENSG00000187783	TMEM72	-1.74576	0.298177	-3.68335	0.722208	0.44731	0.951051	0.349391
ENSG00000104974	LILRA1	-1.74228	0.298897	-2.51026	2.37322	0.177215	0.679709	0.751499
ENSG00000022355	GABRA1	-1.74228	0.298897	-3.68357	0.720203	0.447889	0.951153	0.348829
ENSG00000170615	SLC26A5	-1.74187	0.298983	-2.30425	1.69209	0.243695	0.751487	0.613153
ENSG00000145107	TM4SF19	-1.74021	0.299326	-1.23168	0.571585	0.483041	0.978521	0.316016
ENSG00000216192	MIR920	-1.73249	0.300931	1.1144	0.442145	0.542826	1	0.265339
ENSG00000104267	CA2	-1.73241	0.300948	-1.68817	1.25684	0.307483	0.819678	0.512179
ENSG00000263581	MIR548X2	-1.73199	0.301037	1.65064	0.947659	0.385979	0.89937	0.413436
ENSG00000188386	PPP3R2	-1.73148	0.301143	-3.68451	0.694239	0.45552	0.95604	0.341492
ENSG00000087253	LPCAT2	-1.73106	0.30123	-3.68454	0.694011	0.455588	0.956066	0.341427
ENSG00000280693	SH3PXD2A-AS1	-1.72796	0.301878	-2.6494	1.13052	0.330846	0.846549	0.480374
ENSG00000089225	TBX5	-1.7207	0.303401	-3.48203	0.891639	0.39129	0.904626	0.407501
ENSG00000162456	KNCN	-1.7202	0.303506	-3.68499	0.707546	0.451579	0.954224	0.345266
ENSG00000010818	HIVEP2	-1.71848	0.303869	1.21815	42.5537	0.000777501	0.0360414	3.1093
ENSG00000228075	BOD1L2	-1.71815	0.303939	-3.68512	0.706372	0.451924	0.954224	0.344935
ENSG00000158164	TMSB15A	-1.71789	0.303993	-0.372862	1.03248	0.355295	0.871032	0.449411
ENSG00000144642	RBMS3	-1.71784	0.304003	-2.49997	1.64702	0.249327	0.757017	0.60323
ENSG00000181036	FCRL6	-1.71759	0.304056	-2.58662	1.3271	0.295579	0.806067	0.529327
ENSG00000165338	HECTD2	-1.7168	0.304222	-1.95032	1.86716	0.223514	0.731293	0.650695
ENSG00000287326	None	-1.7164	0.304307	-3.62141	0.789423	0.417694	0.925485	0.379141
ENSG00000125084	WNT1	-1.7144	0.30473	-3.40661	0.698322	0.443996	0.947755	0.352621
ENSG00000164729	SLC35G3	-1.71035	0.305587	-3.16687	0.704474	0.442127	0.945799	0.354453
ENSG00000187699	C2orf88	-1.70707	0.306281	-2.41039	0.852709	0.393396	0.906512	0.40517
ENSG00000054277	OPN3	-1.70705	0.306286	-2.20432	3.74853	0.103806	0.548073	0.983777
ENSG00000196979	GPRACR	-1.70353	0.307035	-3.4511	0.686118	0.447746	0.951083	0.348969
ENSG00000262884	None	-1.70339	0.307063	-2.63044	2.13493	0.197088	0.703029	0.70534
ENSG00000278637	H4C1	-1.69725	0.308373	1.21577	3.40285	0.122861	0.591297	0.910586
ENSG00000208036	MIR106B	-1.69638	0.308559	3.17173	4.04484	0.115386	0.576277	0.937846
ENSG00000158458	NRG2	-1.69374	0.309124	-0.82174	1.47009	0.27343	0.780051	0.563154
ENSG00000121742	GJB6	-1.6926	0.309369	-2.16231	1.01932	0.353815	0.869633	0.451224
ENSG00000204033	LRIT2	-1.69251	0.309389	-3.68695	0.672999	0.46195	0.960681	0.335405
ENSG00000105855	ITGB8	-1.69189	0.30952	-3.68699	0.672667	0.462052	0.960681	0.335309
ENSG00000211575	MIR760	-1.69167	0.309568	2.70187	0.37105	0.57566	1	0.239834
ENSG00000138131	LOXL4	-1.6913	0.309647	-3.09662	1.24646	0.309305	0.821273	0.509613
ENSG00000019144	PHLDB1	-1.68893	0.310158	-3.66921	0.740125	0.43157	0.936168	0.364948
ENSG00000153012	LGI2	-1.6869	0.310593	-3.65724	0.781661	0.419827	0.927413	0.37693
ENSG00000188997	KCTD21	-1.68668	0.310641	0.120548	9.39119	0.0237625	0.245954	1.62411
ENSG00000233392	UICLM	-1.68585	0.310819	-3.30195	1.10049	0.336809	0.85293	0.472616
ENSG00000159788	RGS12	-1.68216	0.311616	-3.21228	0.636397	0.457123	0.957493	0.339967
ENSG00000005073	HOXA11	-1.68154	0.31175	-2.39267	2.04428	0.2055	0.712686	0.687189
ENSG00000180828	BHLHE22	-1.67955	0.31218	-3.6278	0.741394	0.431203	0.936018	0.365318
ENSG00000211513	MIR320E	-1.67573	0.313008	1.16941	0.41123	0.55659	1	0.254464
ENSG00000118733	OLFM3	-1.67013	0.314225	-2.6559	1.38131	0.28687	0.796335	0.542316
ENSG00000196639	HRH1	-1.66702	0.314904	-3.07526	1.43729	0.278282	0.786108	0.555515
ENSG00000174136	RGMB	-1.66633	0.315054	-2.80732	2.48498	0.168877	0.666046	0.772431
ENSG00000286019	NOTCH2NLB	-1.66576	0.315178	-3.50011	0.652089	0.458513	0.958574	0.338648
ENSG00000196208	GREB1	-1.66097	0.316227	-2.0798	1.17082	0.323099	0.838027	0.490664
ENSG00000266074	BAHCC1	-1.66028	0.316377	-2.0453	0.657859	0.450019	0.952987	0.346769
ENSG00000184260	H2AC20	-1.65884	0.316695	1.91811	2.55472	0.179871	0.681715	0.74504
ENSG00000149548	CCDC15	-1.65249	0.318091	-3.50376	0.846426	0.402601	0.914846	0.395125
ENSG00000167994	RAB3IL1	-1.64803	0.319076	-3.28489	1.08031	0.340915	0.856833	0.467354
ENSG00000212135	SNORD67	-1.64629	0.31946	3.63745	4.2804	0.108097	0.558491	0.966186
ENSG00000074527	NTN4	-1.64523	0.319695	-3.62057	0.688825	0.446909	0.950716	0.349781
ENSG00000117560	FASLG	-1.64397	0.319974	-3.10312	0.688704	0.440146	0.944701	0.356403
ENSG00000102901	CENPT	-1.64251	0.320298	-2.00452	0.764276	0.417487	0.925234	0.379357
ENSG00000251311	LINC02214	-1.64189	0.320436	-1.47752	0.454037	0.538072	1	0.26916
ENSG00000224157	HCG14	-1.64059	0.320725	-0.236588	3.74425	0.103962	0.548309	0.983127
ENSG00000225174	OSTM1-AS1	-1.64002	0.320851	-3.57902	0.672123	0.452117	0.954224	0.344749
ENSG00000207217	SNORA80D	-1.63983	0.320895	3.0454	0.582831	0.488169	0.983607	0.31143
ENSG00000198796	ALPK2	-1.63815	0.321267	-1.92935	2.87507	0.143781	0.626603	0.842299
ENSG00000152779	SLC16A12	-1.63658	0.321618	-3.69018	0.660446	0.465833	0.963383	0.33177
ENSG00000225546	LINC02476	-1.63587	0.321775	-2.3058	0.825965	0.400429	0.912942	0.397474
ENSG00000254934	LINC00678	-1.63313	0.322389	1.61985	14.5331	0.0098425	0.150567	2.00689
ENSG00000166159	LRTM2	-1.63304	0.322408	-3.32364	1.01471	0.354821	0.870757	0.449991
ENSG00000184349	EFNA5	-1.63151	0.322751	-3.56535	0.674461	0.451382	0.954224	0.345456
ENSG00000183251	OR51B4	-1.63119	0.322821	2.64521	15.7392	0.00923032	0.145385	2.03478
ENSG00000229307	LINC00459	-1.63052	0.322971	-0.480619	1.98412	0.211373	0.719082	0.674951
ENSG00000139970	RTN1	-1.62781	0.323579	-2.977	0.438068	0.539314	1	0.268158
ENSG00000140279	DUOX2	-1.62776	0.32359	-3.44366	1.11838	0.333237	0.848739	0.477247
ENSG00000184351	KRTAP19-1	-1.62682	0.323802	0.809767	0.419222	0.552961	1	0.257306
ENSG00000137090	DMRT1	-1.6264	0.323894	-3.4654	0.695725	0.437952	0.942509	0.358574
ENSG00000187288	CIDEC	-1.62582	0.324026	-2.51514	0.585073	0.481181	0.976786	0.317692
ENSG00000237560	LINC01497	-1.62524	0.324156	-1.71718	1.40505	0.283179	0.79124	0.547939
ENSG00000142347	MYO1F	-1.62487	0.324239	-1.8006	0.956758	0.367883	0.882517	0.434291
ENSG00000169891	REPS2	-1.62371	0.324499	-1.22839	2.46701	0.170179	0.668125	0.769095
ENSG00000236305	SLC12A9-AS1	-1.62184	0.324921	0.583295	6.53535	0.0453542	0.349881	1.34338
ENSG00000279301	OR2T11	-1.62095	0.325121	-3.58082	0.623832	0.467823	0.964858	0.329918
ENSG00000172915	NBEA	-1.62067	0.325185	-2.10913	3.51664	0.112724	0.56953	0.947983
ENSG00000274290	H2BC6	-1.61869	0.325631	-1.2653	0.686002	0.442131	0.945799	0.354449
ENSG00000256463	SALL3	-1.61689	0.326038	-3.52396	1.00568	0.380607	0.893957	0.419524
ENSG00000159263	SIM2	-1.61645	0.326137	-2.90045	1.23427	0.311466	0.823417	0.506589
ENSG00000132694	ARHGEF11	-1.61516	0.326429	-3.15683	0.632094	0.465065	0.962795	0.332486
ENSG00000169129	AFAP1L2	-1.613	0.326918	-3.57092	0.622498	0.468271	0.965	0.329503
ENSG00000237352	LINC01358	-1.61237	0.32706	-0.991436	0.681995	0.444429	0.948131	0.352198
ENSG00000251205	None	-1.60882	0.327866	-2.05347	0.552087	0.487108	0.982575	0.312374
ENSG00000048545	GUCA1A	-1.60516	0.3287	-2.81506	0.643582	0.454723	0.955356	0.342253
ENSG00000096395	MLN	-1.60414	0.328931	-2.18318	0.571896	0.486285	0.981701	0.313109
ENSG00000138669	PRKG2	-1.60265	0.329273	-3.14191	1.07817	0.349863	0.865176	0.456102
ENSG00000054983	GALC	-1.60009	0.329857	-3.39755	0.614346	0.471028	0.966665	0.326954
ENSG00000081818	PCDHB4	-1.59978	0.329926	-3.6374	0.726877	0.43544	0.939952	0.361072
ENSG00000066032	CTNNA2	-1.59654	0.330669	-1.6457	1.52609	0.265436	0.773169	0.576041
ENSG00000230427	ALG14-AS1	-1.59647	0.330685	-2.76231	0.598931	0.470018	0.965809	0.327885
ENSG00000250127	LINC02108	-1.59585	0.330828	-1.10764	4.91192	0.0711524	0.450709	1.14781
ENSG00000261039	LINC02544	-1.59225	0.331653	-1.3059	1.32728	0.295549	0.806067	0.529371
ENSG00000170324	FRMPD2	-1.59158	0.331808	-3.14193	1.0386	0.349655	0.865038	0.456361
ENSG00000273555	MIR6812	-1.59017	0.332132	1.69694	0.225552	0.659857	1	0.18055
ENSG00000215529	EFCAB8	-1.59014	0.332139	-2.34589	0.700542	0.436457	0.940734	0.360058
ENSG00000124019	FAM124B	-1.59012	0.332144	-3.17133	1.06485	0.352573	0.867845	0.452751
ENSG00000144452	ABCA12	-1.58976	0.332227	-2.73711	2.45107	0.171346	0.670015	0.766126
ENSG00000255441	SIGLEC10-AS1	-1.58715	0.332829	0.0196914	11.3664	0.0163767	0.199505	1.78577
ENSG00000172164	SNTB1	-1.5871	0.332839	-2.96223	1.08594	0.348298	0.863782	0.458049
ENSG00000155093	PTPRN2	-1.58702	0.332858	-3.03672	0.758816	0.419056	0.927042	0.377728
ENSG00000131477	RAMP2	-1.58547	0.333217	-2.50058	0.569871	0.480484	0.976051	0.318321
ENSG00000228408	None	-1.58543	0.333226	-1.706	1.43955	0.277943	0.785782	0.556044
ENSG00000145945	FAM50B	-1.58225	0.33396	-2.57974	2.83697	0.14599	0.630223	0.835678
ENSG00000188828	GLRA4	-1.5816	0.334112	-3.69344	0.63021	0.475451	0.970904	0.322894
ENSG00000120471	TP53AIP1	-1.58041	0.334386	-2.38446	0.646852	0.453638	0.955021	0.343291
ENSG00000165566	AMER2	-1.57989	0.334507	-2.64865	0.894412	0.38283	0.895803	0.416994
ENSG00000253882	None	-1.57959	0.334577	-3.30679	0.559496	0.484325	0.979534	0.314863
ENSG00000234479	AP1B1P1	-1.57816	0.334909	-2.04493	0.675217	0.444415	0.948131	0.352211
ENSG00000181374	CCL13	-1.57637	0.335325	-2.54013	0.950782	0.369274	0.884664	0.432651
ENSG00000171747	LGALS4	-1.57555	0.335516	-1.93079	1.53273	0.264511	0.772857	0.577556
ENSG00000150051	MKX	-1.57445	0.335772	-3.35369	0.530721	0.495283	0.989698	0.305147
ENSG00000049283	EPN3	-1.57295	0.33612	-2.84983	1.01436	0.354899	0.870811	0.449895
ENSG00000231621	ANKRD44-AS1	-1.5717	0.336413	-1.86298	1.08291	0.348908	0.864421	0.457289
ENSG00000235777	DPYD-AS2	-1.56954	0.336915	-1.99396	0.729229	0.427738	0.93318	0.368822
ENSG00000101441	CST4	-1.56941	0.336945	-2.48992	0.853098	0.393295	0.906512	0.405282
ENSG00000235770	LINC00607	-1.56757	0.337376	-3.58835	0.613634	0.47127	0.96681	0.32673
ENSG00000178031	ADAMTSL1	-1.56738	0.33742	-3.23809	1.05514	0.346146	0.861937	0.460741
ENSG00000109255	NMU	-1.56564	0.337829	5.18042	419.874	1.55799e-06	0.0069943	5.80743
ENSG00000185130	H2BC13	-1.56496	0.337987	-0.500672	1.47363	0.272914	0.779694	0.563974
ENSG00000145555	MYO10	-1.56411	0.338186	-1.71581	0.7045	0.435236	0.939812	0.361276
ENSG00000172995	ARPP21	-1.56139	0.338823	-1.84432	1.14475	0.328078	0.84387	0.484023
ENSG00000135424	ITGA7	-1.56006	0.339137	-2.39304	0.714915	0.43205	0.936832	0.364466
ENSG00000251497	PITPNM2-AS1	-1.5584	0.339527	-2.97964	0.681024	0.442568	0.945956	0.35402
ENSG00000131044	TTLL9	-1.55698	0.339862	-3.00548	1.81248	0.229544	0.738378	0.639134
ENSG00000196338	NLGN3	-1.5538	0.340613	-2.06724	0.850422	0.393989	0.906955	0.404516
ENSG00000125144	MT1G	-1.55379	0.340614	0.297506	0.935257	0.380099	0.893567	0.420104
ENSG00000180432	CYP8B1	-1.55167	0.341114	-3.59686	0.634354	0.464316	0.962553	0.333187
ENSG00000179930	ZNF648	-1.54901	0.341743	-3.69531	0.612567	0.481244	0.976786	0.317635
ENSG00000151617	EDNRA	-1.54702	0.342217	-3.4289	0.82548	0.400559	0.913094	0.397334
ENSG00000174370	C11orf45	-1.54697	0.342228	-3.69543	0.611467	0.48161	0.976886	0.317305
ENSG00000186766	FOXI2	-1.54597	0.342465	-3.69559	0.595488	0.486986	0.982456	0.312483
ENSG00000182463	TSHZ2	-1.54592	0.342476	-3.36916	0.760491	0.418574	0.926748	0.378228
ENSG00000178460	MCMDC2	-1.54356	0.343039	-2.1791	1.50228	0.268791	0.776793	0.570585
ENSG00000275126	H4C13	-1.54173	0.343473	-0.932327	1.22444	0.313224	0.825682	0.504145
ENSG00000101916	TLR8	-1.54079	0.343698	-3.69578	0.608143	0.482719	0.978234	0.316306
ENSG00000160613	PCSK7	-1.53686	0.344634	1.97629	9.84246	0.0219688	0.235416	1.65819
ENSG00000259390	None	-1.53531	0.345006	-3.072	0.537335	0.492723	0.987289	0.307397
ENSG00000244215	LINC02016	-1.52818	0.346713	-2.68502	0.533334	0.494269	0.988428	0.306037
ENSG00000113494	PRLR	-1.52767	0.346837	-3.3087	0.662	0.448671	0.951801	0.348072
ENSG00000124074	ENKD1	-1.52755	0.346865	1.68137	29.0977	0.00200306	0.0623443	2.69831
ENSG00000165023	DIRAS2	-1.52601	0.347237	-3.64437	0.660309	0.455869	0.956205	0.34116
ENSG00000163281	GNPDA2	-1.52599	0.347241	-1.48899	1.34177	0.293183	0.802958	0.532861
ENSG00000169255	B3GALNT1	-1.5256	0.347335	-2.79319	0.84116	0.396407	0.908937	0.401858
ENSG00000175287	PHYHD1	-1.52263	0.348052	-1.70003	4.83491	0.0728355	0.456448	1.13766
ENSG00000178732	GP5	-1.52056	0.348551	-3.697	0.582425	0.491471	0.986359	0.308502
ENSG00000122852	SFTPA1	-1.51752	0.349285	-1.88476	3.48015	0.114224	0.573671	0.942243
ENSG00000134588	USP26	-1.51709	0.349391	-3.55055	0.70942	0.440635	0.945082	0.355921
ENSG00000196166	C8orf86	-1.51685	0.349448	-2.70213	1.2509	0.308523	0.820403	0.510712
ENSG00000122824	NUDT10	-1.51683	0.349453	-2.90261	0.885826	0.384967	0.897867	0.414577
ENSG00000253877	LINC01608	-1.51594	0.349669	-2.01466	0.772203	0.415226	0.923022	0.381715
ENSG00000239440	LINC02008	-1.51573	0.34972	-2.72948	0.921316	0.37626	0.890882	0.424512
ENSG00000280587	LINC01348	-1.51547	0.349782	-1.49582	1.34508	0.292646	0.802301	0.533658
ENSG00000122861	PLAU	-1.51353	0.350254	-3.06222	1.26191	0.306599	0.818679	0.513429
ENSG00000112357	PEX7	-1.50957	0.351215	-1.98804	1.11231	0.334442	0.850525	0.475679
ENSG00000235824	LINC00837	-1.50925	0.351295	-3.59774	0.623259	0.468015	0.965	0.32974
ENSG00000220575	HTR5A-AS1	-1.50817	0.351558	-2.55326	1.18208	0.320986	0.835335	0.493513
ENSG00000102554	KLF5	-1.50594	0.3521	-1.58491	2.40443	0.174828	0.676377	0.757389
ENSG00000169777	TAS2R1	-1.50572	0.352153	-3.69774	0.589443	0.489052	0.984268	0.310645
ENSG00000248690	HAS2-AS1	-1.50308	0.352798	-1.58139	4.07233	0.0929202	0.515831	1.03189
ENSG00000171724	VAT1L	-1.50303	0.352813	-3.69797	0.573479	0.49459	0.988777	0.305754
ENSG00000182177	ASB18	-1.50169	0.35314	-3.47323	0.515399	0.507112	0.999092	0.294896
ENSG00000156466	GDF6	-1.50131	0.353232	-3.55322	0.746672	0.429681	0.934621	0.366854
ENSG00000196951	SCOC-AS1	-1.49495	0.354794	-3.00035	0.633177	0.458207	0.958414	0.338939
ENSG00000241313	WWTR1-AS1	-1.49248	0.355401	-1.50694	2.81677	0.14718	0.63273	0.832152
ENSG00000259459	LINC02568	-1.49047	0.355897	-3.10917	0.542271	0.496798	0.990988	0.303821
ENSG00000102934	PLLP	-1.49019	0.355966	-2.98869	0.628366	0.459833	0.9594	0.3374
ENSG00000234636	MED14OS	-1.48716	0.356715	0.942234	7.48506	0.0359522	0.310384	1.44427
ENSG00000283463	HSFX4	-1.48641	0.356899	-2.6355	1.12525	0.33188	0.847683	0.479019
ENSG00000166535	A2ML1	-1.48481	0.357294	-3.44965	0.653747	0.457978	0.958248	0.339156
ENSG00000227128	LBX1-AS1	-1.4832	0.357694	-3.08323	0.851679	0.393663	0.90663	0.404876
ENSG00000124743	KLHL31	-1.48252	0.357863	-3.16009	0.863211	0.39069	0.90426	0.408168
ENSG00000197283	SYNGAP1	-1.48251	0.357865	-3.32127	0.604568	0.468036	0.965	0.32972
ENSG00000245526	LINC00461	-1.48189	0.358019	-2.39024	1.88355	0.221752	0.730407	0.654132
ENSG00000139160	ETFBKMT	-1.48174	0.358056	-2.71911	0.641127	0.45554	0.95604	0.341473
ENSG00000185565	LSAMP	-1.4777	0.359061	-2.47579	2.21859	0.18976	0.692362	0.721794
ENSG00000175785	PRIMA1	-1.47629	0.359411	-3.60428	0.595772	0.477422	0.973337	0.321097
ENSG00000143318	CASQ1	-1.47581	0.359532	-2.10919	1.6821	0.244927	0.752918	0.610962
ENSG00000163357	DCST1	-1.47552	0.359604	-1.98104	3.40352	0.117466	0.579917	0.930087
ENSG00000116299	ELAPOR1	-1.4749	0.359759	-2.20311	0.441366	0.532538	1	0.273649
ENSG00000213203	GIMAP1	-1.47462	0.359829	-3.12139	1.05541	0.346089	0.861937	0.460812
ENSG00000183396	TMEM89	-1.47223	0.360425	-0.89132	2.59762	0.161028	0.655133	0.793098
ENSG00000103056	SMPD3	-1.47175	0.360544	-0.514465	0.699277	0.440525	0.945082	0.35603
ENSG00000239149	SNORA59A	-1.47131	0.360655	3.36525	0.536882	0.504753	0.997468	0.296921
ENSG00000013583	HEBP1	-1.46985	0.361021	-1.23512	3.08498	0.132422	0.610005	0.87804
ENSG00000281404	LINC01176	-1.4678	0.361533	-0.814052	1.25923	0.307067	0.819201	0.512767
ENSG00000122691	TWIST1	-1.46651	0.361856	-2.5955	1.05641	0.345878	0.86182	0.461077
ENSG00000157152	SYN2	-1.46626	0.361918	-3.63951	0.638778	0.462856	0.961373	0.334554
ENSG00000253764	KBTBD11-AS1	-1.46577	0.362043	-3.03716	0.744264	0.423288	0.928712	0.373364
ENSG00000177519	RPRM	-1.46388	0.362516	-1.4649	2.59776	0.161019	0.655133	0.793123
ENSG00000139988	RDH12	-1.46349	0.362616	-3.05859	0.603667	0.468352	0.965	0.329427
ENSG00000188984	AADACL3	-1.46312	0.362707	-3.65145	0.650729	0.458954	0.958952	0.338231
ENSG00000135476	ESPL1	-1.4625	0.362864	4.38332	251.324	6.52794e-06	0.0069943	5.18522
ENSG00000205609	EIF3CL	-1.46142	0.363137	0.373712	2.93032	0.140662	0.622463	0.851824
ENSG00000184471	C1QTNF8	-1.4614	0.36314	-3.70021	0.552456	0.502079	0.995656	0.299228
ENSG00000241525	None	-1.4598	0.363544	-3.02171	0.380953	0.565941	1	0.247229
ENSG00000150175	FRMPD2B	-1.4576	0.3641	-2.28432	1.13392	0.330181	0.846042	0.481247
ENSG00000112799	LY86	-1.45697	0.364257	3.56601	68.8007	0.000223124	0.0191986	3.65145
ENSG00000058866	DGKG	-1.45582	0.364548	-3.47698	0.562468	0.483219	0.978807	0.315856
ENSG00000125816	NKX2-4	-1.455	0.364755	-2.98448	0.771009	0.415566	0.923417	0.38136
ENSG00000132517	SLC52A1	-1.45109	0.365745	-3.16697	1.28807	0.302103	0.813282	0.519845
ENSG00000178115	GOLGA8Q	-1.44935	0.366186	-1.63516	2.78341	0.149176	0.635514	0.826301
ENSG00000188133	TMEM215	-1.44817	0.366486	-3.70091	0.545835	0.504485	0.997401	0.297152
ENSG00000167634	NLRP7	-1.44676	0.366844	-2.39023	1.20514	0.316724	0.829707	0.499319
ENSG00000250673	REELD1	-1.4456	0.367138	-2.59016	1.78311	0.232882	0.741357	0.632864
ENSG00000185022	MAFF	-1.44229	0.367984	-2.15301	0.702148	0.435961	0.9404	0.360553
ENSG00000081051	AFP	-1.44223	0.367999	-2.69714	0.482807	0.514607	1	0.288524
ENSG00000187140	FOXD3	-1.44205	0.368045	-3.04423	1.05526	0.346121	0.861937	0.460772
ENSG00000129028	THAP10	-1.44125	0.368249	-2.49457	2.54078	0.164922	0.661154	0.782721
ENSG00000235029	MNX1-AS2	-1.44031	0.368489	2.29535	10.2476	0.0208734	0.228692	1.68041
ENSG00000146166	LGSN	-1.43946	0.368706	-3.70137	0.541494	0.506076	0.99852	0.295785
ENSG00000180264	ADGRD2	-1.43936	0.36873	-3.60863	0.577872	0.483742	0.979205	0.315386
ENSG00000150394	CDH8	-1.43226	0.37055	-3.43338	0.654296	0.451185	0.954021	0.345646
ENSG00000008311	AASS	-1.43218	0.37057	-1.77271	0.655508	0.450788	0.953481	0.346028
ENSG00000119723	COQ6	-1.43042	0.371024	1.13095	15.1014	0.00906461	0.144025	2.04265
ENSG00000248174	LINC02268	-1.4289	0.371415	-1.90074	1.14768	0.327512	0.842828	0.484773
ENSG00000125954	CHURC1-FNTB	-1.42683	0.371947	1.02761	2.76341	0.152769	0.640932	0.815964
ENSG00000148795	CYP17A1	-1.42662	0.372	-2.31182	2.69487	0.154664	0.644139	0.81061
ENSG00000177112	IRAG1-AS1	-1.42576	0.372224	-0.262668	0.742774	0.428065	0.933591	0.368491
ENSG00000175592	FOSL1	-1.41951	0.373838	-1.82585	2.57507	0.162557	0.657268	0.788994
ENSG00000186009	ATP4B	-1.41855	0.374087	-2.42968	2.04671	0.205267	0.712486	0.68768
ENSG00000137872	SEMA6D	-1.41839	0.374129	-3.13732	0.641287	0.455487	0.95604	0.341524
ENSG00000107242	PIP5K1B	-1.4173	0.374412	1.98834	61.6827	0.000297574	0.0223142	3.5264
ENSG00000258123	LINC02444	-1.41702	0.374486	-3.47379	0.489182	0.517588	1	0.286016
ENSG00000199293	SNORA21	-1.41582	0.374797	3.47698	3.84898	0.122039	0.589973	0.913501
ENSG00000147724	FAM135B	-1.41467	0.375096	-3.51997	0.728527	0.453916	0.955021	0.343024
ENSG00000120156	TEK	-1.4108	0.376104	-3.61425	0.686754	0.447549	0.951083	0.349159
ENSG00000206680	SNORD21	-1.40972	0.376386	4.22323	9.67382	0.0349033	0.304318	1.45713
ENSG00000156697	UTP14A	-1.40774	0.376902	3.92176	277.111	4.97446e-06	0.0069943	5.30325
ENSG00000170827	CELP	-1.4074	0.376991	-1.18829	0.966923	0.365536	0.880211	0.43707
ENSG00000175356	SCUBE2	-1.40638	0.377256	-3.70306	0.537747	0.507457	0.999104	0.294601
ENSG00000255507	UVRAG-DT	-1.40557	0.377469	-0.353082	4.0261	0.0943744	0.520477	1.02515
ENSG00000171094	ALK	-1.40415	0.377841	-2.63384	1.52853	0.265096	0.773153	0.576597
ENSG00000230215	LINC01840	-1.40338	0.378042	-0.44361	3.31171	0.121522	0.589163	0.915344
ENSG00000138136	LBX1	-1.40287	0.378177	-3.3704	0.480064	0.521333	1	0.282885
ENSG00000164761	TNFRSF11B	-1.40213	0.37837	-2.23055	1.70663	0.241919	0.748129	0.616331
ENSG00000165899	OTOGL	-1.40099	0.378668	-3.70333	0.534806	0.508546	1	0.29367
ENSG00000179253	None	-1.39868	0.379277	-2.80369	1.97492	0.212293	0.720926	0.673065
ENSG00000174279	EVX2	-1.39664	0.379813	-3.70359	0.520347	0.513972	1	0.289061
ENSG00000128322	IGLL1	-1.39337	0.380674	6.84683	580.163	6.28757e-07	0.0069943	6.20152
ENSG00000169627	BOLA2B	-1.39212	0.381006	2.21271	0.758295	0.433489	0.938368	0.363022
ENSG00000179148	ALOXE3	-1.39114	0.381263	-1.73037	4.13247	0.0910748	0.511266	1.0406
ENSG00000118785	SPP1	-1.39113	0.381267	3.05639	38.7496	0.000985481	0.0408385	3.00635
ENSG00000102802	MEDAG	-1.38977	0.381625	-3.33814	0.490134	0.511559	1	0.291104
ENSG00000272767	JMJD1C-AS1	-1.38941	0.38172	-0.606878	5.36803	0.0622059	0.419757	1.20617
ENSG00000204962	PCDHA8	-1.38668	0.382443	-3.41452	0.651813	0.452	0.954224	0.344861
ENSG00000245719	None	-1.38468	0.382974	-3.04563	0.519192	0.499805	0.993989	0.301199
ENSG00000168398	BDKRB2	-1.3846	0.382995	-1.33986	4.41229	0.0831252	0.490219	1.08027
ENSG00000197563	PIGN	-1.38241	0.383578	0.441832	4.99461	0.0694044	0.444566	1.15861
ENSG00000158748	HTR6	-1.37848	0.384623	-3.53625	0.663451	0.454866	0.955356	0.342117
ENSG00000180447	GAS1	-1.37796	0.384762	-2.64521	1.70181	0.242506	0.749173	0.615277
ENSG00000259422	None	-1.37747	0.384893	-2.84297	0.806239	0.405754	0.916627	0.391738
ENSG00000060237	WNK1	-1.37719	0.384968	0.267809	2.04672	0.205414	0.712574	0.687369
ENSG00000142677	IL22RA1	-1.37397	0.385829	-2.90369	0.84436	0.395569	0.908462	0.402778
ENSG00000233217	MROH3P	-1.37093	0.386643	-3.43105	0.456169	0.531412	1	0.274569
ENSG00000090097	PCBP4	-1.36962	0.386993	0.0390497	6.79167	0.0425136	0.340424	1.37147
ENSG00000142619	PADI3	-1.36688	0.387728	-1.05079	2.48067	0.169188	0.666046	0.771631
ENSG00000228237	EFCAB14-AS1	-1.35883	0.389897	-1.00825	0.887947	0.384437	0.89733	0.415175
ENSG00000188817	SNTN	-1.35663	0.390493	-1.64124	2.69219	0.154835	0.644265	0.810132
ENSG00000235138	None	-1.35611	0.390634	-1.39475	4.35541	0.0846609	0.494392	1.07232
ENSG00000245864	MEF2C-AS2	-1.35511	0.390905	-3.70568	0.500144	0.521755	1	0.282533
ENSG00000171794	UTF1	-1.35498	0.390941	-3.02625	0.69048	0.439589	0.944451	0.356953
ENSG00000262728	None	-1.35431	0.391122	-0.231386	2.73936	0.151871	0.639515	0.818525
ENSG00000164465	DCBLD1	-1.35375	0.391273	-1.67056	4.26751	0.0871126	0.501009	1.05992
ENSG00000275994	SNORA24	-1.35369	0.391289	3.79422	0.480988	0.526521	1	0.278585
ENSG00000166546	BEAN1	-1.35271	0.391556	-3.40876	0.600487	0.46947	0.965514	0.328392
ENSG00000162374	ELAVL4	-1.35233	0.39166	-3.48128	0.42184	0.546608	1	0.262324
ENSG00000196565	HBG2	-1.35021	0.392235	2.29517	13.0042	0.0124408	0.171986	1.90515
ENSG00000160396	HIPK4	-1.34917	0.392517	-3.23543	0.508725	0.503979	0.997098	0.297588
ENSG00000261683	LINC00838	-1.34655	0.393232	-3.47614	0.620916	0.468804	0.965184	0.329009
ENSG00000136546	SCN7A	-1.34489	0.393683	-1.90339	2.91206	0.141682	0.623859	0.848685
ENSG00000284370	MIR4640	-1.34291	0.394225	2.41557	0.51568	0.512791	1	0.290059
ENSG00000141854	MISP3	-1.34035	0.394926	-2.09201	2.99329	0.137222	0.617613	0.862576
ENSG00000285985	LINC02689	-1.34006	0.395003	-3.70642	0.492899	0.524607	1	0.280166
ENSG00000258667	HIF1A-AS3	-1.33996	0.395032	-0.657156	1.74457	0.237372	0.745172	0.62457
ENSG00000173068	BNC2	-1.3392	0.395241	-3.7064	0.501979	0.521038	1	0.28313
ENSG00000260596	DUX4	-1.33797	0.395578	2.47602	45.4426	0.000657514	0.033041	3.18209
ENSG00000140798	ABCC12	-1.33793	0.395589	-3.20748	1.08925	0.339087	0.855233	0.469689
ENSG00000249628	LINC00942	-1.33777	0.395631	-2.23238	2.56024	0.163574	0.658606	0.786286
ENSG00000259030	FPGT-TNNI3K	-1.33693	0.395861	-3.4006	0.628222	0.466354	0.963817	0.331284
ENSG00000243478	AOX2P	-1.33654	0.395969	-3.66422	0.583108	0.481878	0.977241	0.317063
ENSG00000248717	LINC02222	-1.33573	0.39619	-2.68958	0.80209	0.406889	0.917221	0.390524
ENSG00000164675	IQUB	-1.33225	0.397149	-0.574179	0.902585	0.381474	0.894847	0.418535
ENSG00000113805	CNTN3	-1.33042	0.397653	-3.62347	0.6498	0.464127	0.962553	0.333364
ENSG00000231057	NEK2-DT	-1.33021	0.397709	-2.16732	2.58986	0.161552	0.655955	0.791688
ENSG00000234715	SLC26A5-AS1	-1.3295	0.397906	-2.47731	0.672925	0.445148	0.949066	0.351495
ENSG00000108924	HLF	-1.32908	0.398023	-3.70696	0.498833	0.522269	1	0.282106
ENSG00000241794	SPRR2A	-1.3282	0.398266	-2.29979	0.371228	0.565935	1	0.247233
ENSG00000173572	NLRP13	-1.32704	0.398584	-3.40938	0.708529	0.433998	0.938809	0.362512
ENSG00000109099	PMP22	-1.32648	0.398739	-2.54325	0.929474	0.374304	0.888714	0.426775
ENSG00000204701	OR2J3	-1.32457	0.399269	-3.4651	0.425173	0.545093	1	0.263529
ENSG00000237054	PRMT5-AS1	-1.32337	0.399601	-0.481996	4.21075	0.0887484	0.506102	1.05184
ENSG00000133574	GIMAP4	-1.32309	0.399678	-2.969	0.621464	0.462186	0.960721	0.335183
ENSG00000138316	ADAMTS14	-1.32291	0.399728	-2.54215	0.753446	0.420609	0.927826	0.376121
ENSG00000101076	HNF4A	-1.32286	0.399743	-2.94256	1.49399	0.269974	0.777658	0.568678
ENSG00000288638	LNCDAT	-1.32285	0.399745	-2.53694	0.623546	0.461474	0.960158	0.335853
ENSG00000119686	FLVCR2	-1.32279	0.399761	-3.3569	0.410543	0.546704	1	0.262248
ENSG00000205106	LINC02716	-1.3214	0.400147	-1.85447	0.688783	0.440121	0.944701	0.356428
ENSG00000226903	LINC00354	-1.32023	0.40047	1.56045	3.97834	0.0977439	0.530281	1.00991
ENSG00000188313	PLSCR1	-1.32022	0.400473	-1.49835	1.30831	0.298692	0.809095	0.524776
ENSG00000227188	MGAT3-AS1	-1.32021	0.400477	-0.0618029	0.740905	0.428565	0.933994	0.367983
ENSG00000257529	RPL36A-HNRNPH2	-1.31841	0.400977	0.100061	1.42972	0.280453	0.788206	0.55214
ENSG00000238578	SNORD4A	-1.3182	0.401034	4.79914	3.09696	0.154004	0.643061	0.812468
ENSG00000056998	GYG2	-1.31807	0.401071	-2.7193	0.930771	0.373995	0.888714	0.427134
ENSG00000273294	C1QTNF3-AMACR	-1.31777	0.401153	-2.16317	0.387549	0.557783	1	0.253535
ENSG00000152953	STK32B	-1.31681	0.401422	-2.59925	0.582379	0.475928	0.97177	0.322459
ENSG00000100604	CHGA	-1.31577	0.401711	-1.30476	3.34758	0.119915	0.584916	0.921127
ENSG00000130595	TNNT3	-1.31558	0.401765	-3.70761	0.481193	0.529283	1	0.276312
ENSG00000273587	SNORA78	-1.31444	0.402081	1.1005	0.155013	0.714077	1	0.146255
ENSG00000253955	None	-1.31377	0.402268	-3.19906	0.651501	0.458704	0.958631	0.338468
ENSG00000154646	TMPRSS15	-1.30878	0.403661	4.68427	26.3685	0.00445014	0.0965329	2.35163
ENSG00000170454	KRT75	-1.30871	0.40368	-3.16573	0.375101	0.563978	1	0.248738
ENSG00000069943	PIGB	-1.30804	0.403868	0.803427	16.7447	0.00723624	0.127544	2.14049
ENSG00000223626	LINC01044	-1.30803	0.403871	-1.93091	1.87046	0.233575	0.742109	0.631575
ENSG00000250286	None	-1.30697	0.404169	-1.82525	0.65954	0.456115	0.95628	0.340925
ENSG00000167191	GPRC5B	-1.30595	0.404454	-1.99807	1.67498	0.245811	0.75309	0.609398
ENSG00000274805	MIR6768	-1.3057	0.404525	2.46251	0.437188	0.544984	1	0.263616
ENSG00000239961	LILRA4	-1.30562	0.404547	-1.8559	1.47027	0.273404	0.780051	0.563196
ENSG00000198739	LRRTM3	-1.30526	0.404648	-3.70812	0.487077	0.526921	1	0.278254
ENSG00000099337	KCNK6	-1.30514	0.404682	1.22591	1.30926	0.307962	0.820033	0.511503
ENSG00000165695	AK8	-1.30431	0.404914	-2.88267	0.489816	0.511691	1	0.290993
ENSG00000181392	SYNE4	-1.30423	0.404936	-1.42521	0.692199	0.439051	0.943948	0.357485
ENSG00000267226	MALT1-AS1	-1.30407	0.404983	-0.448294	6.52503	0.045474	0.350404	1.34224
ENSG00000141946	ZIM3	-1.30387	0.405039	-2.65627	1.41419	0.281777	0.789278	0.550094
ENSG00000183150	GPR19	-1.30278	0.405343	2.51537	71.4074	0.000202188	0.0186213	3.69424
ENSG00000105642	KCNN1	-1.30254	0.405411	-2.70989	1.79793	0.231189	0.739677	0.636033
ENSG00000160882	CYP11B1	-1.30244	0.405439	-3.44	0.407044	0.54836	1	0.260934
ENSG00000179270	PCARE	-1.30089	0.405877	-3.44275	0.604449	0.508727	1	0.293515
ENSG00000184898	RBM43	-1.30012	0.406091	-2.61843	1.00477	0.357009	0.872286	0.447321
ENSG00000283154	IQCJ-SCHIP1	-1.2992	0.40635	-0.0953969	12.0686	0.0145077	0.186958	1.8384
ENSG00000168994	PXDC1	-1.29885	0.406451	-2.79376	0.639435	0.456106	0.95628	0.340935
ENSG00000163995	ABLIM2	-1.29821	0.40663	0.903815	25.6713	0.00270863	0.0725121	2.56725
ENSG00000169594	BNC1	-1.29754	0.40682	-3.70849	0.483289	0.528439	1	0.277005
ENSG00000143842	SOX13	-1.29731	0.406883	-1.82003	1.76845	0.234576	0.742745	0.629717
ENSG00000249252	C1QTNF7-AS1	-1.29687	0.407009	-1.79016	0.57261	0.485631	0.981041	0.313694
ENSG00000260439	LMF1-AS1	-1.29681	0.407025	-0.69847	3.9124	0.0980876	0.530759	1.00839
ENSG00000230736	None	-1.29636	0.407154	-0.94478	3.7413	0.104069	0.548604	0.982678
ENSG00000163810	TGM4	-1.29463	0.407642	-3.26602	0.689661	0.449854	0.952925	0.346928
ENSG00000267339	LINC00906	-1.29397	0.407828	-3.07451	1.00856	0.356171	0.87178	0.448341
ENSG00000237489	C10orf143	-1.2925	0.408244	0.781253	4.83265	0.0728856	0.456656	1.13736
ENSG00000132681	ATP1A4	-1.29197	0.408394	-1.33693	0.640401	0.455783	0.956103	0.341242
ENSG00000147588	PMP2	-1.29168	0.408475	-3.35509	0.616743	0.463807	0.962317	0.333663
ENSG00000160868	CYP3A4	-1.29023	0.408886	-2.72895	0.493345	0.510234	1	0.29223
ENSG00000248472	DDX11L9	-1.2902	0.408894	-3.51766	0.383018	0.564929	1	0.248006
ENSG00000171804	WDR87	-1.28928	0.409154	-3.68974	0.562173	0.489418	0.984691	0.31032
ENSG00000154920	EME1	-1.28926	0.409162	2.36258	10.7209	0.0186172	0.215282	1.73009
ENSG00000156920	ADGRG4	-1.28814	0.409478	-3.70894	0.536395	0.507957	0.999651	0.294173
ENSG00000184232	OAF	-1.28281	0.410995	-2.19437	1.91965	0.217943	0.725577	0.661657
ENSG00000243766	HOTTIP	-1.28264	0.411043	-3.66957	0.539013	0.498026	0.992339	0.302748
ENSG00000115042	FAHD2A	-1.28034	0.411698	0.810502	0.495748	0.518219	1	0.285487
ENSG00000142920	AZIN2	-1.27916	0.412034	-2.41318	0.527295	0.496619	0.990851	0.303977
ENSG00000143450	OAZ3	-1.27751	0.412507	-1.57961	0.407742	0.548285	1	0.260994
ENSG00000277541	ZNF630-AS1	-1.27643	0.412815	-2.21131	0.783776	0.411964	0.921228	0.385141
ENSG00000009950	MLXIPL	-1.27522	0.413162	-3.52351	0.394669	0.554303	1	0.256253
ENSG00000134215	VAV3	-1.27405	0.413497	-3.61516	0.585335	0.490944	0.98609	0.308968
ENSG00000233136	USP17L11	-1.27403	0.413503	-3.70962	0.471829	0.533088	1	0.273201
ENSG00000162078	ZG16B	-1.27326	0.413724	-0.0790602	2.97319	0.138307	0.618446	0.859155
ENSG00000183032	SLC25A21	-1.27272	0.413878	-0.739986	0.850963	0.393954	0.906955	0.404554
ENSG00000181847	TIGIT	-1.27198	0.414092	-3.48792	0.374323	0.569215	1	0.244724
ENSG00000005381	MPO	-1.27149	0.414233	-3.48513	0.536275	0.493132	0.987468	0.307037
ENSG00000121297	TSHZ3	-1.26821	0.415175	-3.03452	0.800859	0.407227	0.917356	0.390164
ENSG00000206910	SNORA29	-1.26792	0.415258	3.66447	2.69778	0.176583	0.678542	0.753052
ENSG00000179447	SLC24A3-AS1	-1.26776	0.415305	-2.98095	0.554708	0.486117	0.981564	0.313259
ENSG00000204442	NALF1	-1.2654	0.415983	-3.29379	0.435242	0.535293	1	0.271408
ENSG00000149090	PAMR1	-1.26425	0.416316	-2.38683	0.802611	0.406746	0.917116	0.390677
ENSG00000267909	CCDC177	-1.26343	0.416554	-3.71009	0.45661	0.539396	1	0.268093
ENSG00000178248	FAM230I	-1.26113	0.417217	-2.33539	0.841916	0.396209	0.908937	0.402076
ENSG00000132000	PODNL1	-1.25999	0.417546	-0.992421	2.94535	0.13983	0.621017	0.854401
ENSG00000272549	LINC02538	-1.25919	0.417779	-3.56268	0.448297	0.534819	1	0.271793
ENSG00000087589	CASS4	-1.25728	0.418332	-1.77967	0.895518	0.382556	0.89554	0.417305
ENSG00000147394	ZNF185	-1.25617	0.418655	-0.766093	3.11366	0.130969	0.607303	0.882831
ENSG00000186265	BTLA	-1.25584	0.418751	-3.08962	0.45842	0.525012	1	0.279831
ENSG00000081377	CDC14B	-1.25582	0.418754	-3.29772	0.390187	0.561448	1	0.25069
ENSG00000185291	IL3RA	-1.25557	0.418829	-1.12717	0.814628	0.403475	0.915529	0.394183
ENSG00000247675	LRP4-AS1	-1.25393	0.419304	-0.0904296	8.23053	0.0303485	0.281276	1.51786
ENSG00000155307	SAMSN1	-1.24896	0.420751	-0.248812	3.63299	0.108121	0.558495	0.966088
ENSG00000184022	OR2T10	-1.24771	0.421115	-3.204	0.730795	0.427271	0.932648	0.369297
ENSG00000186862	PDZD7	-1.24384	0.422247	2.03529	19.385	0.00521303	0.105295	2.28291
ENSG00000120907	ADRA1A	-1.24363	0.422309	-3.40548	0.591705	0.472582	0.968381	0.325523
ENSG00000123570	RAB9B	-1.24349	0.422349	-2.39809	1.51983	0.266312	0.773892	0.574609
ENSG00000250033	SLC7A11-AS1	-1.24312	0.422458	-1.23009	3.51526	0.11278	0.5696	0.947767
ENSG00000177575	CD163	-1.242	0.422787	-3.47319	0.483933	0.514137	1	0.288921
ENSG00000144674	GOLGA4	-1.24103	0.423072	0.249339	1.61571	0.253583	0.761261	0.595879
ENSG00000207047	SNORD51	-1.23876	0.423738	2.38511	0.223357	0.661372	1	0.179554
ENSG00000204362	LINC02783	-1.2385	0.423814	-0.585732	1.916	0.218324	0.725907	0.660899
ENSG00000272610	MAGI1-IT1	-1.23819	0.423903	-1.93852	3.01771	0.13592	0.615824	0.866718
ENSG00000235092	ID2-AS1	-1.23793	0.423981	-1.31053	1.40757	0.282792	0.790628	0.548533
ENSG00000154678	PDE1C	-1.23655	0.424386	-1.48708	4.46082	0.081845	0.487059	1.08701
ENSG00000064692	SNCAIP	-1.23625	0.424476	-1.08393	2.03493	0.206396	0.713869	0.685298
ENSG00000104901	DKKL1	-1.23509	0.424815	-0.556204	0.573309	0.481239	0.976786	0.317639
ENSG00000004776	HSPB6	-1.23244	0.425598	-1.49466	3.88104	0.0991475	0.533939	1.00372
ENSG00000221803	SNORD23	-1.22972	0.426399	5.75305	8.69078	0.0426028	0.340835	1.37056
ENSG00000187605	TET3	-1.22924	0.426543	1.17275	6.25849	0.0487229	0.36516	1.31227
ENSG00000253647	KCNIP1-OT1	-1.22924	0.426543	-2.3231	0.930165	0.374139	0.888714	0.426966
ENSG00000198185	ZNF334	-1.22882	0.426667	-3.66692	0.366503	0.573129	1	0.241747
ENSG00000130762	ARHGEF16	-1.22814	0.426867	-2.83378	0.381535	0.560758	1	0.251225
ENSG00000163092	XIRP2	-1.2275	0.427056	0.556252	13.6384	0.0112618	0.161993	1.94839
ENSG00000198681	MAGEA1	-1.22633	0.427402	-2.24599	1.26919	0.305338	0.817091	0.515219
ENSG00000177699	None	-1.22595	0.427515	-1.83756	2.34602	0.179333	0.680922	0.746339
ENSG00000176160	HSF5	-1.22513	0.427759	-3.49876	0.402538	0.550509	1	0.259236
ENSG00000172965	MIR4435-2HG	-1.22502	0.42779	-0.264486	2.5907	0.161495	0.655922	0.791841
ENSG00000196368	NUDT11	-1.22312	0.428355	-2.48892	1.55469	0.261488	0.769998	0.582548
ENSG00000160201	U2AF1	-1.22098	0.428992	6.31877	2.39274	0.197544	0.703498	0.704336
ENSG00000165556	CDX2	-1.21855	0.429713	-2.94488	0.718413	0.430989	0.935966	0.365533
ENSG00000207008	SNORA54	-1.21749	0.430029	2.7975	0.526546	0.50864	1	0.29359
ENSG00000173673	HES3	-1.21568	0.430569	-1.84607	2.38902	0.186933	0.691082	0.728314
ENSG00000188536	HBA2	-1.21532	0.430679	-1.23603	0.252525	0.637004	1	0.195858
ENSG00000267631	CGB1	-1.21503	0.430765	-0.535397	4.92603	0.07085	0.450169	1.14966
ENSG00000163536	SERPINI1	-1.21455	0.430907	3.74688	198.76	1.25136e-05	0.00725469	4.90262
ENSG00000244752	CRYBB2	-1.21403	0.431063	-1.10837	0.645802	0.453986	0.955021	0.342958
ENSG00000131686	CA6	-1.21268	0.431467	-1.55741	0.896976	0.382196	0.895095	0.417714
ENSG00000184408	KCND2	-1.21242	0.431545	-3.54053	0.414159	0.550133	1	0.259533
ENSG00000101230	ISM1	-1.21223	0.4316	-3.3686	0.46412	0.522544	1	0.281878
ENSG00000196376	SLC35F1	-1.21201	0.431666	-2.81659	0.770662	0.415664	0.923417	0.381257
ENSG00000127412	TRPV5	-1.21073	0.432049	-3.14998	0.597725	0.470445	0.966043	0.327492
ENSG00000171174	RBKS	-1.20951	0.432415	0.0121436	9.50636	0.0232192	0.242951	1.63415
ENSG00000214870	None	-1.20931	0.432476	-1.36852	2.81956	0.147015	0.632323	0.832639
ENSG00000145063	None	-1.20748	0.433024	-2.68361	1.07454	0.342103	0.858022	0.465843
ENSG00000115325	DOK1	-1.20602	0.433462	-2.48805	0.584342	0.47522	0.970765	0.323105
ENSG00000102313	ITIH6	-1.20574	0.433547	-3.71274	0.429974	0.55083	1	0.258982
ENSG00000104826	LHB	-1.20501	0.433765	0.619817	0.528287	0.503766	0.997098	0.297771
ENSG00000099385	BCL7C	-1.20352	0.434216	2.44883	36.9133	0.00111329	0.0437661	2.95339
ENSG00000255267	LINC02687	-1.20256	0.434505	-3.08322	0.639936	0.455938	0.956205	0.341094
ENSG00000171786	NHLH1	-1.20207	0.434651	-1.20679	3.20512	0.126483	0.599042	0.897967
ENSG00000075891	PAX2	-1.20129	0.434885	-3.42944	0.552252	0.509266	1	0.293055
ENSG00000102145	GATA1	-1.20055	0.435111	-1.81454	1.52946	0.264966	0.773153	0.576809
ENSG00000177354	C10orf71	-1.19909	0.43555	-2.98149	0.505449	0.505299	0.997914	0.296451
ENSG00000183778	B3GALT5	-1.19776	0.435952	-3.23891	0.684473	0.441478	0.945348	0.355091
ENSG00000247416	None	-1.19575	0.436561	-1.46584	3.39244	0.117945	0.580689	0.928319
ENSG00000082556	OPRK1	-1.19427	0.437009	-3.43836	0.515302	0.501348	0.995265	0.29986
ENSG00000243660	ZNF487	-1.19252	0.437537	-1.71063	0.972805	0.364189	0.878921	0.438673
ENSG00000199179	MIRLET7I	-1.19235	0.437589	1.07018	0.195801	0.681235	1	0.166703
ENSG00000251169	LINC01843	-1.19164	0.437806	-2.02009	1.10938	0.335026	0.851127	0.474922
ENSG00000264522	OTUD7B	-1.19096	0.438011	-3.36622	0.592624	0.472254	0.968058	0.325824
ENSG00000207313	SNORA2B	-1.19075	0.438076	1.67634	0.130283	0.742372	1	0.129379
ENSG00000165078	CPA6	-1.18941	0.438482	0.822664	5.34285	0.062658	0.421232	1.20302
ENSG00000137992	DBT	-1.18876	0.438679	0.776514	1.69206	0.245309	0.752918	0.610286
ENSG00000257545	None	-1.18791	0.438938	-0.577107	1.34918	0.291984	0.801899	0.534641
ENSG00000189419	SPATA41	-1.18713	0.439175	-0.801662	5.54893	0.0590852	0.407258	1.22852
ENSG00000136750	GAD2	-1.1855	0.439672	-3.43382	0.521501	0.498893	0.993174	0.301992
ENSG00000159733	ZFYVE28	-1.18534	0.439721	-2.27423	1.64243	0.249912	0.757238	0.602213
ENSG00000169919	GUSB	-1.18426	0.44005	4.33142	95.7467	9.22469e-05	0.0134128	4.03505
ENSG00000236432	MFF-DT	-1.18406	0.440112	-1.82877	1.68104	0.245058	0.752918	0.61073
ENSG00000124615	MOCS1	-1.18302	0.440429	-2.36599	1.91819	0.218094	0.725603	0.661356
ENSG00000240356	RPL23AP7	-1.18144	0.440912	2.13454	12.6453	0.0131833	0.177567	1.87998
ENSG00000182687	GALR2	-1.18113	0.441005	-3.01942	0.416773	0.543779	1	0.264577
ENSG00000115306	SPTBN1	-1.18085	0.441091	0.491491	3.2301	0.125295	0.596177	0.902065
ENSG00000142686	C1orf216	-1.17626	0.442498	2.06447	34.184	0.00134834	0.0493021	2.8702
ENSG00000141579	ZNF750	-1.1745	0.443039	-2.47036	1.20803	0.316197	0.829081	0.500043
ENSG00000144847	IGSF11	-1.17353	0.443335	-2.33147	1.63217	0.251226	0.758569	0.599935
ENSG00000116833	NR5A2	-1.17349	0.443348	-3.19166	0.598458	0.470185	0.965818	0.327731
ENSG00000103184	SEC14L5	-1.17338	0.443381	-2.6837	1.39912	0.284094	0.792463	0.546537
ENSG00000206989	SNORD63	-1.17268	0.443596	5.07289	15.8068	0.0142781	0.185326	1.84533
ENSG00000172594	SMPDL3A	-1.17218	0.443749	-2.25607	1.27453	0.304417	0.816466	0.516531
ENSG00000068615	REEP1	-1.16992	0.444445	-2.93974	0.60653	0.46735	0.964548	0.330357
ENSG00000163293	NIPAL1	-1.16871	0.44482	-2.52433	0.284504	0.614015	1	0.211821
ENSG00000136404	TM6SF1	-1.16748	0.445197	-2.26856	0.587199	0.474193	0.969842	0.324045
ENSG00000125787	GNRH2	-1.16666	0.445453	1.42477	5.29651	0.0635022	0.424265	1.19721
ENSG00000175920	DOK7	-1.16614	0.445612	-2.58423	0.33679	0.584	1	0.233587
ENSG00000106123	EPHB6	-1.16565	0.445764	-3.36644	0.637128	0.456878	0.957209	0.3402
ENSG00000214513	NOTO	-1.16545	0.445824	-3.00027	0.472437	0.518982	1	0.284848
ENSG00000148702	HABP2	-1.16466	0.446068	-3.07903	0.794659	0.408935	0.918827	0.388345
ENSG00000275591	XKR5	-1.16316	0.446533	-3.30464	0.587567	0.474061	0.969773	0.324166
ENSG00000241697	TMEFF1	-1.16198	0.446898	-1.58874	1.10448	0.336008	0.852017	0.473651
ENSG00000204961	PCDHA9	-1.16148	0.447053	-3.0862	0.736306	0.425633	0.931068	0.370964
ENSG00000233701	PRR23C	-1.16083	0.447255	-3.30354	0.296781	0.606655	1	0.217058
ENSG00000118298	CA14	-1.16045	0.447373	-3.71475	0.409468	0.559998	1	0.251813
ENSG00000099954	CECR2	-1.16022	0.447446	-3.61689	0.4143	0.550067	1	0.259584
ENSG00000186645	SPDYE17	-1.15918	0.447768	-3.41619	0.330882	0.591743	1	0.227867
ENSG00000231826	LINC01819	-1.15821	0.448069	-2.45689	0.753922	0.420471	0.927826	0.376264
ENSG00000006047	YBX2	-1.1581	0.448104	-1.94379	0.601306	0.469182	0.965448	0.328659
ENSG00000171889	MIR31HG	-1.15751	0.448285	-2.46993	0.586539	0.47443	0.970033	0.323828
ENSG00000167595	PROSER3	-1.15713	0.448403	1.08817	8.72674	0.0272619	0.266385	1.56444
ENSG00000163217	BMP10	-1.15588	0.448792	-3.715	0.415826	0.55712	1	0.254051
ENSG00000145864	GABRB2	-1.1548	0.449129	-3.61751	0.429418	0.543177	1	0.265059
ENSG00000113303	BTNL8	-1.15432	0.449277	-2.67478	0.582761	0.482	0.977343	0.316953
ENSG00000222018	C21orf140	-1.15414	0.449333	-1.89557	0.403836	0.549888	1	0.259726
ENSG00000277277	None	-1.15378	0.449448	-1.89565	0.403593	0.550004	1	0.259634
ENSG00000143195	ILDR2	-1.15372	0.449465	-0.507923	2.45787	0.170847	0.669325	0.767393
ENSG00000173482	PTPRM	-1.1525	0.449847	-2.88138	0.686619	0.440801	0.945082	0.355757
ENSG00000125931	CITED1	-1.15222	0.449934	-2.30444	1.26811	0.305525	0.817259	0.514954
ENSG00000227234	SPANXB1	-1.15033	0.450522	2.58379	10.0289	0.0212619	0.230979	1.6724
ENSG00000130226	DPP6	-1.14603	0.451866	-3.29842	0.467664	0.52102	1	0.283145
ENSG00000283971	MIR4442	-1.14541	0.452063	0.499983	0.125335	0.747046	1	0.126653
ENSG00000102468	HTR2A	-1.1445	0.452347	-2.79924	0.776696	0.413955	0.92212	0.383047
ENSG00000204978	ERICH4	-1.14185	0.453179	-2.84434	0.315722	0.600086	1	0.221786
ENSG00000087206	UIMC1	-1.14057	0.453579	3.57727	8.43536	0.0377181	0.317772	1.42345
ENSG00000225849	MKRN7P	-1.14033	0.453657	-3.71568	0.408652	0.56037	1	0.251525
ENSG00000151062	CACNA2D4	-1.1399	0.453792	-3.58674	0.403603	0.555055	1	0.255664
ENSG00000288677	HRURF	-1.13795	0.454406	-2.23531	0.805667	0.40591	0.916747	0.391571
ENSG00000114279	FGF12	-1.1355	0.455176	2.95524	122.215	4.75949e-05	0.00970509	4.32244
ENSG00000064205	CCN5	-1.13548	0.455182	-0.974292	4.86219	0.0722331	0.454293	1.14126
ENSG00000281903	LINC02246	-1.13467	0.455441	-3.51832	0.452825	0.532853	1	0.273392
ENSG00000124103	FAM209A	-1.13445	0.455507	-2.63463	0.303447	0.607044	1	0.21678
ENSG00000252947	SCARNA1	-1.13364	0.455763	0.542737	0.191663	0.684364	1	0.164713
ENSG00000145850	TIMD4	-1.1329	0.456	0.0602969	4.88606	0.0717116	0.452135	1.14441
ENSG00000259218	LINC00928	-1.13253	0.456117	-2.47056	1.56806	0.259673	0.767416	0.585573
ENSG00000100767	PAPLN	-1.13097	0.456607	-2.96568	0.438852	0.533666	1	0.272731
ENSG00000104237	RP1	-1.12947	0.457082	-3.71615	0.403673	0.56265	1	0.249762
ENSG00000177640	CASC2	-1.12928	0.457142	-2.0278	1.1071	0.335483	0.851728	0.474329
ENSG00000288784	CTAGE4	-1.12648	0.458031	-3.71628	0.402305	0.56328	1	0.249275
ENSG00000159761	C16orf86	-1.12599	0.458188	1.09431	1.17494	0.328415	0.844116	0.483577
ENSG00000236740	None	-1.12553	0.458335	-3.2064	0.324438	0.59079	1	0.228567
ENSG00000121797	CCRL2	-1.12514	0.458457	-3.14982	0.403079	0.55025	1	0.25944
ENSG00000197213	ZSCAN5B	-1.12408	0.458793	-2.84724	0.533527	0.494194	0.988422	0.306102
ENSG00000162946	DISC1	-1.12407	0.458799	-1.54345	1.84887	0.225506	0.733926	0.646843
ENSG00000173826	KCNH6	-1.12383	0.458874	-3.53081	0.292543	0.613385	1	0.212267
ENSG00000115616	SLC9A2	-1.12336	0.459023	-3.46168	0.460396	0.524154	1	0.280541
ENSG00000174948	GPR149	-1.12165	0.459567	-3.27734	0.378845	0.562099	1	0.250187
ENSG00000132640	BTBD3	-1.12085	0.459824	4.17946	147.611	2.8403e-05	0.00842221	4.54664
ENSG00000172985	SH3RF3	-1.12082	0.459832	-3.71646	0.391818	0.568164	1	0.245526
ENSG00000005844	ITGAL	-1.12058	0.459908	-2.41944	0.687167	0.440629	0.945082	0.355927
ENSG00000163017	ACTG2	-1.12005	0.460078	3.07265	118.529	5.17345e-05	0.0100365	4.28622
ENSG00000187979	FAM230D	-1.11985	0.460143	-2.32265	0.430475	0.537458	1	0.269656
ENSG00000140090	SLC24A4	-1.11828	0.460643	-2.30525	1.57819	0.25831	0.765904	0.587859
ENSG00000118263	KLF7	-1.11772	0.460822	-2.91979	0.585809	0.474692	0.970348	0.323588
ENSG00000169507	SLC38A11	-1.11644	0.46123	-2.3084	0.789378	0.4104	0.919974	0.386792
ENSG00000171385	KCND3	-1.11332	0.462228	-3.24643	0.457664	0.525342	1	0.279558
ENSG00000146409	SLC18B1	-1.11243	0.462516	-2.34288	0.349775	0.577044	1	0.238791
ENSG00000143412	ANXA9	-1.11168	0.462754	0.185576	0.505587	0.5099	1	0.292515
ENSG00000264037	MIR4472-2	-1.11073	0.463058	1.2556	0.110571	0.756359	1	0.121272
ENSG00000259251	VPS13C-DT	-1.11034	0.463186	-1.60026	1.21436	0.315045	0.827891	0.501627
ENSG00000138311	ZNF365	-1.11007	0.463273	-3.40816	0.613434	0.471338	0.96681	0.326668
ENSG00000172940	SLC22A13	-1.11004	0.463282	-2.29724	1.25773	0.307328	0.819654	0.512397
ENSG00000101098	RIMS4	-1.10987	0.463336	-1.59664	2.42003	0.173652	0.673955	0.760319
ENSG00000251018	HMMR-AS1	-1.10983	0.463347	-1.6677	0.645683	0.454025	0.955021	0.34292
ENSG00000262484	CCER2	-1.10798	0.463945	0.353044	4.05159	0.0935687	0.51799	1.02887
ENSG00000075340	ADD2	-1.10639	0.464456	-2.23001	0.633336	0.458153	0.958392	0.33899
ENSG00000226416	MRPL23-AS1	-1.10545	0.464758	-0.571504	5.26636	0.0640599	0.426347	1.19341
ENSG00000264157	MIR3127	-1.10432	0.46512	0.78239	0.113402	0.753399	1	0.122975
ENSG00000148225	WDR31	-1.10347	0.465397	0.117091	4.92528	0.0708659	0.450169	1.14956
ENSG00000167861	HID1	-1.10191	0.4659	-3.56535	0.369183	0.566974	1	0.246437
ENSG00000264397	MIR3180-5	-1.10129	0.466098	1.6792	0.173987	0.69822	1	0.156008
ENSG00000265134	MIR3190	-1.10123	0.466119	4.78172	20.5459	0.00718979	0.126982	2.14328
ENSG00000253320	MAILR	-1.0976	0.467292	0.650248	4.21429	0.0886452	0.505847	1.05234
ENSG00000275714	H3C1	-1.09405	0.468446	-0.524188	0.472868	0.520686	1	0.283424
ENSG00000128052	KDR	-1.09381	0.468522	-3.71767	0.387472	0.570216	1	0.243961
ENSG00000170961	HAS2	-1.09261	0.468911	-1.91506	1.8878	0.221299	0.730132	0.655021
ENSG00000143416	SELENBP1	-1.09229	0.469016	-1.78388	2.31297	0.181957	0.684814	0.740031
ENSG00000140451	PIF1	-1.09203	0.469101	3.59627	177.563	1.70868e-05	0.0075623	4.76734
ENSG00000109794	FAM149A	-1.09175	0.469191	-1.64841	1.96991	0.212795	0.721663	0.672038
ENSG00000204406	MBD5	-1.087	0.470739	-3.45964	0.277311	0.622512	1	0.205852
ENSG00000135205	CCDC146	-1.08656	0.470881	-0.523194	0.492088	0.512402	1	0.29039
ENSG00000136634	IL10	-1.08626	0.470982	-1.60792	2.09767	0.200484	0.706828	0.69792
ENSG00000253293	HOXA10	-1.08623	0.470989	-1.49966	0.714238	0.432256	0.937203	0.364259
ENSG00000132470	ITGB4	-1.08536	0.471275	-1.58356	2.73412	0.152196	0.639922	0.817596
ENSG00000162461	SLC25A34	-1.08487	0.471436	-1.00313	2.19625	0.191678	0.695468	0.717427
ENSG00000229873	OGFR-AS1	-1.08478	0.471465	1.49783	8.83614	0.0266395	0.263615	1.57447
ENSG00000139344	AMDHD1	-1.08463	0.471512	-0.836613	4.5663	0.0791554	0.479264	1.10152
ENSG00000116885	OSCP1	-1.084	0.471718	0.405703	2.51364	0.166829	0.663393	0.77773
ENSG00000201129	SNORA58B	-1.08369	0.47182	3.33431	0.352959	0.584732	1	0.233044
ENSG00000258766	DIO2-AS1	-1.08235	0.472259	-2.53438	0.451814	0.533291	1	0.273036
ENSG00000275379	H3C11	-1.08195	0.472391	0.340193	0.459238	0.530013	1	0.275714
ENSG00000163263	CFAP141	-1.07961	0.473157	-2.313	0.343593	0.580333	1	0.236323
ENSG00000267871	ZNF460-AS1	-1.07928	0.473265	0.568635	7.47029	0.036077	0.310736	1.44277
ENSG00000245598	DACT3-AS1	-1.07728	0.473922	-0.162184	1.54806	0.262395	0.770987	0.581044
ENSG00000037280	FLT4	-1.07415	0.474951	-2.50101	1.19779	0.318074	0.831143	0.497472
ENSG00000203666	EFCAB2	-1.07394	0.475018	1.54611	24.9792	0.00289072	0.0752956	2.53899
ENSG00000260372	AQP4-AS1	-1.07385	0.475049	-2.74164	0.640486	0.455754	0.956103	0.341269
ENSG00000274034	MIR6813	-1.07226	0.475574	2.13235	0.332879	0.595192	1	0.225343
ENSG00000120088	CRHR1	-1.07184	0.475713	-3.51005	0.24691	0.637936	1	0.195223
ENSG00000221662	MIR1290	-1.07119	0.475926	0.793714	0.10867	0.75837	1	0.120119
ENSG00000286352	None	-1.07042	0.476182	-0.951465	0.261614	0.630626	1	0.200228
ENSG00000197892	KIF13B	-1.06931	0.476547	1.19659	4.01744	0.09465	0.521251	1.02388
ENSG00000258725	PRC1-AS1	-1.06775	0.477062	-0.682786	5.3567	0.0624088	0.420537	1.20475
ENSG00000228787	NLGN4Y-AS1	-1.06751	0.477141	-2.12475	0.368737	0.567201	1	0.246263
ENSG00000169992	NLGN2	-1.06682	0.47737	-2.44545	0.328836	0.588352	1	0.230362
ENSG00000161243	FBXO27	-1.06615	0.477592	1.23573	21.9793	0.00390525	0.0895355	2.40835
ENSG00000255183	LINC02711	-1.06586	0.477687	-0.981529	2.62863	0.158959	0.651704	0.798714
ENSG00000162552	WNT4	-1.06525	0.477891	-1.24157	2.33603	0.180121	0.682086	0.744437
ENSG00000174132	FAM174A	-1.06481	0.478036	-1.58054	2.17407	0.19361	0.698313	0.713072
ENSG00000229005	HNF4A-AS1	-1.06407	0.47828	-1.93401	0.404933	0.549364	1	0.26014
ENSG00000184012	TMPRSS2	-1.0636	0.478435	-1.89658	2.52221	0.166223	0.662729	0.779309
ENSG00000220161	LINC02076	-1.06236	0.478849	-0.308404	4.36957	0.084275	0.493566	1.0743
ENSG00000092051	JPH4	-1.0611	0.479266	-1.97557	1.28341	0.302896	0.814513	0.518707
ENSG00000182271	TMIGD1	-1.06039	0.479504	-1.17526	3.83664	0.100675	0.538605	0.997077
ENSG00000234634	LINC02093	-1.06013	0.479589	-2.23544	0.255231	0.636518	1	0.19619
ENSG00000278899	None	-1.05997	0.479643	-2.02844	0.362317	0.570493	1	0.24375
ENSG00000227290	LINC01364	-1.05938	0.47984	-1.72155	0.553109	0.486718	0.982299	0.312723
ENSG00000148541	FAM13C	-1.05913	0.479921	-3.52794	0.271907	0.621788	1	0.206357
ENSG00000205946	USP17L6P	-1.0589	0.479999	-2.86534	0.262064	0.631985	1	0.199293
ENSG00000258731	DDHD1-DT	-1.05823	0.480221	-1.7537	0.582196	0.475994	0.971829	0.322399
ENSG00000142798	HSPG2	-1.05802	0.480292	-1.92263	2.00468	0.209338	0.716332	0.679152
ENSG00000078795	PKD2L2	-1.0572	0.480563	-3.26868	0.266912	0.628935	1	0.201394
ENSG00000197822	OCLN	-1.05678	0.480703	-1.94959	0.340071	0.582225	1	0.234909
ENSG00000237863	IRS4-AS1	-1.0567	0.480729	-2.22703	0.965438	0.365877	0.880592	0.436664
ENSG00000126091	ST3GAL3	-1.05572	0.481058	2.67049	17.7935	0.00632318	0.117152	2.19906
ENSG00000122711	SPINK4	-1.05565	0.48108	-1.95831	0.23684	0.649514	1	0.187411
ENSG00000225684	FAM225B	-1.05558	0.481103	-3.66888	0.328983	0.606902	1	0.216882
ENSG00000118508	RAB32	-1.05557	0.481106	-1.49883	1.7898	0.232116	0.740558	0.634295
ENSG00000204421	LY6G6C	-1.05495	0.481313	-2.5624	0.429971	0.542928	1	0.265258
ENSG00000242902	FLNC-AS1	-1.05371	0.481727	-2.52551	0.486363	0.51874	1	0.28505
ENSG00000236975	LINC02814	-1.05348	0.481804	-3.69767	0.44685	0.537556	1	0.269576
ENSG00000226249	None	-1.05321	0.481894	-1.3395	0.176069	0.697851	1	0.156237
ENSG00000223358	EHHADH-AS1	-1.05281	0.482027	-2.65621	0.328796	0.588374	1	0.230346
ENSG00000115841	RMDN2	-1.05197	0.482309	-0.0456202	0.509899	0.50643	0.998591	0.29548
ENSG00000118965	WDR35	-1.05174	0.482388	-2.77345	0.308	0.600104	1	0.221773
ENSG00000265981	MIR544B	-1.05109	0.482603	2.74485	0.346714	0.587939	1	0.230668
ENSG00000176798	OR51L1	-1.05064	0.482755	-3.3126	0.389716	0.556719	1	0.254364
ENSG00000168143	FAM83B	-1.04997	0.482978	-3.26034	0.446476	0.530261	1	0.27551
ENSG00000225602	MTOR-AS1	-1.04898	0.483311	-1.99748	0.898871	0.381728	0.894925	0.418246
ENSG00000237807	None	-1.04851	0.483467	-3.04714	0.784978	0.411627	0.920889	0.385496
ENSG00000185433	LINC00158	-1.04774	0.483727	-1.29296	1.57519	0.258713	0.766503	0.587182
ENSG00000254363	None	-1.04695	0.483989	-1.57489	3.04402	0.134536	0.613471	0.87116
ENSG00000258384	RCCD1-AS1	-1.04691	0.484004	-0.6057	3.78298	0.102566	0.544511	0.988996
ENSG00000145826	LECT2	-1.04604	0.484295	-1.00205	0.998584	0.35838	0.87318	0.445656
ENSG00000173557	FAM166C	-1.04455	0.484797	-2.84007	0.25443	0.636864	1	0.195953
ENSG00000206199	ANKUB1	-1.04371	0.485078	-0.678435	2.95419	0.139343	0.620083	0.855913
ENSG00000274705	MIR486-1	-1.04284	0.485372	0.450204	0.106685	0.765692	1	0.115946
ENSG00000168646	AXIN2	-1.04223	0.485576	-0.0805476	5.57228	0.0586982	0.405523	1.23138
ENSG00000138109	CYP2C9	-1.04173	0.485743	-3.0721	0.780409	0.420172	0.927826	0.376573
ENSG00000177595	PIDD1	-1.04126	0.485903	2.37855	7.79411	0.0334706	0.297596	1.47534
ENSG00000231441	DST-AS1	-1.0405	0.486158	-2.07552	2.0962	0.200619	0.706934	0.697628
ENSG00000280719	PCAT5	-1.03894	0.486685	-2.47041	1.38821	0.285789	0.794481	0.543954
ENSG00000157978	LDLRAP1	-1.03886	0.486711	1.8507	5.30315	0.0633804	0.42363	1.19805
ENSG00000173728	C1orf100	-1.03696	0.487353	-2.555	1.24906	0.317919	0.830981	0.497683
ENSG00000095739	BAMBI	-1.03629	0.48758	-2.26625	0.536733	0.492955	0.987468	0.307192
ENSG00000250493	None	-1.03491	0.488047	-3.42141	0.386829	0.558137	1	0.253259
ENSG00000249069	LINC01033	-1.03426	0.488265	-2.80254	0.460038	0.529753	1	0.275927
ENSG00000229876	CASC20	-1.03349	0.488528	-2.2738	0.387053	0.558027	1	0.253345
ENSG00000265888	DSCAS	-1.03346	0.488536	1.10215	15.7506	0.00827481	0.136405	2.08224
ENSG00000167840	ZNF232	-1.03176	0.489112	-1.01299	0.509695	0.50359	0.997098	0.297923
ENSG00000166863	TAC3	-1.03082	0.489431	0.6323	2.13597	0.196995	0.702991	0.705545
ENSG00000089041	P2RX7	-1.02838	0.490262	-1.16347	0.587959	0.47392	0.969773	0.324295
ENSG00000156162	DPY19L4	-1.02837	0.490262	1.75928	3.4241	0.117135	0.579296	0.931312
ENSG00000188032	C19orf67	-1.02724	0.490649	-3.44493	0.272306	0.621538	1	0.206532
ENSG00000237243	CREB3L2-AS1	-1.02579	0.491142	-1.57313	0.184004	0.684751	1	0.164467
ENSG00000111537	IFNG	-1.02577	0.491147	-1.81628	1.10049	0.33681	0.85293	0.472615
ENSG00000248161	None	-1.02551	0.491238	-1.59188	0.579753	0.476878	0.973268	0.321593
ENSG00000165646	SLC18A2	-1.02381	0.491817	-2.33173	0.571463	0.4799	0.975517	0.318849
ENSG00000207233	SNORA37	-1.0236	0.491888	1.96512	0.29379	0.616871	1	0.209806
ENSG00000152583	SPARCL1	-1.02318	0.49203	0.500606	9.4891	0.0232995	0.243508	1.63265
ENSG00000246985	SOCS2-AS1	-1.02307	0.492068	-1.94934	0.207169	0.666079	1	0.176474
ENSG00000251129	LINC02506	-1.02245	0.492279	-1.15349	1.43725	0.278287	0.786108	0.555507
ENSG00000123095	BHLHE41	-1.0223	0.492331	-2.66012	0.529096	0.495916	0.990107	0.304592
ENSG00000104368	PLAT	-1.0202	0.493049	-2.5129	0.906324	0.379898	0.893537	0.420333
ENSG00000172538	FAM170B	-1.01968	0.493225	-2.37719	0.436122	0.534896	1	0.271731
ENSG00000196361	ELAVL3	-1.01938	0.493329	-2.67367	0.665283	0.447607	0.951083	0.349103
ENSG00000258551	CRAT37	-1.01655	0.494296	-1.85825	1.12886	0.331171	0.847111	0.479948
ENSG00000105467	SYNGR4	-1.01647	0.494324	-0.0373692	3.38549	0.118248	0.581371	0.927207
ENSG00000038427	VCAN	-1.0154	0.494692	-2.82914	0.97619	0.363418	0.878241	0.439594
ENSG00000138030	KHK	-1.01429	0.495072	2.49981	12.1326	0.014352	0.185781	1.84309
ENSG00000264349	MIR4258	-1.01363	0.495299	4.73243	4.71363	0.0964131	0.526373	1.01586
ENSG00000237575	PYY2	-1.01256	0.495666	-1.62539	0.560188	0.484067	0.979422	0.315094
ENSG00000082781	ITGB5	-1.01088	0.496244	-1.23901	1.35269	0.291418	0.801295	0.535484
ENSG00000136848	DAB2IP	-1.01046	0.496388	-2.55963	0.899986	0.381454	0.894847	0.418558
ENSG00000230102	LINC02028	-1.01028	0.49645	-2.54145	0.205007	0.667519	1	0.175536
ENSG00000226383	LINC01876	-1.00956	0.496699	-1.12291	2.15768	0.195056	0.700475	0.709841
ENSG00000166261	ZNF202	-1.00917	0.496831	0.556508	9.38762	0.0237797	0.245954	1.62379
ENSG00000174827	PDZK1	-1.00888	0.49693	-0.476831	4.90456	0.0713109	0.450978	1.14684
ENSG00000236611	LINC02556	-1.00756	0.497386	-1.64704	0.183592	0.690047	1	0.161121
ENSG00000204659	CBY3	-1.00722	0.497503	0.394094	2.78336	0.149179	0.635514	0.826292
ENSG00000281842	MIR1291	-1.00578	0.498002	0.727085	0.097415	0.770703	1	0.113113
ENSG00000187172	BAGE2	-1.00573	0.498018	-3.00726	0.528198	0.496266	0.990502	0.304285
ENSG00000268009	SSX4	-1.00572	0.498021	-2.74394	0.503555	0.506065	0.99852	0.295794
ENSG00000207561	MIR635	-1.00496	0.498284	4.84165	4.64217	0.0982029	0.530979	1.00788
ENSG00000080561	MID2	-1.00472	0.498366	-3.21284	0.716837	0.431467	0.936018	0.365053
ENSG00000232912	RERE-AS1	-1.00462	0.4984	-2.01729	0.342393	0.580976	1	0.235842
ENSG00000089091	DZANK1	-1.00407	0.498593	0.688795	7.30372	0.0375264	0.316849	1.42566
ENSG00000209482	SNORD83A	-1.0036	0.498754	4.31346	1.49985	0.28854	0.798668	0.539795
ENSG00000238133	MAP3K20-AS1	-1.00325	0.498875	1.20712	12.6005	0.01328	0.178378	1.8768
ENSG00000173258	ZNF483	-1.0028	0.499031	-1.83301	0.485158	0.513625	1	0.289354
ENSG00000133315	MACROD1	-1.00147	0.499491	4.62131	127.46	4.24422e-05	0.00962439	4.3722
ENSG00000130283	GDF1	-1.00098	0.499661	-2.21752	0.492329	0.510653	1	0.291874
ENSG00000204832	ST8SIA6-AS1	-1.00062	0.499787	-1.79942	0.286678	0.612696	1	0.212755
ENSG00000255314	None	-1.00002	0.499993	-2.75084	0.535398	0.49347	0.987856	0.306739
ENSG00000163518	FCRL4	-0.999291	0.500246	-3.72152	0.345689	0.590834	1	0.228535
ENSG00000111452	ADGRD1	-0.999035	0.500334	-1.67305	0.756168	0.419821	0.927413	0.376936
ENSG00000160856	FCRL3	-0.997984	0.500699	-2.36444	0.259676	0.629563	1	0.20096
ENSG00000185053	SGCZ	-0.997785	0.500768	-0.993432	3.9209	0.097803	0.530282	1.00965
ENSG00000113231	PDE8B	-0.997233	0.50096	-0.495334	3.53617	0.111932	0.56787	0.951044
ENSG00000188026	RILPL1	-0.997128	0.500996	-1.97258	1.42106	0.280731	0.788487	0.55171
ENSG00000247473	CARS1-AS1	-0.996483	0.50122	-2.40753	0.516658	0.50081	0.994945	0.300327
ENSG00000254211	LINC01485	-0.996266	0.501296	-2.64025	0.224505	0.653323	1	0.184872
ENSG00000106688	SLC1A1	-0.995921	0.501416	1.50516	9.91114	0.0214383	0.232054	1.66881
ENSG00000079101	CLUL1	-0.993976	0.502092	-2.00282	0.547127	0.488979	0.984195	0.31071
ENSG00000225746	MEG8	-0.993024	0.502424	-3.08213	0.57775	0.477605	0.9735	0.320931
ENSG00000188070	ZFTA	-0.992993	0.502434	2.27833	27.602	0.00227608	0.0666514	2.64281
ENSG00000183621	ZNF438	-0.992683	0.502542	-0.395488	1.65706	0.248056	0.755764	0.60545
ENSG00000276399	FLJ36000	-0.99181	0.502846	-3.20196	0.552046	0.487118	0.982575	0.312365
ENSG00000171224	FAM241B	-0.991603	0.502919	-1.65793	0.326596	0.589591	1	0.229449
ENSG00000111671	SPSB2	-0.99105	0.503111	2.73201	13.105	0.0122426	0.170292	1.91213
ENSG00000163141	BNIPL	-0.990632	0.503257	-1.65356	0.549197	0.488194	0.983607	0.311407
ENSG00000233602	ERI3-IT1	-0.989742	0.503568	0.306551	2.35132	0.178918	0.680486	0.747346
ENSG00000205718	MBD3L4	-0.989221	0.50375	-2.26215	0.235082	0.645943	1	0.189805
ENSG00000106648	GALNTL5	-0.987665	0.504293	-3.22893	0.385182	0.563874	1	0.248818
ENSG00000205334	LINC01460	-0.985996	0.504877	-2.84869	0.430175	0.537595	1	0.269545
ENSG00000180758	GPR157	-0.985532	0.505039	-2.52441	0.220859	0.655917	1	0.183151
ENSG00000128849	CGNL1	-0.985007	0.505223	-2.84027	0.268145	0.624155	1	0.204708
ENSG00000164088	PPM1M	-0.984115	0.505536	3.01642	3.17934	0.142699	0.624889	0.845579
ENSG00000183324	REC114	-0.983744	0.505666	-2.95975	0.238799	0.647156	1	0.188991
ENSG00000213931	HBE1	-0.983412	0.505782	4.72403	154.551	2.50376e-05	0.00806254	4.60141
ENSG00000199477	SNORA31	-0.982651	0.506049	2.1847	0.312406	0.606316	1	0.217301
ENSG00000255428	None	-0.980825	0.50669	-2.80784	0.373252	0.56491	1	0.24802
ENSG00000178222	RNF212	-0.980234	0.506898	-2.57637	0.627342	0.466648	0.964062	0.331011
ENSG00000224743	TEX26-AS1	-0.979462	0.507169	-2.92824	0.302452	0.603323	1	0.21945
ENSG00000260886	TAT-AS1	-0.978205	0.507611	-2.5197	0.346096	0.578996	1	0.237324
ENSG00000165457	FOLR2	-0.977011	0.508031	1.27151	1.65729	0.249943	0.757238	0.602158
ENSG00000110002	VWA5A	-0.976078	0.50836	-0.784462	2.01576	0.208254	0.71517	0.681407
ENSG00000171611	PTCRA	-0.975408	0.508596	0.649474	6.95165	0.0408628	0.3327	1.38867
ENSG00000148143	ZNF462	-0.975173	0.508679	-1.44264	0.278196	0.618084	1	0.208952
ENSG00000186638	KIF24	-0.974	0.509092	2.39544	15.6679	0.00837004	0.137157	2.07727
ENSG00000073734	ABCB11	-0.973612	0.50923	-3.54075	0.285319	0.61352	1	0.212171
ENSG00000134262	AP4B1	-0.973563	0.509247	0.972768	1.02319	0.356468	0.871935	0.447979
ENSG00000059122	FLYWCH1	-0.972264	0.509705	1.51728	0.658671	0.459346	0.959175	0.33786
ENSG00000158578	ALAS2	-0.971827	0.50986	-2.5044	1.14841	0.336124	0.852116	0.4735
ENSG00000229401	MIR5689HG	-0.971392	0.510014	-1.95207	0.335542	0.584678	1	0.233083
ENSG00000246214	RETREG1-AS1	-0.968963	0.510873	-2.83921	0.277543	0.618282	1	0.208814
ENSG00000251635	LINC02278	-0.968694	0.510968	-3.41802	0.30723	0.604879	1	0.218331
ENSG00000243345	None	-0.968514	0.511032	-2.93664	0.23068	0.652673	1	0.185304
ENSG00000170373	CST1	-0.967001	0.511568	-2.49831	0.290002	0.610693	1	0.214177
ENSG00000153071	DAB2	-0.966987	0.511573	-3.17912	0.394204	0.554529	1	0.256076
ENSG00000119333	DYNC2I2	-0.964626	0.512411	4.41191	13.7271	0.0150615	0.191378	1.82213
ENSG00000241644	INMT	-0.964578	0.512428	-1.93761	1.58454	0.257461	0.765278	0.589289
ENSG00000166069	TMCO5A	-0.964225	0.512554	-3.32012	0.22228	0.658511	1	0.181437
ENSG00000224982	TMEM233	-0.964071	0.512608	-2.99748	0.259141	0.629909	1	0.200722
ENSG00000105717	PBX4	-0.964065	0.512611	0.509273	10.5411	0.0190178	0.218103	1.72084
ENSG00000248672	LY75-CD302	-0.963676	0.512749	1.25738	11.5795	0.0157766	0.195469	1.80199
ENSG00000280989	LINC00581	-0.963153	0.512935	-3.03053	0.230542	0.652768	1	0.185241
ENSG00000185245	GP1BA	-0.961923	0.513372	0.844702	11.8185	0.0151385	0.191647	1.81992
ENSG00000115457	IGFBP2	-0.961378	0.513566	1.1819	5.57417	0.0586671	0.405523	1.23161
ENSG00000100629	CEP128	-0.961338	0.51358	2.21472	15.1338	0.00902291	0.143648	2.04465
ENSG00000110900	TSPAN11	-0.959677	0.514172	-1.14086	3.03045	0.135247	0.614945	0.868871
ENSG00000157890	MEGF11	-0.958824	0.514476	-1.34249	0.578498	0.477333	0.973314	0.321179
ENSG00000186818	LILRB4	-0.957115	0.515086	-3.43552	0.44543	0.56665	1	0.246685
ENSG00000150556	LYPD6B	-0.955219	0.515763	-2.50683	0.706852	0.434513	0.939253	0.361997
ENSG00000162825	NBPF20	-0.954607	0.515982	-3.69686	0.3825	0.565183	1	0.247811
ENSG00000196406	SPANXD	-0.954146	0.516147	0.648368	1.79636	0.231367	0.739832	0.635698
ENSG00000237737	DCTN1-AS1	-0.953489	0.516382	-1.52704	0.873965	0.387951	0.901865	0.411223
ENSG00000173825	TIGD3	-0.953301	0.51645	0.00719361	7.39136	0.0367541	0.313566	1.43469
ENSG00000276076	None	-0.952991	0.51656	-3.03609	0.232638	0.64763	1	0.188673
ENSG00000169313	P2RY12	-0.952874	0.516602	-3.17677	0.209514	0.664166	1	0.177724
ENSG00000180219	FAM71C	-0.952708	0.516662	-2.7309	0.293904	0.608361	1	0.215838
ENSG00000258220	LINC02424	-0.952336	0.516795	-2.1003	0.267808	0.624368	1	0.204559
ENSG00000123892	RAB38	-0.950668	0.517393	-2.66343	0.458658	0.524909	1	0.279916
ENSG00000283611	TMEM274P	-0.950464	0.517466	-2.0962	0.198912	0.676049	1	0.170022
ENSG00000180815	MAP3K15	-0.950011	0.517628	-2.92123	0.458567	0.524948	1	0.279883
ENSG00000170509	HSD17B13	-0.948599	0.518135	-2.68457	0.375993	0.563529	1	0.249083
ENSG00000219435	CATSPERZ	-0.948236	0.518266	-0.244721	1.52504	0.265583	0.773363	0.5758
ENSG00000166816	LDHD	-0.948062	0.518328	0.58441	9.8228	0.0218106	0.234206	1.66133
ENSG00000272273	IER3-AS1	-0.947143	0.518658	0.34137	2.42821	0.17304	0.673621	0.761852
ENSG00000251557	HNRNPKP3	-0.946113	0.519029	-3.29864	0.30219	0.603476	1	0.21934
ENSG00000173275	ZNF449	-0.945962	0.519083	-0.9525	0.457328	0.525488	1	0.279437
ENSG00000138696	BMPR1B	-0.945471	0.51926	-3.36571	0.326559	0.589611	1	0.229434
ENSG00000255367	None	-0.944802	0.519501	-0.480232	0.420582	0.542899	1	0.265281
ENSG00000188107	EYS	-0.944387	0.51965	-1.83152	1.77022	0.23437	0.742687	0.630098
ENSG00000031691	CENPQ	-0.944059	0.519769	2.96024	13.8838	0.0108463	0.158982	1.96472
ENSG00000260220	CCDC187	-0.943419	0.519999	-3.26445	0.325356	0.590279	1	0.228942
ENSG00000132872	SYT4	-0.942698	0.520259	-3.19503	0.322122	0.592082	1	0.227618
ENSG00000288690	FLJ43315	-0.942317	0.520397	-1.47165	1.58361	0.257586	0.765278	0.589078
ENSG00000105464	GRIN2D	-0.942201	0.520438	-1.44287	0.636734	0.45701	0.957411	0.340074
ENSG00000135374	ELF5	-0.942123	0.520467	-3.41267	0.319065	0.598223	1	0.223137
ENSG00000253958	CLDN23	-0.941517	0.520685	-1.46371	2.02192	0.207655	0.714883	0.682658
[truncated: 24,901 more rows]

## Sheet: Viral genes
GeneID	Genes	logFC	FC	logCPM	F	P Value	FDR	minus_log_pvalue
ENSG00000000006	LMP-2A	-0.679968	0.624179	-2.70986	0.148561	0.71396	1	0.146326
ENSG00000000007	LMP-2B	0.261009	1.19832	-3.40392	0.0168301	0.902181	1	0.0447062
ENSG00000000008	BNRF1	2.03707	4.1041	0.185181	23.1746	0.00345076	0.0834957	2.46209
ENSG00000000009	BCRF1	0	1	-2.15671	0	1	1	0
ENSG00000000010	EBNA-LP	6.71984	105.408	-1.57916	34.6463	0.00252993	0.0704542	2.59689
ENSG00000000011	EBNA-2	2.73258	6.64642	-0.676048	28.938	0.00203002	0.0628233	2.6925
ENSG00000000012	BHLF1	2.91685	7.55194	4.5474	92.1135	0.000329191	0.0231991	3.48255
ENSG00000000013	BHRF1	1.77102	3.41296	2.61882	13.1286	0.0149041	0.18998	1.82669
ENSG00000000014	BFLF2	7.67493	204.354	-0.745662	11.6168	0.0220524	0.235677	1.65654
ENSG00000000015	BFLF1	3.01401	8.07807	-0.774504	15.6751	0.00836166	0.137157	2.07771
ENSG00000000016	BFRF1A	8.0757	269.792	0.593821	162.963	8.28393e-05	0.0127012	4.08176
ENSG00000000017	BFRF1	2.74537	6.70562	1.73508	172.446	1.85213e-05	0.0079333	4.73233
ENSG00000000018	BFRF2	2.20641	4.61525	0.827387	50.8812	0.000491539	0.0287726	3.30844
ENSG00000000019	BFRF3	2.07034	4.19985	0.589625	2.28872	0.191496	0.69526	0.71784
ENSG00000000020	BPLF1	1.90045	3.73329	-0.625903	15.4073	0.00868031	0.140346	2.06146
ENSG00000000021	BOLF1	2.26549	4.80817	-0.313356	27.8974	0.00221834	0.0657129	2.65397
ENSG00000000022	BORF1	2.30312	4.93522	1.40339	59.2525	0.000330656	0.0231991	3.48062
ENSG00000000023	BORF2	2.50482	5.67577	1.46533	137.532	3.44763e-05	0.00917674	4.46248
ENSG00000000024	BARF1	2.70588	6.52458	-0.95171	9.69849	0.0223497	0.237818	1.65073
ENSG00000000025	BMRF1	2.61718	6.13551	1.14449	67.6102	0.000233666	0.0195617	3.6314
ENSG00000000026	BMRF2	3.12931	8.75017	0.460776	56.2536	0.000378726	0.024866	3.42168
ENSG00000000027	BSLF2/BMLF1	2.87306	7.32615	0.709796	47.7628	0.000578637	0.0311309	3.23759
ENSG00000000028	BSLF1	3.07875	8.44883	-1.67087	14.9489	0.00926499	0.1457	2.03315
ENSG00000000029	BSRF1	3.46029	11.0065	-0.872883	8.54682	0.0283294	0.271649	1.54776
ENSG00000000030	BLLF3	7.81838	225.718	-0.932071	78.969	0.000424138	0.0264579	3.37249
ENSG00000000031	BLRF1	3.19162	9.13636	1.84033	56.9871	0.000366137	0.0243355	3.43636
ENSG00000000032	BLRF2	2.68372	6.4251	2.04422	2.90756	0.164118	0.659656	0.784843
ENSG00000000033	BLLF1	2.15071	4.44047	1.43487	70.0514	0.00021273	0.0189803	3.67217
ENSG00000000034	BLLF2	0	1	-3.75015	0	1	1	0
ENSG00000000035	EBNA-3A	2.33189	5.03463	-0.471783	7.94217	0.0323642	0.291699	1.48994
ENSG00000000036	EBNA-3B	2.2632	4.80055	-0.475091	14.4412	0.00997657	0.151587	2.00102
ENSG00000000037	EBNA-3C	1.31744	2.49223	-0.714634	5.13124	0.0666436	0.433553	1.17624
ENSG00000000038	BZLF2	3.21965	9.31563	-0.170363	48.3011	0.000562188	0.0308346	3.25012
ENSG00000000039	BZLF1	2.50008	5.65717	0.225835	20.1324	0.00478203	0.100369	2.32039
ENSG00000000040	BRLF1	3.26068	9.58436	-0.813894	20.0976	0.00480099	0.100513	2.31867
ENSG00000000041	BRRF1	1.03798	2.05335	-1.32016	0.934458	0.373118	0.887744	0.428154
ENSG00000000042	BRRF2	1.61975	3.07322	-0.248883	9.03233	0.025571	0.25803	1.59225
ENSG00000000043	EBNA-1	1.23695	2.35699	-0.653672	2.10802	0.199532	0.706117	0.699988
ENSG00000000044	BKRF2	3.57707	11.9345	1.77237	304.668	3.81937e-06	0.0069943	5.41801
ENSG00000000045	BKRF3	2.36903	5.16595	2.24622	48.4707	0.000557137	0.0306199	3.25404
ENSG00000000046	BKRF4	3.64866	12.5417	2.17407	19.2989	0.0084307	0.137713	2.07414
ENSG00000000047	BBLF4	2.40432	5.29387	-1.68135	3.53045	0.112164	0.568356	0.950148
ENSG00000000048	BBRF1	1.22678	2.34043	-1.76358	1.45132	0.27619	0.782673	0.558792
ENSG00000000049	BBRF2	3.32765	10.0397	-0.88909	6.38137	0.0471869	0.357539	1.32618
ENSG00000000050	BBLF2/BBLF3	2.60679	6.09145	0.0934946	26.5261	0.00250448	0.0700346	2.60128
ENSG00000000051	BBRF3	1.81111	3.50912	0.784496	24.455	0.00303986	0.0770965	2.51715
ENSG00000000052	BBLF1	0	1	-3.75015	0	1	1	0
ENSG00000000053	BGLF5	2.26414	4.80367	-0.0973425	13.9368	0.0107592	0.157963	1.96822
ENSG00000000054	BGLF4	1.79637	3.47345	-0.67038	14.5087	0.00987778	0.15069	2.00534
ENSG00000000055	BGLF3.5	7.24904	152.117	-0.706438	24.7422	0.00506064	0.103974	2.29579
ENSG00000000056	BGLF3	1.81366	3.51532	-1.69611	2.02857	0.20701	0.714463	0.684008
ENSG00000000057	BGRF1/BDRF1	2.04377	4.12321	-1.33971	8.98109	0.0258444	0.259785	1.58763
ENSG00000000058	BGLF2	2.46535	5.52261	1.21019	55.6854	0.000388883	0.0249873	3.41018
ENSG00000000059	BGLF1	2.54023	5.81682	-0.632535	15.8579	0.00815329	0.135145	2.08867
ENSG00000000060	BDLF4	1.59051	3.01156	-0.259945	1.94988	0.214825	0.724132	0.667915
ENSG00000000061	BDLF3.5	-1.08395	0.471735	-0.208562	0.544615	0.492308	0.986828	0.307763
ENSG00000000062	BDLF3	2.18321	4.54164	2.01571	22.9344	0.00353611	0.084669	2.45147
ENSG00000000063	BDLF2	2.13614	4.39585	2.70766	120.849	4.9075e-05	0.00980955	4.30914
ENSG00000000064	BDLF1	1.67135	3.18513	2.11698	43.4915	0.000735516	0.0348316	3.13341
ENSG00000000065	BCLF1	1.92525	3.79802	1.65001	87.4236	0.000117816	0.0147381	3.9288
ENSG00000000066	BCRF1	1.78165	3.4382	-1.03311	6.98296	0.0405501	0.331488	1.39201
ENSG00000000067	BTRF1	2.08766	4.25057	-1.4287	7.74826	0.0338237	0.299092	1.47078
ENSG00000000068	BXLF2	2.58946	6.01875	0.0627859	19.3598	0.00522842	0.105327	2.28163
ENSG00000000069	BXLF1	1.38907	2.61909	-0.322426	10.1788	0.0203615	0.226001	1.69119
ENSG00000000070	BXRF1	0.744343	1.67521	-0.36811	0.73519	0.425964	0.931419	0.370627
ENSG00000000071	BVRF1	2.69693	6.4842	-0.532363	13.4281	0.0116352	0.165171	1.93423
ENSG00000000072	BVLF1	0.42603	1.34353	-1.31229	0.488268	0.512332	1	0.290448
ENSG00000000073	BVRF2	2.20455	4.60929	1.48931	83.2043	0.000134521	0.0155796	3.87121
ENSG00000000074	BDRF1	8.4313	345.203	-0.0834734	60.6093	0.000760821	0.0356412	3.11872
ENSG00000000075	BILF2	3.27865	9.70447	0.857882	78.159	0.000158995	0.0164386	3.79862
ENSG00000000076	LF3	3.07872	8.44865	5.03646	193.416	3.66034e-05	0.00931832	4.43648
ENSG00000000077	LF2	2.0293	4.08208	0.0622858	15.0888	0.009081	0.144025	2.04187
ENSG00000000078	LF1	2.37179	5.17584	-0.837422	11.0016	0.0174785	0.207573	1.7575
ENSG00000000079	RPMS1	6.95696	124.238	-1.03857	5.81313	0.0692517	0.444289	1.15957
ENSG00000000080	BILF1	3.51715	11.449	-0.462703	22.2592	0.00379187	0.0884014	2.42115
ENSG00000000081	BALF5	1.51965	2.86721	0.261252	17.2432	0.00678142	0.121998	2.16868
ENSG00000000082	BALF4	2.1114	4.3211	1.38795	82.4165	0.000137989	0.0156129	3.86015
ENSG00000000083	A73	7.11724	138.836	-1.03706	5.29173	0.0807449	0.48435	1.09289
ENSG00000000084	BALF3	0.745646	1.67672	0.269514	2.43066	0.172857	0.673256	0.762312
ENSG00000000085	BALF2	3.1062	8.61112	1.39563	137.221	3.4691e-05	0.00917674	4.45978
ENSG00000000086	BALF1	3.89409	14.8675	-0.287483	3.61453	0.117074	0.579296	0.931541
ENSG00000000087	BARF1	7.72375	211.388	-0.93588	37.3885	0.00215505	0.0648992	2.66654
ENSG00000000088	BNLF2b	10.0713	1075.9	1.64701	450.183	8.00841e-06	0.0069943	5.09645
ENSG00000000089	BNLF2a	3.87265	14.6481	3.43802	8.35589	0.0450976	0.34898	1.34585
ENSG00000000090	LMP-1	1.99015	3.97278	0.146577	23.1293	0.00346664	0.0836777	2.46009
